# Supplementary material for: FEDS: a Novel Fluorescence-Based High-Throughput Method for Measuring DNA Supercoiling In Vivo
Source: mBio. 2020 Jul 28;11(4):e01053-20. doi: 10.1128/mBio.01053-20 (PMC7387798; doi:10.1128/mBio.01053-20)
Supplement: DATA SET S1 [file mBio.01053-20-sd001.xlsx]

## Sheet: Linear regressions
Supplementary File 1: Expression of all genes in the 14028s genome as a function of DNA supercoiling
		DNA supercoiling (RSU)	-1.41	-3.19	-2.15	0	0.54	1	1.64	1.46	5.31	3.99	3.14
		Raw file number	1	2	3	5	7	10	11	12	13	15	16
gene_id	gene_short_name	locus	WT HH + H2O2 spiked	WT HH + novo spiked	WT HH + novo continuous	WT HH	fis HH	WT HH800	WT HH + Fe	WT HH800 NaCl	WT LB	speE-oat HH800	pmrA HH800
gene0	thrL	CP001363.1:189-255	0	0	0	0	0	0	0	0	0	0	0
gene1	thrA	CP001363.1:336-2799	203.933	260.415	201.77	313.524	544.037	318.55	390.132	459.778	47.9054	981.933	414.519
gene10	yaaI	CP001363.1:10840-11245	8.44737	11.3627	8.38862	5.93127	9.92785	9.24626	11.7958	12.0049	16.2652	8.8794	7.77229
gene100	STM14_0101	CP001363.1:98643-101474	11.947	11.3809	21.8958	11.4786	13.052	19.8201	11.3238	16.5325	9.03239	11.7897	16.8255
gene1000	STM14_1001	CP001363.1:927232-928520	6.78498	11.4888	5.20467	3.16724	5.78441	3.24725	3.57075	3.31431	3.18968	2.90527	3.71472
gene1001	STM14_1002	CP001363.1:927232-928520	9.20843	12.9148	6.39623	5.02795	4.00896	4.77731	5.24076	7.23312	4.61346	4.54697	4.76633
gene1002	STM14_1003	CP001363.1:928530-929478	29.7688	21.6035	11.5739	5.98381	4.44185	4.31915	4.72998	7.30242	4.78411	4.02192	7.15423
gene1003	STM14_1004	CP001363.1:929510-930935	22.4907	16.9338	13.2785	5.97017	7.30203	6.30658	6.87928	4.73371	6.32646	3.45309	7.24346
gene1004	STM14_1005	CP001363.1:929510-930935	36.2806	27.0886	17.9235	16.6842	10.1419	11.8412	11.8241	14.5719	10.0184	13.6356	16.1705
gene1005	STM14_1006	CP001363.1:931102-931243	29.8166	30.1666	47.7018	7.5104	20.14	19.1121	25.1976	13.3814	4.74043	18.519	7.77035
gene1006	STM14_1007	CP001363.1:931383-933069	14.4953	18.6066	13.6222	8.52887	7.39171	6.44522	8.18794	12.4398	10.1028	8.25397	8.96144
gene1007	STM14_1008	CP001363.1:933074-933965	9.59595	19.2612	20.2077	15.8206	4.41408	25.5935	14.7826	27.3102	27.1527	15.9283	21.4322
gene1008	STM14_1009	CP001363.1:934229-934655	113.826	77.2266	57.5209	49.078	26.9695	40.5573	36.6351	33.5079	33.8068	39.1558	44.6119
gene1009	STM14_1010	CP001363.1:934779-934917	29.4544	58.6787	50.1142	27.7716	12.538	75.3549	32.1062	36.2271	53.5762	12.8281	18.597
gene101	STM14_0102	CP001363.1:98643-101474	10.8127	6.64703	8.10384	4.05291	6.29706	7.01432	5.10243	3.16575	8.96024	5.11762	4.0565
gene1010	yliI	CP001363.1:934990-936305	46.5933	34.1664	30.6614	32.6418	22.375	31.9685	26.6985	36.422	19.407	31.4997	41.2908
gene1011	yliJ	CP001363.1:934990-936305	349.935	171.022	128.327	207.38	190.239	207.231	158.415	298.975	144.171	234.409	208.965
gene1012	dacC	CP001363.1:936548-937751	509.516	232.684	189.969	245.825	231.324	209.983	189.661	377.279	148.955	207.796	271.937
gene1013	deoR	CP001363.1:937795-938554	97.6902	171.528	154.956	162.789	174.687	178.168	131.014	175.677	170.46	161.735	148.351
gene1014	ybjG	CP001363.1:938625-939234	39.7784	95.5766	80.0865	68.2539	110.588	115.063	46.1624	165.492	162.18	86.9459	78.0691
gene1015	mdfA	CP001363.1:939546-940779	16.8474	22.0715	34.9934	33.6221	35.5237	32.2378	36.4017	14.8971	37.4391	30.0609	23.5767
gene1016	STM14_1017	CP001363.1:940832-942856	78.2937	85.1932	68.6978	82.2991	93.5603	82.3647	72.8835	84.3162	83.9164	78.539	104.976
gene1017	STM14_1018	CP001363.1:940832-942856	25.8904	28.998	26.7104	30.2591	31.2673	23.1417	25.3195	25.7052	26.0019	27.9869	30.2458
gene1018	STM14_1019	CP001363.1:942901-943644	18.4804	0	0	0	0	0	0	0	0	0	0
gene1019	STM14_1020	CP001363.1:942901-943644	25.8051	14.4407	14.9054	19.8931	21.1917	13.2053	17.3991	21.6488	15.6454	17.7608	20.5868
gene102	yabF	CP001363.1:98643-101474	84.5201	53.6798	60.874	46.1755	30.2898	43.6821	32.952	58.5302	33.1642	37.8055	69.0937
gene1020	STM14_1021	CP001363.1:943760-945446	44.4991	79.8199	81.5179	82.3738	49.879	78.3952	70.7411	32.3934	75.3845	87.692	73.5319
gene1021	ybjM	CP001363.1:945716-946094	1244.8	82.2421	76.9026	88.1239	75.5529	107.377	100.234	121.546	98.986	87.1877	90.5006
gene1022	grxA	CP001363.1:946125-946389	10570	1071.43	795.111	1067.27	1323.6	1203.63	1178.75	1332.88	1178.15	1197.37	1045.37
gene1023	ybjC	CP001363.1:946558-947555	38.2282	149.417	301.589	139.901	167.566	169.427	133.282	142.744	187.93	118.703	156.041
gene1024	mdaA	CP001363.1:946558-947555	52.8951	179.612	248.736	185.208	198.576	174.494	143.08	175.443	155.518	145.444	225.482
gene1025	rimK	CP001363.1:947612-948515	17.5825	107.377	124.149	123.553	122.235	109.609	101.958	78.6603	101.24	104.502	100.095
gene1026	ybjN	CP001363.1:948611-949088	58.9762	184.165	142.974	210.395	206.112	184.773	155.689	138.904	163.499	219.528	183.902
gene1027	potF	CP001363.1:949436-950549	446.159	372.645	341.258	410.634	448.231	413.896	363.256	69.8791	32.3667	544.591	402.178
gene1028	potG	CP001363.1:950636-951770	144.713	175.317	194.808	202.338	202.722	217.394	200.012	37.0941	19.7256	272.849	202.088
gene1029	potH	CP001363.1:951779-953575	53.7572	69.1096	74.3545	75.2896	78.6268	82.9198	80.6277	15.6409	14.0904	106.015	83.0009
gene103	kefC	CP001363.1:98643-101474	55.2566	36.0082	47.6965	31.1752	22.3224	22.9409	22.3969	35.1472	17.1434	23.671	44.6921
gene1030	potI	CP001363.1:951779-953575	87.0419	93.5642	108.758	106.742	114.321	111.969	115.199	26.9671	18.756	126.029	111.111
gene1031	ybjO	CP001363.1:953648-954122	85.9358	113.858	139.786	91.5274	102.258	80.9076	80.1346	79.8337	52.8438	73.4015	77.6699
gene1032	rumB	CP001363.1:954164-955295	24.6113	55.3036	73.7837	62.9451	77.2007	56.5553	57.9207	42.0875	63.1735	62.8484	52.0953
gene1033	STM14_1034	CP001363.1:955377-955569	0	7.59446	4.75055	2.61214	4.14598	10.8151	9.41301	6.80812	0	6.23309	5.24559
gene1034	ulaA_1	CP001363.1:955577-956921	6.97444	6.13237	6.69131	4.46612	2.353	3.6011	3.6154	2.00072	1.35863	3.44483	4.70874
gene1035	STM14_1036	CP001363.1:956950-957271	12.2043	40.3338	42.5474	21.6939	14.9267	24.6625	28.4702	14.2153	8.9816	18.4626	39.3881
gene1036	STM14_1037	CP001363.1:957280-958965	18.6945	30.9296	32.5281	23.4669	19.7902	23.5553	19.278	17.9781	11.2325	21.2089	31.8725
gene1037	STM14_1038	CP001363.1:957280-958965	130.032	98.3735	331.275	171.872	92.5095	171.924	272.666	30.4837	18.5739	152.175	204.219
gene1038	artJ	CP001363.1:958986-959718	737.463	638.995	1429.96	847.93	425.829	710.651	1243.44	102.81	31.4303	867.229	934.899
gene1039	artM	CP001363.1:959954-961339	49.0919	645.692	671.721	673.615	483.407	680.307	663.459	140.904	150.025	619.837	617.867
gene104	STM14_0105	CP001363.1:98643-101474	51.523	40.6064	65.0031	21.2555	32.2221	31.4419	43.9628	75.1254	10.1809	15.8578	89.5762
gene1040	artQ	CP001363.1:959954-961339	85.4893	1087.85	1039.57	1085.23	807.911	1081.64	1001.37	230.337	220.607	956.091	901.439
gene1041	artI	CP001363.1:961345-962077	390.415	1922.4	1576.74	1911.15	1582.91	2134.28	2074.61	617.258	425.984	1935.13	2061.62
gene1042	artP	CP001363.1:962094-962823	227.052	1376.89	1498.99	1380.67	976.661	1359.95	1339.89	473.585	299.483	1212.7	906.561
gene1043	ybjP	CP001363.1:963052-963568	1534.47	699.419	471.936	410.128	378.551	355.424	281.822	504.899	304.894	380.242	741.873
gene1044	orfB	CP001363.1:963695-965856	391.957	227.379	163.167	200.534	213.359	202.682	151.832	236.875	121.64	169.125	228.243
gene1045	ybjR	CP001363.1:963695-965856	185.625	134.353	116.379	128.389	134.554	137.152	91.7036	142.285	76.8319	110.353	150.039
gene1046	STM14_1047	CP001363.1:963695-965856	62.6429	126.902	108.411	137.866	116.711	120.729	106.873	95.0364	94.0198	127.768	109.892
gene1047	ybjT	CP001363.1:965951-967385	33.6933	66.1566	51.8029	74.8728	68.7495	73.6907	65.6972	84.9161	55.744	74.6507	67.8979
gene1048	ltaA	CP001363.1:967395-968397	154.431	150.849	134.117	176.918	164.825	156.341	146.62	218.128	123.91	161.87	157.714
gene1049	poxB	CP001363.1:968435-970154	293.321	164.466	131.51	82.5231	56.0158	58.3303	41.8717	338.135	40.7976	48.8371	153.066
gene105	folA	CP001363.1:101550-102030	214.933	295.324	385.302	370.585	411.771	317.671	349.412	232.595	257.517	373.862	336.493
gene1050	hcr	CP001363.1:970311-971283	25.6955	33.3111	46.4692	38.2315	55.1459	27.3271	27.4352	30.762	19.753	29.4325	29.437
gene1051	hcp	CP001363.1:971291-974153	7.2957	16.3266	12.4553	20.594	28.5012	14.9247	14.6107	11.7054	12.8291	15.9811	12.6298
gene1052	STM14_1053	CP001363.1:971291-974153	5.71637	3.88722	5.92123	3.61291	7.06152	5.71167	4.16786	9.00752	4.09588	6.08032	3.34644
gene1053	ybjE	CP001363.1:971291-974153	66.4408	152.437	112.075	151.676	186.582	161.386	143.188	119.173	126.63	175.565	119.443
gene1054	STM14_1055	CP001363.1:971291-974153	13.4899	17.8305	15.614	10.0884	13.0495	22.1532	18.4905	21.0825	8.24008	8.8208	11.7706
gene1055	ybjD	CP001363.1:974188-976812	52.4413	50.6514	44.7872	47.3129	44.1688	57.9558	43.0965	62.8817	65.0291	59.0843	55.0989
gene1056	ybjX	CP001363.1:974188-976812	51.4172	173.439	94.5775	147.156	31.6303	1339.6	92.5616	837.746	1367.01	1115.95	974.706
gene1057	ybjY	CP001363.1:976939-980001	69.9773	101.153	96.5089	124.75	48.8448	124.128	86.8236	119.764	90.2364	124.474	126.232
gene1058	ybjZ	CP001363.1:976939-980001	47.8632	76.4281	80.769	93.5279	40.172	89.9961	67.6194	81.2775	66.5309	89.3222	103.465
gene1059	STM14_1060	CP001363.1:980012-980352	8.57583	31.3605	64.7594	0	27.5581	55.5702	44.4918	56.9097	70.0117	18.9587	25.2312
gene106	apaH	CP001363.1:102135-102984	276.247	180.411	176.228	138.787	153.705	134.879	120.585	193.7	165.884	109.931	184.575
gene1060	STM14_1061	CP001363.1:980012-980352	67.6084	59.2917	101.091	73.3472	103.4	85.9099	71.5513	70.5465	67.0339	98.1452	101.6
gene1061	cspD	CP001363.1:980012-980352	1562.93	982.594	1126.63	1282.02	2397.25	1667.88	2037.45	1119.54	1207.36	1590.96	1465.89
gene1062	clpS	CP001363.1:980675-980996	3358.1	232.033	229.506	231.647	276.257	245.698	196.318	424.812	240.255	219.492	230.785
gene1063	clpA	CP001363.1:981026-983303	6070.89	374.755	284.43	357.886	438.847	340.019	261.376	847.553	270.11	366.325	428.506
gene1064	STM14_1065	CP001363.1:983349-983953	13.9503	19.6761	24.5993	23.2106	11.8121	19.5134	20.5963	20.2758	21.4537	36.3328	23.1376
gene1065	tnpA_3	CP001363.1:983349-983953	44.5966	29.4817	30.7569	35.6826	29.7945	25.0431	29.3908	20.4496	26.2906	31.3999	26.4107
gene1066	STM14_1067	CP001363.1:984061-984343	32.335	5.44655	8.96681	7.05321	13.9991	10.6248	4.22134	10.7726	3.73382	5.60295	11.7047
gene1067	STM14_1068	CP001363.1:984415-985099	42.5786	13.037	10.6084	12.1009	11.4082	8.88139	3.96161	20.6478	5.94744	7.55791	21.9846
gene1068	STM14_1069	CP001363.1:985101-985260	96.4656	26.6301	32.6458	22.0002	16.1624	32.2281	21.831	28.568	16.5703	16.9323	33.7514
gene1069	STM14_1070	CP001363.1:985269-985671	209.754	47.8915	36.6222	36.5418	38.9802	29.7438	25.0933	83.6652	17.309	29.9929	77.4263
gene107	apaG	CP001363.1:102994-103372	310.066	311.698	366.333	252.59	275.937	276.621	243.637	418.721	328.717	220.066	355.86
gene1070	serW	CP001363.1:985771-985859	0	0	0	135.114	168.619	458.146	0	0	195.495	166.864	0
gene1071	STM14_1072	CP001363.1:986007-986685	229.466	105.05	104.345	117.838	106.985	104.965	68.2442	126.104	34.3417	104.968	179.439
gene1072	STM14_1073	CP001363.1:986704-987565	35.8649	13.8133	18.8385	16.988	28.8117	15.3153	15.0064	30.6433	8.54265	19.5722	24.2202
gene1073	STM14_1074	CP001363.1:987673-988585	39.2876	27.9986	30.288	30.0741	31.4918	24.7023	24.899	31.0011	29.7626	27.619	27.1017
gene1074	infA	CP001363.1:988675-989205	551.245	3660.88	5564.62	4639.23	5760.84	4994.39	3172.92	2829.73	5926.83	5027.18	4129.27
gene1075	STM14_1076	CP001363.1:988675-989205	61.864	283.832	366.936	246.244	285.043	253.014	172.469	209.612	311.423	229.282	197.785
gene1076	aat	CP001363.1:989205-989910	63.4714	169.5	113.743	143.121	154.399	137.184	110.39	113.841	102.518	134.152	124.678
gene1077	cydC	CP001363.1:989954-991676	51.1602	203.235	136.579	174.125	210.071	177.056	167.28	122.392	118.087	169.6	153.002
gene1078	cydD	CP001363.1:991676-993443	51.9329	245.507	170.294	208.485	273.512	222.251	207.997	161.356	154.006	208.896	180.285
gene1079	trxB	CP001363.1:993556-994525	4376.18	987.316	595.118	818.476	1002.02	869.797	835.052	972.644	1007.61	911.867	625.094
gene108	ksgA	CP001363.1:103374-106468	242.284	395.931	385.247	326.356	299.855	296.437	265.628	348.048	369.87	252.462	353.279
gene1080	STM14_1081	CP001363.1:994688-995565	95.2881	204.698	177.63	153.829	237.033	362.179	221.772	237.496	301.349	229.877	166.857
gene1081	STM14_1082	CP001363.1:994688-995565	790.097	1258.16	939.554	1208.23	1371.22	1285.75	1213.01	1256.09	786.689	1292.67	1119.57
gene1082	lrp	CP001363.1:994688-995565	680.16	942.073	712.182	987.11	1021.01	1073.77	942.323	861.064	550.354	991.405	949.385
gene1083	ftsK	CP001363.1:995699-999785	265.205	270.934	208.58	232.318	193.889	228.852	211.736	252.019	208.999	242.035	230.07
gene1084	lolA	CP001363.1:999924-1000539	462.667	617.055	455.81	467.937	612.676	458.898	418.889	584.614	390.084	568.377	509.945
gene1085	ycaJ	CP001363.1:1000548-1001892	143.461	261.505	209.932	203.261	199.349	202.712	162.601	247.441	159.201	211.127	215.281
gene1086	STM14_1087	CP001363.1:1001940-1002111	409.216	892.249	739.186	937.259	1149.78	990.777	718.502	1103.42	1276.56	749.146	1054.23
gene1087	serS	CP001363.1:1002150-1003443	337.454	617.456	633.583	812.202	839.901	855.286	676.231	829.049	807.37	676.556	837.304
gene1088	dmsA	CP001363.1:1003679-1006124	4.1564	2.57456	4.55066	3.99723	5.21847	3.21063	6.37018	4.86491	5.69671	4.58099	3.55059
gene1089	dmsB	CP001363.1:1006134-1006752	4.19203	2.41613	3.2717	4.62804	3.38888	2.49639	5.14716	4.00099	3.23821	3.69791	4.54075
gene109	pdxA_1	CP001363.1:103374-106468	81.2381	314.317	286.038	258.257	217.01	259.132	209.797	251.547	307.18	211.042	247.696
gene1090	dmsC	CP001363.1:1006753-1007617	6.09506	2.41777	3.09481	3.49689	4.95756	6.29665	5.25388	4.30743	4.16217	3.29828	3.56959
gene1091	STM14_1092	CP001363.1:1007646-1007754	27.9066	0	0	0	0	0	29.5571	33.8173	0	56.7894	26.0629
gene1092	STM14_1093	CP001363.1:1007836-1009115	6.57777	0	13.7827	5.09812	16.4132	4.65721	5.29941	0	13.0209	0	21.983
gene1093	ycaD	CP001363.1:1007836-1009115	12.7544	37.1312	48.906	69.5598	90.3748	87.8187	42.5223	9.28271	16.7949	62.1375	48.8179
gene1094	ycaM	CP001363.1:1009332-1010754	23.6908	25.5384	53.33	35.9792	13.7596	36.118	55.1387	20.2576	68.7508	25.0384	27.9784
gene1095	pflA	CP001363.1:1011046-1011844	328.941	186.435	251.647	158.259	155.809	135.235	233.964	116.386	230.822	147.448	147.545
gene1096	STM14_1097	CP001363.1:1011962-1012289	26.5718	16.7203	18.5332	12.21	13.2669	12.203	19.2622	15.1354	16.2832	11.283	10.7765
gene1097	STM14_1098	CP001363.1:1012419-1013379	21.651	21.7106	19.9471	22.9356	19.4184	23.8766	19.8978	21.0137	15.0283	22.3512	24.6985
gene1098	pflB	CP001363.1:1013454-1015737	654.675	1325.08	1237.42	1178.38	928.463	1135.3	850.862	1135.48	726.388	848.428	1776.63
gene1099	focA	CP001363.1:1015796-1016774	164.666	289.421	295.277	317.878	211.079	281.293	378.002	224.518	135.171	261.638	440.51
gene11	STM14_0012	CP001363.1:11256-11424	6.29235	7.15767	14.7552	6.36748	8.17384	4.70372	8.69544	4.19323	2.2727	1.90684	5.14283
gene110	surA	CP001363.1:103374-106468	306.098	546.515	413.226	525.879	450.984	444.907	403.245	442.546	427.922	439.908	443.67
gene1100	ycaO	CP001363.1:1017058-1018819	25.6649	174.259	165.178	175.841	205.031	172.804	194.949	99.9212	210.016	183.043	119.009
gene1101	STM14_1102	CP001363.1:1018830-1019754	0	0	0	0	0	0	0	7.29442	0	0	0
gene1102	ycaP	CP001363.1:1018830-1019754	30.0651	80.6872	75.1939	51.1632	34.3814	30.893	24.7564	72.6919	22.5751	36.9221	72.7142
gene1103	STM14_1104	CP001363.1:1018830-1019754	0	33.7721	72.1852	8.76892	22.9592	11.2716	12.5449	28.035	30.577	0	0
gene1104	serC	CP001363.1:1019833-1020922	655.938	1156.87	641.563	1184.48	1260.94	1357.53	825.41	1167.23	429.357	1174.89	1251.69
gene1105	aroA	CP001363.1:1020992-1022276	148.017	477.57	257.407	414.962	418.409	475.903	278.794	481.69	218.041	426.005	474.908
gene1106	ycaL	CP001363.1:1022418-1024036	31.2733	53.9433	41.0917	49.3048	53.6687	46.4204	32.0242	64.5336	33.6703	54.0454	53.0507
gene1107	STM14_1108	CP001363.1:1022418-1024036	35.2218	53.5397	62.5243	30.0405	51.8034	25.8989	32.3449	60.9334	23.4184	31.5131	40.0515
gene1108	cmk	CP001363.1:1022418-1024036	135.7	349.924	452.14	416.283	376.61	392.976	336.245	252.649	433.707	355.364	220.449
gene1109	rpsA	CP001363.1:1024149-1025823	1151.47	5669.29	7204.65	6484.39	4596.48	6202.79	7849.67	4079.05	9534.02	6692.85	4844.3
gene111	imp	CP001363.1:106521-108882	304.949	364.242	285.346	329.141	354.131	310.114	313.53	368.471	357.402	319.614	322.086
gene1110	ihfB	CP001363.1:1025978-1026263	4641.91	2804.91	2408.03	2475.7	2364.83	2749.66	2197.79	2809.58	2104.19	3020.51	3105.47
gene1111	ycaI	CP001363.1:1026486-1028757	7.8111	4.77627	5.10174	5.64436	7.59034	5.58757	4.01768	7.40152	5.2188	5.19695	4.71643
gene1112	msbA	CP001363.1:1028793-1031516	42.9128	181.602	174.575	198.201	204.049	194.744	189.054	166.463	251.714	202.948	157.869
gene1113	lpxK	CP001363.1:1028793-1031516	28.9916	103.343	110.232	123.243	124.951	112.105	110.971	88.6739	147.754	114.412	87.3623
gene1114	ycaQ	CP001363.1:1031559-1032792	12.7835	25.614	21.1419	30.2095	30.9166	32.5726	27.7333	26.5791	33.4466	32.7005	26.8027
gene1115	ycaR	CP001363.1:1032843-1033769	210.139	361.371	334.669	271.114	319.184	345.185	369.488	285.317	364.646	252.429	210.058
gene1116	kdsB	CP001363.1:1032843-1033769	209.889	324.158	202.564	247.76	277.148	251.157	238.245	182.014	252.043	266.787	254.177
gene1117	STM14_1118	CP001363.1:1033791-1033944	42.2144	31.6908	57.4568	23.1141	30.3095	42.1894	27.2937	17.2231	32.2844	18.5724	41.2947
gene1118	STM14_1119	CP001363.1:1033979-1035629	47.418	20.2808	19.2919	22.2063	28.0819	22.4011	23.8085	25.5462	13.3083	23.1738	20.7797
gene1119	ycbC	CP001363.1:1033979-1035629	55.8196	35.547	35.9578	43.278	44.763	42.8681	42.6733	36.3913	25.6655	44.6532	38.8395
gene112	STM14_0113	CP001363.1:108891-109053	539.086	278.646	329.195	179.149	274.898	261.987	253.614	268.495	437.022	246.321	165.06
gene1120	smtA	CP001363.1:1035764-1043034	76.435	123.726	101.819	140.651	107.329	123.347	129.543	128.48	168.12	142.277	91.8038
gene1121	mukF	CP001363.1:1035764-1043034	54.3294	106.334	89.9791	126.017	105.662	128.553	126.622	143.936	166.418	129.51	103.227
gene1122	mukE	CP001363.1:1035764-1043034	84.0567	189.723	168.977	217.992	198.583	221.301	218.853	213.707	239.947	216.761	177.299
gene1123	mukB	CP001363.1:1035764-1043034	83.8226	199.766	169.037	225.138	202.538	235.519	230.445	263.957	260.473	230.761	189.369
gene1124	ycbB	CP001363.1:1043378-1045220	520.698	181.699	169.545	176.701	169.483	148.961	120.125	326.914	116.707	134.859	205.425
gene1125	ycbK	CP001363.1:1045479-1046028	154.536	313.48	414.166	807.705	803.924	865.475	608.574	712.018	480.246	689.89	569.704
gene1126	ycbL	CP001363.1:1046055-1046703	162.186	351.931	466.162	731.432	769.26	788.539	658.922	687.962	526.132	643.817	565.897
gene1127	aspC	CP001363.1:1046764-1047955	411.043	867.836	987.235	1400.36	1744.25	1697.45	1202.59	1741.74	984.834	1293.21	1449.43
gene1128	STM14_1129	CP001363.1:1047994-1048126	64.7627	12.4852	48.3873	21.5335	35.6541	46.1952	36.8195	16.1558	17.0254	19.3607	46.3189
gene1129	ompF	CP001363.1:1048139-1049231	537.374	730.884	2246.14	2557.31	2393.85	6461.45	5679.48	922.38	301.929	7866.23	5548.58
gene113	djlA	CP001363.1:109135-109948	72.1812	78.1426	58.7147	69.3513	70.1221	83.0538	89.6698	66.6295	93.369	71.7904	69.0713
gene1130	STM14_1131	CP001363.1:1049520-1049673	0	9.55931	2.58522	2.75763	11.8586	5.4835	9.20916	0	3.75038	3.27895	11.264
gene1131	asnS	CP001363.1:1049837-1051238	612.472	1348.49	1158.91	1449.87	1433.77	1454.69	1376.26	1096.12	1594.13	1036.5	1015.1
gene1132	STM14_1133	CP001363.1:1051306-1051426	10.9094	9.99737	18.304	17.6032	0	9.95927	65.995	13.383	0	21.3788	48.6881
gene1133	STM14_1134	CP001363.1:1051438-1052118	38.8726	26.3601	25.993	30.7243	23.8245	38.9321	42.347	38.0256	34.6088	30.882	38.6677
gene1134	STM14_1135	CP001363.1:1051438-1052118	4.80045	3.96737	4.0511	2.19854	3.63505	2.64551	4.63389	6.22193	9.42811	0.824488	2.0918
gene1135	STM14_1136	CP001363.1:1052216-1053431	4.48598	4.00012	4.9763	3.49979	3.22642	2.7612	5.02145	4.33953	4.1249	4.2312	4.35812
gene1136	STM14_1137	CP001363.1:1053503-1053662	0	4.29881	1.54951	0	0	1.61007	0	0	0	0	0
gene1137	STM14_1138	CP001363.1:1053675-1055112	1.74702	2.15673	2.02589	2.16397	1.68452	1.77659	2.04457	1.00585	1.01157	2.04923	1.439
gene1138	pncB	CP001363.1:1055189-1056392	200.294	589.975	527.106	646.405	710.16	695.393	540.48	379.408	227.572	716.897	517.701
gene1139	STM14_1140	CP001363.1:1056586-1057879	86.3085	84.9034	64.5489	95.6266	113.072	89.6621	84.4476	84.4467	69.9296	103.167	89.5588
gene114	rluA	CP001363.1:110042-110702	69.3358	150.244	151.581	108.99	190.518	108.699	123.799	109.645	179.061	114.57	142.563
gene1140	STM14_1141	CP001363.1:1057923-1058172	10.6165	7.93053	7.98355	8.02463	12.1686	6.63157	12.0451	6.77978	8.95056	6.94576	7.38048
gene1141	STM14_1142	CP001363.1:1058212-1058452	15.927	12.3989	9.44149	6.59197	6.88312	10.3881	9.81842	7.66534	5.3758	1.96369	9.5266
gene1142	STM14_1143	CP001363.1:1058494-1059604	25.0765	15.5164	13.1141	15.2148	9.82965	15.0863	15.7369	16.6898	15.442	9.94416	16.1085
gene1143	STM14_1144	CP001363.1:1059614-1062500	14.5137	11.8096	10.9632	12.6844	5.09064	10.7649	12.1268	8.97375	10.2417	5.99888	7.079
gene1144	STM14_1145	CP001363.1:1062626-1062926	40.3164	22.8495	21.3082	23.7364	10.8267	20.8342	24.4391	8.0184	19.3709	7.93793	9.84324
gene1145	STM14_1146	CP001363.1:1062947-1063359	13.2481	16.4853	11.5255	19.7241	2.2231	3.78142	22.4071	0	8.17915	0	2.11309
gene1146	STM14_1147	CP001363.1:1062947-1063359	16.2235	6.20491	7.43257	9.18047	6.48312	4.48426	9.22754	0	7.38273	3.8161	1.80277
gene1147	STM14_1148	CP001363.1:1063408-1063819	257.923	216.922	202.85	169.952	207.273	188.133	241.637	146.857	239.258	185.567	163.262
gene1148	STM14_1149	CP001363.1:1063938-1064518	20.3981	17.0796	21.8105	23.6007	14.6897	18.6248	17.4666	12.3822	15.862	15.9348	13.3252
gene1149	STM14_1150	CP001363.1:1063938-1064518	11.5687	6.49011	4.27683	7.91346	5.11077	4.11683	8.12999	6.22687	6.2744	5.15176	5.86469
gene115	hepA	CP001363.1:110713-113620	77.7655	187.208	181.709	129.102	241.455	120.471	138.803	124.002	197.868	142.169	156.351
gene1150	STM14_1151	CP001363.1:1064602-1065586	9.99015	5.61546	5.44299	6.68002	5.30349	5.5354	8.22013	4.78304	4.85495	4.45401	5.48249
gene1151	STM14_1152	CP001363.1:1065588-1066338	2.39276	2.69928	3.11497	2.41391	2.54965	2.17121	3.35138	2.08219	2.58579	2.88388	2.74358
gene1152	STM14_1153	CP001363.1:1066348-1067004	3.95287	2.38495	3.28079	2.92886	1.72252	2.02521	1.65397	1.0298	4.07091	2.66876	2.03847
gene1153	STM14_1154	CP001363.1:1066348-1067004	17.675	10.1508	10.3521	10.1419	6.76519	7.39367	6.6605	7.38714	10.4274	8.56985	10.227
gene1154	STM14_1155	CP001363.1:1067081-1067372	263.95	505.642	370.047	406.583	384.98	474.792	537.114	351.732	528.492	332.321	372.34
gene1155	STM14_1156	CP001363.1:1067663-1067897	4894.32	135.357	125.706	137.28	182.396	125.014	180.505	175.38	398.066	133.391	134.928
gene1156	STM14_1157	CP001363.1:1068008-1068230	1926.48	56.469	90.5884	62.3949	85.0522	64.912	101.582	88.58	212.678	59.3487	51.3634
gene1157	STM14_1158	CP001363.1:1068312-1068915	67.4653	6.95077	8.16038	8.08026	6.0774	6.94542	6.69993	8.32556	8.25847	7.33033	5.1011
gene1158	STM14_1159	CP001363.1:1068920-1069121	9.92439	2.82165	1.64269	5.83494	3.50159	3.53063	7.12452	5.87151	3.82626	0.988503	4.46463
gene1159	STM14_1160	CP001363.1:1069123-1070665	5.1561	1.07996	0.648571	1.6483	1.53357	1.72571	2.03366	1.77305	1.52935	1.79562	1.84873
gene116	polB	CP001363.1:113793-116145	170.682	24.9121	27.1969	18.2985	14.9638	14.6206	17.2048	18.0125	28.8244	18.0421	18.3969
gene1160	STM14_1161	CP001363.1:1069123-1070665	7.84289	0	2.93513	0	0	0	0	0	0	0	3.55872
gene1161	STM14_1162	CP001363.1:1069123-1070665	9.4201	5.45764	3.6739	6.11122	3.78405	2.31096	3.91907	2.53823	1.76441	2.01806	4.8664
gene1162	STM14_1163	CP001363.1:1070731-1071049	31.6528	41.1037	51.9878	54.3698	28.218	42.574	39.8453	15.1475	54.7361	54.3584	31.6261
gene1163	STM14_1164	CP001363.1:1071222-1071348	15.2791	29.4367	105.397	48.3776	63.1978	76.5571	56.4896	35.6814	27.9264	40.0788	28.969
gene1164	STM14_1165	CP001363.1:1071483-1071933	50.2789	134.828	252.157	186.309	227.641	180.918	204.208	132.044	160.92	239.254	171.008
gene1165	gtgA	CP001363.1:1072293-1072980	21.2887	29.1659	25.2544	37.0378	14.1302	30.2024	32.5542	30.1934	26.3266	34.9255	40.4875
gene1166	STM14_1167	CP001363.1:1073336-1074021	0.810444	2.78323	1.86812	4.35673	4.05801	1.33465	2.25027	4.14623	0.934598	0.690349	2.36604
gene1167	STM14_1168	CP001363.1:1073336-1074021	14.7883	7.40918	7.00968	10.3323	10.4981	7.00611	7.62194	10.697	4.88518	4.99071	8.63996
gene1168	STM14_1169	CP001363.1:1074038-1074518	5.65481	4.55915	5.73517	7.07077	8.34736	4.64441	4.20291	8.6194	3.74768	9.63069	7.79638
gene1169	STM14_1170	CP001363.1:1074725-1077354	8.04525	5.249	6.85631	6.80609	12.973	7.50825	7.49188	10.5513	4.58756	6.75307	6.84323
gene117	STM14_0118	CP001363.1:116188-116941	13.2076	14.8134	20.5869	11.2204	7.83391	10.57	13.8475	14.5204	15.472	10.1689	13.5377
gene1170	STM14_1171	CP001363.1:1074725-1077354	8.49589	8.66968	10.0513	8.76562	12.0506	7.96735	6.89471	14.7841	7.00959	9.01697	10.5598
gene1171	STM14_1172	CP001363.1:1077553-1081106	7.84338	7.54078	7.03847	6.21656	8.56523	7.13982	6.19784	11.1276	5.01623	7.41768	12.4385
gene1172	STM14_1173	CP001363.1:1077553-1081106	13.3449	10.1466	10.597	10.0714	12.341	12.4274	10.0637	15.8619	8.42495	11.9131	15.7891
gene1173	STM14_1174	CP001363.1:1081196-1082757	9.80896	5.72627	7.77003	8.00835	8.28195	7.19996	4.55299	13.6686	5.80373	6.88771	8.97411
gene1174	STM14_1175	CP001363.1:1081196-1082757	8.61179	6.6587	2.55099	4.53443	5.51638	6.69677	4.57515	7.08053	4.38809	5.15244	6.41224
gene1175	STM14_1176	CP001363.1:1081196-1082757	4.50822	4.05779	5.52309	5.73536	5.94138	5.42096	4.68585	7.20026	4.93164	4.79634	6.2888
gene1176	STM14_1177	CP001363.1:1081196-1082757	5.66042	3.60273	2.97119	4.84113	6.74865	3.82913	2.96964	4.43371	5.07916	5.43706	7.19445
gene1177	STM14_1178	CP001363.1:1082768-1083518	11.9594	7.68532	11.4246	9.53068	14.1774	10.1937	8.89267	11.4976	6.66132	10.908	14.7143
gene1178	STM14_1179	CP001363.1:1083563-1084288	10.1022	7.75988	11.0592	12.803	16.9889	13.3473	10.9885	13.5896	4.778	11.0145	16.1048
gene1179	STM14_1180	CP001363.1:1083563-1084288	9.49242	6.50094	9.34104	8.61097	10.5416	8.91659	8.35765	10.746	6.28491	6.45846	10.1842
gene118	STM14_0119	CP001363.1:117527-117947	4.26424	3.41971	4.14855	1.66903	1.30412	0.52582	2.2167	1.48942	3.91723	1.42716	1.01034
gene1180	STM14_1181	CP001363.1:1084367-1087684	8.40597	5.57986	4.45515	5.32154	8.51124	5.96036	4.63779	7.69602	3.70196	6.26358	6.40751
gene1181	STM14_1182	CP001363.1:1084367-1087684	5.86926	1.1848	2.69927	3.40898	5.35121	4.42256	4.15158	3.95153	3.44198	3.87649	3.79779
gene1182	STM14_1183	CP001363.1:1087782-1088280	59.2655	28.5908	22.1482	36.4189	43.3317	40.519	31.5583	27.3466	27.2074	48.2952	51.2722
gene1183	sodC_1	CP001363.1:1088396-1088930	202.733	210.289	215.525	216.011	205.771	693.342	238.191	668.903	374.342	374.568	505.105
gene1184	STM14_1185	CP001363.1:1089019-1089715	10.0703	10.5447	13.1967	14.5834	13.4807	12.7027	12.3043	15.28	11.7124	16.1275	14.4209
gene1185	STM14_1186	CP001363.1:1089724-1091064	8.40498	7.91157	10.5958	10.3419	12.2191	10.8026	10.0591	11.582	8.63496	11.8215	12.4273
gene1186	STM14_1187	CP001363.1:1089724-1091064	16.5452	12.522	11.7566	14.3106	13.8745	11.7494	16.3372	16.375	11.4668	13.5028	13.3697
gene1187	STM14_1188	CP001363.1:1091135-1094486	9.03608	6.46272	6.10416	7.78066	10.2399	7.66824	6.49401	9.05037	5.97624	8.13973	9.39635
gene1188	STM14_1189	CP001363.1:1094524-1094767	9.03565	1.30355	4.69466	2.90882	3.68546	1.28202	6.52665	3.8009	4.42681	3.88703	2.22114
gene1189	STM14_1190	CP001363.1:1094820-1097840	10.5121	4.7737	4.90507	4.45281	5.38573	4.41337	4.87227	5.27138	3.49704	4.11508	6.04283
gene119	araD	CP001363.1:117952-118648	6.41528	4.72252	6.68948	5.34092	5.99188	5.47103	5.34594	6.64153	3.03113	3.86474	6.03944
gene1190	STM14_1191	CP001363.1:1094820-1097840	10.9258	5.33273	6.69128	7.54164	7.74237	5.96772	6.89091	8.60881	7.04754	7.24207	10.4398
gene1191	STM14_1192	CP001363.1:1097843-1097951	0	22.6314	15.9583	0	0	0	0	0	24.6256	0	0
gene1192	sseI	CP001363.1:1098315-1099284	12.6521	9.25242	9.1863	7.00866	3.52048	8.8039	7.71831	10.2643	7.04719	8.2649	8.86446
gene1193	STM14_1194	CP001363.1:1099351-1099800	17.5911	10.688	6.56231	8.97777	9.5178	10.2835	9.27134	7.05937	6.96886	9.95247	9.50738
gene1194	STM14_1195	CP001363.1:1099931-1100558	7.32653	10.377	8.18798	6.66845	5.94659	7.40127	4.79708	8.24062	5.89277	5.67721	5.73399
gene1195	STM14_1196	CP001363.1:1100626-1101597	11.1158	22.2771	20.8648	24.5892	27.2325	16.4387	22.9764	14.4028	7.99201	8.76725	10.4718
gene1196	STM14_1197	CP001363.1:1100626-1101597	192.646	198.309	154.073	146.333	235.472	133.598	194.791	88.7879	69.3442	85.579	129.439
gene1197	STM14_1198	CP001363.1:1101867-1102059	64.1963	13.3809	23.4842	18.333	20.9532	12.2852	13.0831	4.93126	4.06933	10.4344	8.95575
gene1198	pepN	CP001363.1:1102353-1105098	300.132	197.263	170.365	205.539	188.031	220.823	176.677	262.746	136.571	185.676	279.019
gene1199	pyrD	CP001363.1:1105305-1106316	19.5683	150.106	190.021	204.509	217.689	242.287	263.369	124.336	158.894	217.642	129.552
gene12	dnaK	CP001363.1:11592-13509	1147.7	1950.66	1420.28	1387.53	1673.33	1146.36	1679.94	1902.29	828.848	1874.16	1234.96
gene120	araA	CP001363.1:118788-120291	7.18548	4.77396	4.42615	4.36963	5.48614	3.62672	3.71984	5.49187	3.64183	3.90581	5.7721
gene1200	STM14_1201	CP001363.1:1106319-1106445	10.718	28.9767	48.1429	42.1601	9.42019	32.0073	0	22.0214	10.9546	20.4832	0
gene1201	ycbW	CP001363.1:1106481-1108130	115.587	184.495	165.242	198.709	118.085	149.41	139.587	121.039	168.526	146.402	139.362
gene1202	STM14_1203	CP001363.1:1106481-1108130	19.607	50.9362	36.1609	50.2378	45.829	58.3245	40.0345	48.5843	34.5716	65.9911	59.5607
gene1203	ycbY	CP001363.1:1108228-1110337	34.1757	127.01	175.875	161.737	163.885	168.141	163.055	121.484	204.404	152.88	112.811
gene1204	uup	CP001363.1:1110349-1112257	38.2236	144.943	207.3	180.458	175.804	195.139	211.473	140.043	233.099	187.775	141.853
gene1205	pqiA	CP001363.1:1112271-1113525	48.8125	61.7304	76.3722	76.3331	71.5887	71.6835	79.5929	62.1396	90.4782	67.609	55.4581
gene1206	pqiB	CP001363.1:1113529-1115730	58.9495	90.8118	106.322	113.059	96.48	107.318	112.274	94.367	96.1905	96.2847	91.2604
gene1207	ymbA	CP001363.1:1113529-1115730	83.6578	112.335	115.001	120.4	119.601	145.342	154.164	102.476	123.966	133.328	127.987
gene1208	STM14_1209	CP001363.1:1115817-1116152	157.886	36.018	30.2032	65.1286	148.253	67.451	41.802	47.5622	20.716	70.3297	64.1787
gene1209	rmf	CP001363.1:1115817-1116152	4481.46	1170.34	538.905	1241.09	8008.84	1761.61	1094.96	3047.44	280.677	1650.52	2722.23
gene121	araB	CP001363.1:120301-122011	13.5316	6.55018	7.11568	6.12858	8.55834	4.88238	5.31884	6.16245	6.97042	5.47112	6.74579
gene1210	fabA	CP001363.1:1116251-1116770	204.355	597.866	872.077	996.575	1248.4	952.314	1052.45	833.445	1378.14	1166.76	757.857
gene1211	lonH	CP001363.1:1116838-1118599	31.5939	154.705	212.4	197.932	186.478	169.77	186.727	154.111	202.935	187.314	160.247
gene1212	ycbG	CP001363.1:1118784-1119237	124.725	88.7046	84.3267	111.493	98.7689	117.788	130.036	109.168	90.2788	109.587	102.058
gene1213	ompA	CP001363.1:1119308-1120361	44079.6	27424.5	25612.8	21961.1	13570.1	22317.5	18704.8	32670.7	12673.7	27302.4	39225.9
gene1214	sulA	CP001363.1:1120717-1121227	6289.4	107.861	125.037	132.231	421.387	104.31	133.33	125.826	182.878	122.054	92.356
gene1215	STM14_1216	CP001363.1:1121247-1121352	0	0	27.4844	0	0	0	0	75.3986	0	0	0
gene1216	yccR	CP001363.1:1121443-1124189	42.191	26.576	30.2111	30.4133	33.9914	37.0008	40.2639	32.4013	29.8559	36.0234	38.0775
gene1217	yccS	CP001363.1:1121443-1124189	25.1114	49.7206	60.2171	53.8581	45.9336	55.1547	63.3687	37.9801	54.8955	50.4881	40.8033
gene1218	yccF	CP001363.1:1124207-1124654	43.9571	65.324	60.9079	66.6394	53.6242	59.8995	66.1853	45.8688	79.9125	65.5835	45.7968
gene1219	helD	CP001363.1:1124777-1126832	101.807	97.6961	80.969	84.7684	104.411	90.6296	82.9021	116.03	78.8402	82.754	97.3574
gene122	araC	CP001363.1:122351-123197	88.0455	74.4811	72.1033	81.094	86.8592	75.1619	100.146	73.8364	68.8698	83.5377	71.9133
gene1220	mgsA	CP001363.1:1126867-1127326	269.221	262.042	237.927	314.052	283.736	383.237	450.986	282.628	465.681	346.952	347.107
gene1221	yccT	CP001363.1:1127420-1128083	147.74	34.7623	41.9473	34.1956	31.8134	31.7087	17.4483	50.0194	10.7369	26.8313	65.3667
gene1222	STM14_1223	CP001363.1:1128253-1128670	583.348	317.397	249.201	288.438	380.021	354.495	261.483	344.278	166.269	294.933	481.714
gene1223	yccV	CP001363.1:1128714-1129032	741.764	339.718	289.73	316.844	358.826	272.601	356.249	281.346	214.335	379.326	345.429
gene1224	yccW	CP001363.1:1129089-1130457	42.4513	84.8693	118.384	135.479	176.601	139.141	156.987	101.395	153.109	155.992	91.452
gene1225	STM14_1226	CP001363.1:1130515-1131064	46.9297	20.8465	21.1139	24.6953	30.2789	23.2413	25.0604	36.3935	13.724	20.1739	34.831
gene1226	STM14_1227	CP001363.1:1131089-1131869	55.468	31.7811	29.4751	40.1724	48.451	42.5929	30.5959	47.8074	23.8687	38.8721	42.674
gene1227	yccX	CP001363.1:1131917-1132525	103.149	41.352	46.8719	45.9975	50.2225	55.3715	33.6666	69.2294	35.1905	40.052	55.0198
gene1228	yccK	CP001363.1:1131917-1132525	106.205	193.758	165.018	189.171	156.06	157.876	145.666	180.483	244.726	170.827	142.323
gene1229	yccA	CP001363.1:1132611-1133271	2202.92	2908.57	1637.94	2000.91	2711.54	2141.31	2068.83	1694.76	1148.38	2220.57	2365.4
gene123	yabI	CP001363.1:123315-124083	28.0712	82.3082	97.7487	83.9324	111.84	82.2466	75.0176	67.0284	66.7041	85.2962	59.7191
gene1230	serT	CP001363.1:1133665-1133753	0	0	138.125	419.748	0	158.028	0	365.263	0	357.835	0
gene1231	pipA	CP001363.1:1133891-1134572	31.4596	26.5005	27.6553	30.348	26.3835	27.9943	27.1785	26.6006	24.2141	28.3315	25.9928
gene1232	pipB	CP001363.1:1134793-1135669	5.53177	3.52604	4.36535	2.61368	2.38142	2.30607	2.81305	3.2364	1.27247	3.23217	1.61741
gene1233	STM14_1234	CP001363.1:1135670-1135796	0	0	0	0	0	0	0	0	0	0	0
gene1234	STM14_1235	CP001363.1:1135886-1136207	0	0.730263	0.571636	0.324537	0	0.555652	0.635739	0	0	0	0.60093
gene1235	pipC	CP001363.1:1136216-1136558	22.3481	29.5567	24.7411	33.4486	11.7307	31.4627	29.9913	13.7543	18.2655	21.9678	31.66
gene1236	sopB	CP001363.1:1136574-1138260	4.53063	10.5579	6.75635	8.9486	1.98305	6.19002	8.69036	2.97901	3.74906	5.14157	6.54686
gene1237	orfX	CP001363.1:1138591-1138762	10.3271	6.93608	8.1475	6.15921	4.70169	5.46315	562.012	5.77868	16.6522	0	13.0336
gene1238	STM14_1239	CP001363.1:1138762-1138873	0	0	0	0	0	26.9722	89.1366	33.1159	37.054	0	28.723
gene1239	pipD	CP001363.1:1138981-1140544	10.2955	9.89392	12.3929	11.0265	6.06937	27.1876	12.2597	20.5945	24.6488	16.671	20.1327
gene124	thiQ	CP001363.1:124121-127382	25.5467	123.589	101.709	115.628	128.045	115.074	95.4625	89.7028	27.0308	106.212	97.1513
gene1240	copS	CP001363.1:1140623-1142661	7.75367	21.1537	13.9687	17.4229	14.5539	17.0647	14.6912	18.6493	16.5114	19.2399	16.197
gene1241	copR	CP001363.1:1140623-1142661	42.254	52.716	33.5854	51.4925	46.0771	44.9911	42.3043	53.7958	42.0229	52.3461	48.9042
gene1242	STM14_1243	CP001363.1:1142796-1143207	96.5545	77.9268	55.3574	63.2146	57.4123	77.5811	61.2465	86.2275	81.0159	78.3577	92.1056
gene1243	STM14_1244	CP001363.1:1143229-1143337	179.835	107.657	117.846	85.9495	83.7778	234.653	88.0379	34.0704	110.55	142.445	178.162
gene1244	STM14_1245	CP001363.1:1143360-1144052	25.7573	17.1204	27.2193	25.6207	20.4458	35.2463	18.7601	29.0211	25.0263	27.4961	23.5668
gene1245	hpaC	CP001363.1:1143360-1144052	24.6179	7.85953	7.87092	8.34221	9.79248	7.28277	8.91758	11.9863	4.59441	8.53893	10.8047
gene1246	hpaB	CP001363.1:1144069-1145632	15.2481	3.14891	3.85685	4.09114	4.20647	3.90588	3.67815	4.41868	4.20646	4.23505	4.34048
gene1247	hpaR	CP001363.1:1145849-1146388	58.2658	61.3326	37.6664	37.5609	48.7431	45.2142	47.3212	26.6184	44.3581	46.5761	46.8859
gene1248	STM14_1249	CP001363.1:1145849-1146388	0	0	9.37677	0	23.419	18.8177	10.9901	11.8352	0	12.8367	0
gene1249	hpaG	CP001363.1:1146564-1149317	22.0547	7.3307	11.3513	10.2402	10.8252	11.7642	14.5364	13.8324	15.903	12.3374	12.5239
gene125	thiP	CP001363.1:124121-127382	19.0381	197.545	131.807	192.273	233.572	212.455	139.139	124.873	15.4973	165.111	159.154
gene1250	hpaE	CP001363.1:1146564-1149317	35.0813	8.50492	13.9849	15.1496	15.6657	15.3007	16.0159	16.9693	14.8903	15.1477	16.0379
gene1251	hpaD	CP001363.1:1149318-1150170	39.9452	13.1356	17.8458	15.0592	19.482	17.2771	20.289	19.8444	16.6864	20.6455	22.9228
gene1252	hpaF	CP001363.1:1150179-1150701	37.6318	14.1273	20.7671	16.624	25.8569	24.7676	26.2575	15.8325	20.3385	17.954	23.6951
gene1253	STM14_1254	CP001363.1:1150179-1150701	22.197	3.24989	20.4969	13.3967	31.6687	19.8688	11.0305	25.8558	32.823	9.90363	9.08317
gene1254	hpaH	CP001363.1:1150702-1151506	16.2533	8.26037	14.0107	11.7627	16.9743	13.6687	12.6427	13.3963	11.5685	13.2643	18.4816
gene1255	hpaI	CP001363.1:1151516-1152308	13.8256	9.42094	11.2573	9.52332	13.8118	10.9451	11.3535	10.9255	5.86585	11.8504	16.3135
gene1256	hpaX	CP001363.1:1152379-1153756	13.9646	8.73566	15.0242	12.1166	14.987	10.9103	10.3244	10.9594	7.22383	10.7284	14.1078
gene1257	hpaA	CP001363.1:1153765-1154662	8.98228	12.6289	13.7105	13.2711	15.6385	13.0943	11.0222	13.4884	8.99467	12.9215	13.8959
gene1258	STM14_1259	CP001363.1:1154675-1155614	13.1564	22.7047	26.6911	24.2011	37.5953	26.1712	19.6333	24.1605	15.0678	29.8817	42.6743
gene1259	STM14_1260	CP001363.1:1155617-1155782	2.42064	0	10.0815	1.91069	3.94824	3.54187	1.97471	0	0	2.32116	1.99203
gene126	tbpA	CP001363.1:124121-127382	108.989	578.856	336.396	528.183	772.773	662.246	409.366	518.994	43.3879	532.984	552.869
gene1260	STM14_1261	CP001363.1:1156021-1156384	35.1156	49.5268	93.9818	33.7293	6.46801	20.5296	20.0497	34.2074	13.378	10.1091	30.7979
gene1261	STM14_1262	CP001363.1:1156831-1156987	5.47936	2.46816	9.05701	2.22332	0	0	2.6496	3.05041	9.98629	2.52523	2.22281
gene1262	yccD	CP001363.1:1157037-1158263	262.446	133.898	119.113	112.896	74.0274	93.7135	109.713	153.237	102.527	99.8522	135.075
gene1263	cbpA	CP001363.1:1157037-1158263	364.941	166.455	162.459	154.958	101.143	133.651	141.763	238.857	133.586	145.954	181.009
gene1264	STM14_1265	CP001363.1:1158382-1158860	16.4297	6.06518	8.73139	4.27276	6.592	9.55487	8.05881	4.96046	4.03787	3.83653	4.25798
gene1265	scsA	CP001363.1:1158382-1158860	74.8793	173.076	254.305	245.274	352.486	232.558	227.975	209.363	164.941	215.845	152.936
gene1266	scsB	CP001363.1:1158908-1161911	4.75317	6.39247	9.62791	7.06977	13.0698	4.81083	6.31653	6.39381	5.32237	4.67449	5.64104
gene1267	scsC	CP001363.1:1158908-1161911	8.88403	8.84089	12.369	13.0198	22.9534	7.40898	10.1219	8.14135	6.78567	8.22053	8.0636
gene1268	scsD	CP001363.1:1158908-1161911	11.1019	10.2857	14.2225	15.147	23.6038	11.844	10.0725	15.0633	10.6485	11.0365	12.6098
gene1269	agp	CP001363.1:1162043-1163285	54.4103	30.2562	41.0987	50.5736	36.4782	85.3603	54.868	81.544	118.656	59.4074	74.0605
gene127	STM14_0128	CP001363.1:127426-127546	0	8.64787	28.9362	0	33.4317	45.7712	0	20.3701	0	27.6824	0
gene1270	yccJ	CP001363.1:1163318-1163546	8190.63	1735.21	1574	1255.83	1112.59	1113.93	736.276	2702.52	344.86	946.19	2346.42
gene1271	wraB	CP001363.1:1163566-1164163	3547.3	904.524	679.51	653.684	446.383	488.279	300.768	1302.87	167.239	485.955	1307.72
gene1272	STM14_1273	CP001363.1:1164293-1164715	20.5577	14.638	34.9079	17.541	26.3507	17.8531	26.3214	10.7835	20.2194	15.5614	10.2788
gene1273	ycdF	CP001363.1:1164293-1164715	1577.41	307.687	291.61	201.848	415.243	241.817	260.658	1079.23	176.063	96.3324	223.96
gene1274	ymdF	CP001363.1:1164293-1164715	7115.69	1337.34	800.308	616.802	1231.47	529.687	529.969	3366.7	392.966	499.629	873.64
gene1275	ycdC	CP001363.1:1164851-1165882	71.2173	91.076	92.435	111.57	103.605	115.944	112.088	81.9454	92.0031	108.217	92.7217
gene1276	STM14_1277	CP001363.1:1164851-1165882	309.757	504.964	442.64	650.82	695.067	749.72	670.843	511.92	506.961	715.054	682.101
gene1277	putA	CP001363.1:1165940-1170286	319.139	568.936	755.863	831.015	721.671	1100.59	1327.8	568.507	840.452	886.876	726.81
gene1278	STM14_1279	CP001363.1:1165940-1170286	9.57771	9.31292	11.3948	10.0466	4.27748	16.9197	8.3486	9.21229	5.90008	10.047	9.52892
gene1279	STM14_1280	CP001363.1:1165940-1170286	23.8254	58.5206	80.3414	23.333	35.349	109.168	87.6766	0	76.6417	36.3503	32.9137
gene128	yabN	CP001363.1:127559-129492	59.414	35.3211	31.3167	28.2012	36.1978	27.8868	31.607	33.6004	30.6693	33.187	34.0715
gene1280	putP	CP001363.1:1170324-1171833	65.032	104.412	137.958	200.388	147.947	244.242	334.514	74.3735	218.004	242.444	134.094
gene1281	STM14_1282	CP001363.1:1172346-1173514	184.057	61.7553	44.3852	63.5151	59.6037	129.168	104.158	88.9498	0	110.838	54.0281
gene1282	STM14_1283	CP001363.1:1172346-1173514	1045.93	166.267	161.886	127.982	113.675	139.018	137.177	215.181	80.8103	137.394	124.811
gene1283	phoH	CP001363.1:1172346-1173514	1696.21	328.528	211.794	238.414	270.742	190.876	175.345	463.728	98.3965	295.212	267.542
gene1284	STM14_1285	CP001363.1:1173619-1174501	64.417	163.824	142.627	173.804	177.762	193.22	158.76	182.142	179.552	156.407	170.466
gene1285	STM14_1286	CP001363.1:1174678-1174783	0	120.833	26.0058	72.2916	0	117.356	96.7413	37.525	41.246	31.9438	58.9229
gene1286	STM14_1287	CP001363.1:1174785-1176282	70.7374	50.2338	51.2785	38.7294	20.373	30.7566	47.7912	25.2686	46.2518	33.444	28.3253
gene1287	STM14_1288	CP001363.1:1176313-1176605	24.2839	0	0	19.5988	0	0	0	0	31.6275	0	0
gene1288	STM14_1289	CP001363.1:1176313-1176605	5.22586	4.30559	5.59033	6.34949	3.17753	1.42553	6.5814	3.81714	8.16133	5.44102	3.88758
gene1289	STM14_1290	CP001363.1:1176618-1177299	2.93962	5.62494	8.07855	7.59828	3.71628	7.16261	11.6333	4.49724	24.7705	8.77874	6.35827
gene129	STM14_0130	CP001363.1:127559-129492	242.954	201.126	279.044	160.925	214.998	142.167	308.786	269.766	978.047	154.66	167.447
gene1290	STM14_1291	CP001363.1:1177412-1177520	0	0	0	0	0	0	0	0	0	0	0
gene1291	STM14_1292	CP001363.1:1177572-1177704	7.26197	0	0	0	0	0	5.93645	7.26756	7.52394	0	0
gene1292	STM14_1293	CP001363.1:1177804-1178965	2.11018	1.5883	2.67071	2.01266	1.29975	1.93613	3.67811	0.762211	5.13911	2.18166	1.20508
gene1293	STM14_1294	CP001363.1:1179010-1179703	4.41351	2.66684	4.5492	2.973	3.38442	2.96929	4.55008	1.73222	3.55686	2.29378	4.01458
gene1294	STM14_1295	CP001363.1:1179985-1181266	9.65273	3.7605	4.94351	4.50897	2.50868	3.39835	4.18754	3.11235	2.77196	2.6199	3.70961
gene1295	STM14_1296	CP001363.1:1181276-1182383	36.856	30.6754	34.8889	32.2088	22.3219	29.7367	24.9052	31.3337	23.035	25.2775	51.355
gene1296	serX	CP001363.1:1182902-1182990	159.198	0	531.253	135.114	505.857	152.715	0	0	0	166.864	145.35
gene1297	STM14_1298	CP001363.1:1183063-1184165	2.42617	6.53623	3.52442	7.63776	4.17351	7.93879	17.8458	5.09833	2.89658	4.46843	1.96617
gene1298	ycdW	CP001363.1:1183063-1184165	100.565	401.699	275.07	358.059	463.928	425.528	412.507	458.431	340.605	494.597	308.848
gene1299	ycdX	CP001363.1:1184249-1184987	241.62	225.306	267.97	197.705	214.003	180.017	228.903	264.81	231.959	196.124	202.879
gene13	dnaJ	CP001363.1:13594-14734	153.021	401.971	341.861	318.264	252.07	255.658	382.731	379.953	232.864	372.953	232.22
gene130	leuD	CP001363.1:129768-130374	60.2264	67.1677	110.397	77.6842	120.117	82.593	152.5	114.499	39.4477	347.553	91.9861
gene1300	ycdY	CP001363.1:1185010-1185565	199.941	194.039	275.823	175.336	196.191	187.925	196.372	245.177	224.774	176.715	191.076
gene1301	ycdZ	CP001363.1:1185617-1186148	179.955	637.224	917.686	930.549	758.861	824.838	1072.51	347.994	1184.98	821.237	92.0346
gene1302	csgG	CP001363.1:1186186-1187020	23.8907	37.6449	53.007	42.647	36.4804	45.6521	60.743	27.2273	51.3907	41.7195	41.1578
gene1303	csgF	CP001363.1:1187046-1187463	4.6029	6.63456	11.0774	10.5822	11.7894	12.0789	8.51741	3.92287	2.4408	16.1273	31.1069
gene1304	csgE	CP001363.1:1187489-1187885	3.55049	7.11863	11.5665	12.8694	10.2602	9.66255	10.3577	3.11076	2.47139	12.9833	20.7475
gene1305	csgD	CP001363.1:1187889-1188540	11.8341	11.1147	16.3257	12.4987	22.1407	17.4452	12.1579	7.43728	2.14067	19.5234	25.244
gene1306	STM14_1307	CP001363.1:1188558-1188696	0	0	7.45724	4.23623	0	11.297	0	0	0	4.94296	0
gene1307	STM14_1308	CP001363.1:1188893-1189040	0	0	2.9492	3.32556	0	3.11808	0	0	0	0	0
gene1308	csgB	CP001363.1:1189294-1189750	5.4584	4.00576	3.72751	3.68752	1.34682	2.18081	4.24003	1.72602	1.91694	0.94468	2.19863
gene1309	csgA	CP001363.1:1189791-1190247	99.5352	38.435	42.7561	34.5339	22.7005	28.4242	45.1932	23.514	15.1192	26.9187	51.6344
gene131	leuC	CP001363.1:130384-131785	77.187	65.1599	95.4903	75.447	109.867	68.0518	139.358	102.729	31.2514	324.025	87.7506
gene1310	csgC	CP001363.1:1190308-1190635	16.1395	8.68508	10.1592	8.32088	6.60638	12.3838	9.84916	9.77254	5.79629	8.39158	9.24769
gene1311	ymdA	CP001363.1:1190765-1191086	14.3659	3.69208	3.56275	4.8384	5.36723	1.98494	4.13441	4.05975	11.6972	7.27655	6.03935
gene1312	STM14_1313	CP001363.1:1191174-1193137	124.234	47.7154	36.762	46.8647	46.0668	56.1714	40.065	73.1756	40.595	43.3539	66.8045
gene1313	ymdC	CP001363.1:1191174-1193137	91.4156	94.7358	75.7828	57.2264	58.4989	44.9766	33.6281	95.477	30.8081	46.6849	68.0287
gene1314	mdoC	CP001363.1:1193153-1194308	27.8348	59.3455	69.2966	47.0478	34.2176	46.7002	39.9814	37.6974	43.8226	47.2107	49.4929
gene1315	STM14_1316	CP001363.1:1194338-1194509	89.1577	110.864	105.733	79.4564	95.2575	46.2675	61.2579	71.863	17.3446	80.6194	72.6129
gene1316	mdoG	CP001363.1:1194579-1198651	218.676	789.467	531.91	612.578	431.212	640.714	519.694	547.939	534.114	601.721	583.078
gene1317	mdoH	CP001363.1:1194579-1198651	69.8288	485.467	348.137	380.378	241.703	383.054	326.534	280.187	298.028	351.744	355.66
gene1318	yceK	CP001363.1:1198724-1198952	1089.35	495.736	991.922	587.038	660.984	683.329	483.957	827.793	209.592	568.995	1541.28
gene1319	msyB	CP001363.1:1198952-1199327	1151.05	393.398	674.312	558.22	549.14	364.041	290.167	603.929	110.999	372.309	974.622
gene132	leuB	CP001363.1:131787-134450	71.2666	68.6699	113.87	85.965	122.975	79.4316	182.59	108.234	38.9193	342	92.5007
gene1320	yceE	CP001363.1:1199408-1201698	23.4175	11.5836	14.8249	16.4758	15.1977	16.6892	13.3378	21.9753	17.5831	17.2464	18.5731
gene1321	STM14_1322	CP001363.1:1199408-1201698	39.497	27.9268	42.796	31.3816	26.1709	39.512	50.4995	29.145	27.8575	30.7221	27.281
gene1322	htrB	CP001363.1:1199408-1201698	112.877	103.143	105.193	108.463	66.2246	110.454	109.101	98.8438	115.527	110.52	79.5003
gene1323	yceA	CP001363.1:1201917-1202970	61.1032	225.21	248.858	404.276	571.78	449.172	260.469	241.129	305.535	407.061	287.889
gene1324	yceI	CP001363.1:1203021-1204166	523.129	537.053	241.77	575.375	377.684	517.252	106.69	470.388	68.057	502.675	622.948
gene1325	STM14_1326	CP001363.1:1203021-1204166	85.3513	92.9808	53.814	99.0843	80.8024	94.1468	24.2438	94.9904	16.5094	91.7778	108.336
gene1326	STM14_1327	CP001363.1:1204176-1204380	3.20057	2.75971	1.34264	2.42104	4.23575	0.691982	0	4.05007	3.07075	2.74698	1.51283
gene1327	yceO	CP001363.1:1204428-1204542	77.2791	54.3597	61.171	31.4531	0	82.1888	163.256	86.3894	91.1191	38.1703	68.9346
gene1328	solA	CP001363.1:1204582-1205701	216.72	167.26	145.392	222.885	174.861	229.983	213.4	277.317	200.824	240.385	233.738
gene1329	bssS	CP001363.1:1205813-1206068	3946.12	472.746	346.084	359.277	324.612	204.47	501.109	521.138	307.001	385.032	310.219
gene133	leuA	CP001363.1:131787-134450	75.0574	55.8399	53.967	71.0766	97.0088	61.9664	77.3067	87.4986	19.4928	261.21	70.6311
gene1330	dinI	CP001363.1:1206357-1206603	6419.94	265.62	362.593	465.602	802.473	362.017	471.881	303.682	493.147	482.205	311.989
gene1331	pyrC	CP001363.1:1206676-1207723	85.0657	454.986	559.813	784.642	766.321	1021.06	869.097	539.327	488.899	872.562	583.548
gene1332	yceB	CP001363.1:1207827-1208388	321.605	315.288	296.902	299.851	298.861	259.485	292.171	305.557	229.687	293.602	273.902
gene1333	grxB	CP001363.1:1208512-1209160	1074.55	739.53	469.37	660.854	687.758	676.047	424.808	2527.9	332.506	835.927	1169.26
gene1334	yceL	CP001363.1:1209223-1210432	18.9792	27.392	23.1013	29.7506	32.6486	34.1735	22.4713	18.7158	13.6898	26.2056	27.8775
gene1335	rimJ	CP001363.1:1210668-1211253	124.184	111.29	125.044	132.468	153.426	157.179	174.764	171.334	217.2	146.842	122.855
gene1336	yceH	CP001363.1:1211288-1211936	142.667	117.228	102.932	147.733	140.625	163.646	164.209	155.974	166.392	133.33	129.477
gene1337	mviM	CP001363.1:1211937-1212861	67.0105	85.5253	77.0997	105.671	91.965	105.634	98.9262	99.1994	109.087	96.8969	83.3451
gene1338	STM14_1339	CP001363.1:1212982-1214700	16.9175	59.3072	53.6598	64.1013	103.331	54.0191	45.7106	65.1347	77.7729	70.5467	31.2007
gene1339	mviN	CP001363.1:1212982-1214700	30.0646	54.7321	55.3981	72.5828	82.4647	70.3427	65.7194	70.2891	59.6203	84.81	60.9164
gene134	leuL	CP001363.1:134537-134624	0	0	0	0	0	0	0	0	0	0	0
gene1340	flgN	CP001363.1:1214781-1215204	65.4871	31.0351	27.7387	38.6353	33.4919	31.6656	30.1447	50.0903	90.1849	48.7809	45.8275
gene1341	flgM	CP001363.1:1215208-1215502	123.597	38.0004	34.6675	33.0256	26.8258	37.746	25.2372	43.3244	130.158	53.3913	59.7033
gene1342	flgA	CP001363.1:1215593-1216396	9.11423	8.49339	11.331	10.8669	13.0374	13.1777	10.709	9.60256	79.1346	20.9767	11.1767
gene1343	STM14_1344	CP001363.1:1215593-1216396	9.30176	5.34546	13.9078	13.9796	7.59959	7.38219	19.1093	3.46787	6.98542	16.8003	0
gene1344	flgB	CP001363.1:1216409-1216826	2.36412	1.62171	1.40926	1.93174	2.56882	4.47827	2.44093	1.71747	193.984	26.0523	10.4859
gene1345	flgC	CP001363.1:1216829-1217234	3.4026	2.32759	2.49853	2.51845	3.69519	2.42265	2.81052	1.76777	119.26	17.2539	8.89302
gene1346	flgD	CP001363.1:1217245-1217944	2.91619	3.02956	2.63782	2.70352	4.07498	3.16966	2.69665	2.94924	126.985	17.766	6.72998
gene1347	flgE	CP001363.1:1217970-1219182	4.06421	4.70624	6.24994	5.82556	7.44786	6.90275	7.00133	7.10708	208.256	23.6634	15.4157
gene1348	flgF	CP001363.1:1219202-1219958	3.01252	3.35671	5.66961	5.20446	5.37584	4.69808	3.83336	4.44291	147.259	16.0525	11.8927
gene1349	flgG	CP001363.1:1219971-1220754	2.31836	5.12593	5.79726	4.79354	7.14721	5.87972	5.45053	5.90503	171.095	19.7301	12.0758
gene135	STM14_0136	CP001363.1:134688-134793	0	0	27.8657	0	0	0	0	0	0	0	0
gene1350	flgH	CP001363.1:1220808-1221507	3.60335	4.32759	4.02492	4.4053	5.17374	3.70972	3.99918	2.0708	60.8117	9.86337	6.32022
gene1351	flgI	CP001363.1:1221518-1223566	3.24275	4.32891	6.16004	5.83665	6.59303	5.14159	4.94815	6.46663	45.1751	8.93445	6.42235
gene1352	flgJ	CP001363.1:1221518-1223566	3.97913	4.17461	6.51445	5.18017	9.02288	6.53956	4.82938	5.84857	41.2102	7.83095	7.65618
gene1353	flgK	CP001363.1:1223630-1225292	8.65507	8.99956	12.2931	11.1867	15.5724	12.4093	11.0873	10.7723	99.0587	22.2074	20.2428
gene1354	flgL	CP001363.1:1225306-1226260	24.6188	20.8445	26.3641	29.5515	38.7875	33.7171	27.1263	30.0788	156.378	51.4267	44.6974
gene1355	STM14_1356	CP001363.1:1226279-1226474	1.46738	10.4263	14.1007	13.1627	8.56067	14.4579	13.0527	11.5527	25.7527	14.3542	7.69044
gene1356	rne	CP001363.1:1226516-1229720	316.427	458.751	430.724	434.334	437.907	452.889	506.777	475.48	512.304	472.235	484.823
gene1357	STM14_1358	CP001363.1:1229810-1230185	324.128	442.753	402.068	401.948	471.945	453.602	484.086	365.329	559.504	429.107	361.05
gene1358	rluC	CP001363.1:1230209-1231253	58.5789	262.926	244.127	270.867	281.79	266.312	227.904	168.688	290.429	300.304	181.117
gene1359	STM14_1360	CP001363.1:1231408-1232152	15.597	20.8022	24.451	22.9262	23.4724	28.5663	26.7686	19.7685	29.1334	24.8027	22
gene136	STM14_0137	CP001363.1:135066-135210	8.56717	7.87777	12.15	0	3.85237	5.95365	10.4604	0	17.3755	8.01078	0
gene1360	STM14_1361	CP001363.1:1232357-1232582	27.2843	36.5075	29.041	33.8351	29.7011	49.7845	29.6721	47.4217	25.4275	35.8147	32.8838
gene1361	maf_1	CP001363.1:1232653-1233238	174.469	140.899	106.187	158.914	168.091	183.383	131.852	186.244	103.236	174.329	146.252
gene1362	yceD	CP001363.1:1233435-1233957	1443.25	4201.31	4518.27	4448.17	3611.39	4073.95	4386.94	2751.7	5458.52	4573.84	3396.99
gene1363	rpmF	CP001363.1:1234008-1234182	3419.85	8752.85	10231.9	8648.49	7278.9	11986.5	12669.4	8592.44	14028.1	10719.6	9240.4
gene1364	plsX	CP001363.1:1234315-1235395	39.792	224.067	263.336	239.076	228.481	228.973	199.751	275.79	466.211	250.496	160.957
gene1365	fabH	CP001363.1:1235474-1236428	126.403	402.021	396.595	408.493	449.835	417.543	425.265	408.284	608.562	445.884	360.265
gene1366	fabD	CP001363.1:1236443-1237373	216.153	579.105	523.555	588.262	629.316	595.223	655.299	606.897	796.556	631.245	518.608
gene1367	fabG	CP001363.1:1237385-1238120	679.749	1773.05	1817.93	1789.66	1938.4	1695.65	1865.73	1329.98	2351.69	1766.55	1602.08
gene1368	acpP	CP001363.1:1238275-1238512	12404.3	17647.7	14578.5	17655.5	17282.3	14166.5	16676.3	9137.1	18277.1	20314.4	16643.1
gene1369	fabF	CP001363.1:1238597-1239839	419.611	1313.83	1374.05	1366.93	1610.67	1418.5	1732.64	997.496	1835.35	1435.72	1307.88
gene137	leuO	CP001363.1:135280-136225	12.6199	6.31951	5.83534	7.09617	3.91485	5.90604	8.52559	6.73468	4.42145	5.08904	6.83596
gene1370	pabC	CP001363.1:1239962-1240772	77.0015	56.8667	64.3463	69.7494	97.6603	72.5108	67.4076	87.7956	61.1357	72.2449	66.7049
gene1371	yceG	CP001363.1:1240774-1243429	44.4682	64.2226	80.3749	71.7964	111.801	62.4116	80.2922	89.4071	73.2947	81.374	60.3869
gene1372	tdk_1	CP001363.1:1240774-1243429	98.917	158.817	143.583	157.75	200.559	149.608	141.089	158.573	155.877	182.497	127.027
gene1373	holB	CP001363.1:1240774-1243429	63.9347	116.688	124.973	120.837	145.475	118.336	114.354	116.467	110.775	128.073	99.8091
gene1374	ycfH	CP001363.1:1243439-1244237	253.878	201.672	227.106	196.562	252.084	195.018	193.509	211.132	184.862	200.582	218.524
gene1375	STM14_1376	CP001363.1:1244260-1244398	154.241	53.6631	152.437	80.524	59.7299	80.1467	85.9122	85.5729	57.8551	88.921	84.222
gene1376	ptsG	CP001363.1:1244531-1245965	279.883	332.472	514.27	412.181	478.136	543.364	528.07	230.652	411.536	628.468	703.713
gene1377	fhuE	CP001363.1:1246049-1248224	117.673	1133.46	16.6527	1390.46	1767.29	1723.08	7.42089	796.321	6.13856	1728.4	1449.43
gene1378	ycfF	CP001363.1:1248565-1248925	608.267	685.27	580.91	667.818	914.258	794.268	574.975	824.92	610.729	768.313	951.998
gene1379	ycfL	CP001363.1:1248927-1249302	415.486	540.561	433.883	501.834	642.86	672.836	447.179	610.059	411.91	541.662	681.534
gene138	ilvI	CP001363.1:136609-138271	26.8617	53.4813	43.4428	55.743	90.6803	70.2647	68.3479	87.6296	28.9719	74.8712	59.1222
gene1380	ycfM	CP001363.1:1249315-1250759	303.202	415.742	273.278	355.382	449.572	353.682	248.636	458.546	252.622	409.742	466.907
gene1381	thiK	CP001363.1:1249315-1250759	85.0272	140.559	120.797	114.862	121.289	123.28	92.4126	160.21	98.8495	117.031	137.46
gene1382	nagZ	CP001363.1:1250769-1251795	145.285	137.275	120.389	125.093	141.069	131.291	129.559	160.769	105.344	121.529	134.76
gene1383	ycfP	CP001363.1:1251819-1252362	842.327	347.836	311.661	325.524	437.558	349.782	336.688	470.636	221.234	329.236	346.747
gene1384	ndh	CP001363.1:1252616-1253921	931.532	265.169	147.677	246.575	146.01	280.257	145.503	249.731	46.2134	245.389	373.905
gene1385	ycfJ	CP001363.1:1254099-1254639	437.898	828.47	511.164	518.001	1114.05	297.811	369.72	391.21	97.3947	496.257	428.272
gene1386	ycfQ	CP001363.1:1254713-1255349	727.367	561.712	332.185	357.254	412.1	328.316	352.355	369.364	362.774	346.044	371.095
gene1387	ycfR	CP001363.1:1255590-1255848	18846.2	611.589	407.196	501.945	859.095	521.691	413.702	210.992	111.336	947.38	854.071
gene1388	ycfS	CP001363.1:1255944-1260504	156.652	313.394	369.505	227.096	214.859	157.508	233.131	215.476	64.8093	202.979	308.916
gene1389	STM14_1390	CP001363.1:1255944-1260504	10.5712	5.70741	23.0796	7.79665	13.6549	28.42	7.06336	22.7763	7.9533	14.2287	15.8118
gene139	ilvH	CP001363.1:138273-138877	61.9902	77.823	96.1724	76.3213	99.5319	59.9263	70.353	84.4849	40.2765	82.87	81.8602
gene1390	mfd	CP001363.1:1255944-1260504	108.813	146.514	132.136	133.153	125.893	127.937	126.777	178.358	144.182	124.377	150.706
gene1391	ycfU	CP001363.1:1260730-1263979	25.9218	119.829	107.674	120.594	138.453	119.528	110.594	102.348	140.37	119.971	96.5302
gene1392	lolD	CP001363.1:1260730-1263979	32.8771	132.047	123.733	157.317	152.066	137.216	144.031	125.775	140.132	135.465	132.854
gene1393	ycfW	CP001363.1:1260730-1263979	18.9068	108.2	97.1865	110.993	115.664	106.372	106.08	85.2875	109.088	101.831	97.1158
gene1394	ycfX	CP001363.1:1264007-1264919	65.036	183.734	169.205	184.679	212.508	222.965	232.481	189.689	229.945	188.535	175.517
gene1395	cobB	CP001363.1:1264937-1265759	204.817	257.684	208.03	281.865	338.268	308.9	283.158	254.095	230.729	286.711	274.154
gene1396	potD	CP001363.1:1265840-1266887	100.127	407.772	338.768	506.031	504.588	587.473	583.28	403.015	440.756	717.319	412.086
gene1397	potC	CP001363.1:1266911-1267691	25.8705	84.8217	126.611	133.372	98.8823	123.877	115.404	64.9916	128.542	140.313	72.047
gene1398	STM14_1399	CP001363.1:1267793-1267916	9.36358	9.0747	6.59989	0	0	14.4129	30.9268	0	10.9523	0	17.7877
gene1399	sifA	CP001363.1:1268006-1269017	26.2049	27.1964	16.1452	11.9248	8.6359	12.9444	15.3403	8.55286	10.6537	18.0813	11.5943
gene14	STM14_0015	CP001363.1:14844-14958	0	0	0	0	0	0	0	0	0	0	0
gene140	STM14_0141	CP001363.1:138273-138877	37.408	44.8106	64.3228	54.2464	68.9923	42.9008	72.871	0	35.4002	34.4169	37.0823
gene1400	STM14_1401	CP001363.1:1269075-1269240	0	5.00305	10.9587	11.0583	2.3917	4.55141	10.3583	6.28493	9.57372	7.49483	2.26966
gene1401	potB	CP001363.1:1269345-1271329	10.8663	44.6314	93.4147	88.5675	66.2357	83.2709	113.693	53.2919	89.8191	148.547	66.9977
gene1402	potA	CP001363.1:1269345-1271329	24.4885	68.972	140.593	139.639	107.914	116.951	142.32	94.9873	140.218	208.963	89.1454
gene1403	pepT	CP001363.1:1271579-1272809	140.821	50.1787	67.2122	77.3504	74.071	48.5307	80.6067	65.7625	25.1315	55.5608	70.8096
gene1404	STM14_1405	CP001363.1:1272812-1272876	0	0	0	0	0	0	0	0	0	0	0
gene1405	tnpA_4	CP001363.1:1273019-1273478	38.8565	23.6232	27.2585	32.9896	34.877	24.7552	29.2248	23.8579	30.4189	29.2809	25.7856
gene1406	ycfD	CP001363.1:1274897-1276019	326.576	261.364	253.298	251.285	297.425	289.628	240.6	217.166	229.268	241.03	281.864
gene1407	phoQ	CP001363.1:1276099-1278237	37.8627	113.504	79.7129	77.6185	66.6557	335.174	67.9015	400.557	379.77	233.307	217.743
gene1408	phoP	CP001363.1:1276099-1278237	385.224	477.28	303.706	314.35	321.093	1898.29	385.807	2315.93	1950.15	1231.38	1247.07
gene1409	purB	CP001363.1:1278360-1279731	101.111	880.916	644.341	694.74	826.26	743.052	822.32	493.604	436.077	678.307	544.433
gene141	fruR	CP001363.1:139048-140053	59.9566	131.188	170.441	128.431	88.5061	110.546	220.831	104.009	248.523	124.693	94.6752
gene1410	ycfC	CP001363.1:1279734-1280382	59.4346	354.131	297.743	305.321	364.572	299.166	328.354	221.997	316.857	284.81	195.87
gene1411	trmU	CP001363.1:1280462-1281569	75.0287	337.234	274.15	295.08	331.085	272.494	275.66	223.116	392.036	288.189	198.324
gene1412	ymfB	CP001363.1:1281622-1282084	52.2406	117.063	113.546	78.3851	84.1275	85.2067	70.379	121.653	78.6309	71.7155	99.4329
gene1413	STM14_1414	CP001363.1:1282095-1283087	78.9801	150.554	139.412	88.6046	103.441	93.8499	94.2974	146.791	80.0039	89.7649	109.8
gene1414	ymfC	CP001363.1:1282095-1283087	99.9141	124.772	127.633	88.5839	89.262	80	74.2817	115.936	96.3652	75.7313	86.6242
gene1415	icdA	CP001363.1:1283258-1284509	2602.93	1699.29	1444.24	1613.88	2149.32	1936.31	2721.69	2016.51	2483.52	2890.42	1812.6
gene1416	STM14_1417	CP001363.1:1284621-1285990	28.9609	26.9191	30.4667	28.0591	14.8214	24.5495	21.2589	26.7536	15.1559	21.0955	29.3822
gene1417	STM14_1418	CP001363.1:1284621-1285990	40.5687	31.323	24.1503	21.6994	16.9087	19.6327	25.1895	23.8445	18.2084	24.2768	28.6633
gene1418	STM14_1419	CP001363.1:1286039-1287239	40.03	27.4657	21.9828	24.3657	20.1344	31.8085	30.5806	31.1569	31.9258	21.9479	25.8872
gene1419	STM14_1420	CP001363.1:1286039-1287239	36.5202	23.5684	18.9099	17.1536	11.9922	21.4638	23.7902	27.0392	25.2735	10.6598	16.2629
gene142	STM14_0143	CP001363.1:140203-140338	0	5.53064	0	0	0	4.95124	5.53357	6.4276	0	0	0
gene1420	STM14_1421	CP001363.1:1286039-1287239	32.8832	28.929	20.1618	20.9496	17.1809	21.3654	25.2622	28.0009	20.2456	14.4945	12.6031
gene1421	STM14_1422	CP001363.1:1287268-1290446	38.8234	24.4078	20.2361	22.8283	9.25009	22.8877	28.2109	32.435	25.5188	16.0165	16.4409
gene1422	STM14_1423	CP001363.1:1287268-1290446	30.9048	25.4797	21.1846	23.7119	11.1397	20.9146	28.0872	30.5311	28.4341	13.9207	15.8111
gene1423	STM14_1424	CP001363.1:1290504-1290804	59.5291	46.1752	43.5761	39.5425	23.2542	37.8504	54.654	27.3719	36.4204	23.8367	19.9549
gene1424	STM14_1425	CP001363.1:1290944-1291224	73.1995	49.4909	73.2518	30.505	43.899	52.6926	57.7747	40.3851	42.9188	30.2711	23.7947
gene1425	STM14_1426	CP001363.1:1290944-1291224	128.121	12.4156	43.001	40.4658	35.8503	109.611	67.1204	97.222	49.0279	13.1617	48.7636
gene1426	STM14_1427	CP001363.1:1291514-1291721	9.93475	6.15318	3.89176	14.777	16.2595	3.5602	6.33275	6.61293	2.23203	4.64857	6.29452
gene1427	STM14_1428	CP001363.1:1291828-1292914	696.941	805.122	570.609	717.728	530.94	786.872	734.012	464.906	886.588	768.877	828.697
gene1428	STM14_1429	CP001363.1:1293065-1293533	228.543	248.723	182.558	209.304	191.077	181.056	171.036	153.469	237.265	245.829	169.205
gene1429	STM14_1430	CP001363.1:1293621-1293774	83.7778	27.7325	31.9209	14.3882	2.56804	20.142	40.1486	30.3338	10.103	5.60922	19.9272
gene143	STM14_0144	CP001363.1:140495-140633	0	7.52184	45.5807	25.3185	3.51063	47.4401	39.2765	13.7189	41.431	32.3861	7.13262
gene1430	STM14_1431	CP001363.1:1293793-1294114	71.4973	30.9492	23.9747	24.0329	20.6208	23.1347	32.7321	23.8227	16.702	20.2909	16.7726
gene1431	STM14_1432	CP001363.1:1294205-1295800	35.9168	24.263	21.609	20.1612	14.5228	18.6454	22.4456	25.7019	18.3136	15.0187	13.6635
gene1432	STM14_1433	CP001363.1:1294205-1295800	33.6555	21.4356	22.5322	19.154	16.203	18.5691	23.0191	22.0191	17.3929	12.7885	15.69
gene1433	STM14_1434	CP001363.1:1295814-1296480	30.4152	17.3948	17.116	15.1732	10.6687	15.6189	17.1719	18.3058	13.607	9.88256	13.9702
gene1434	STM14_1435	CP001363.1:1296481-1296952	30.967	18.9028	22.0551	19.8702	10.5397	15.3125	16.7613	22.5723	12.9717	23.6699	14.1186
gene1435	STM14_1436	CP001363.1:1296954-1297882	28.0642	20.2731	20.1194	20.6307	14.3379	21.1922	19.0902	22.2795	18.6471	12.7295	17.2079
gene1436	STM14_1437	CP001363.1:1296954-1297882	61.056	44.6315	37.6124	41.2463	18.9652	36.6902	37.3338	36.5607	36.2669	27.0877	38.563
gene1437	STM14_1438	CP001363.1:1297993-1298185	379.993	159.86	139.652	161.698	77.9076	173.883	139.114	99.5435	110.674	161.184	161.286
gene1438	STM14_1439	CP001363.1:1298443-1298677	6207.9	154.73	162.072	145.782	239.468	114.77	220.385	187.587	375.284	137.844	141.452
gene1439	STM14_1440	CP001363.1:1298793-1299042	5010.6	121.298	173.724	120.912	182.486	123.106	183.826	156.015	236.067	106.797	86.5199
gene144	yabB	CP001363.1:140658-141117	456.692	496.475	403.542	488.124	443.946	474.277	396	501.661	546.652	442.885	390.789
gene1440	STM14_1441	CP001363.1:1299076-1300881	23.6907	8.86297	9.33116	7.86674	6.27784	5.76289	8.26479	10.7238	6.56759	6.16212	4.88328
gene1441	STM14_1442	CP001363.1:1299076-1300881	10.313	6.2798	3.23518	0.927337	4.74366	1.75768	2.97082	6.11353	5.40386	1.10426	1.97872
gene1442	STM14_1443	CP001363.1:1299076-1300881	7.06451	2.90646	3.15757	5.23353	2.76199	3.24543	2.6682	3.94358	2.19365	1.83475	2.47857
gene1443	STM14_1444	CP001363.1:1299076-1300881	20.8759	9.75939	10.3409	8.35811	8.23625	7.83944	6.32948	12.233	7.61749	6.47705	12.8241
gene1444	STM14_1445	CP001363.1:1299076-1300881	39.5794	66.8694	99.302	181.811	142.856	104.154	79.5262	45.0679	81.4425	132.233	74.3748
gene1445	STM14_1446	CP001363.1:1300962-1301523	9.74505	23.4807	37.8246	46.0027	41.4095	38.8286	33.2958	41.4343	44.1994	54.2026	27.4616
gene1446	STM14_1447	CP001363.1:1301765-1301954	100.48	136.009	128.041	120.86	88.9988	139.202	106.549	130.528	102.111	114.022	140.72
gene1447	STM14_1448	CP001363.1:1302107-1302326	73.8092	51.7112	56.3219	65.8684	32.0837	53.3516	55.4194	75.8449	44.641	40.8899	75.9415
gene1448	STM14_1449	CP001363.1:1302337-1302877	93.8345	88.5281	116.246	127.363	71.8853	127.323	174.73	76.4102	106.929	132.622	122.131
gene1449	STM14_1450	CP001363.1:1303054-1303874	1.34148	2.22437	1.75641	1.01229	1.03051	1.81609	1.37478	2.01961	1.81098	2.67796	1.62262
gene145	mraW	CP001363.1:141118-142422	281.995	365.607	272.228	365.516	288.407	336.745	275.201	309.282	339.184	310.787	284.022
gene1450	STM14_1451	CP001363.1:1303054-1303874	3.69379	2.91077	1.93183	4.04727	0.926623	2.79777	1.60738	1.97171	1.70083	2.7867	1.81796
gene1451	STM14_1452	CP001363.1:1304043-1304181	16.6724	0	3.4008	0	0	3.5647	4.05353	21.0762	5.36737	0	9.51366
gene1452	STM14_1453	CP001363.1:1304182-1304647	9.41995	11.9408	10.0616	12.2621	12.5209	18.9416	11.1734	13.7937	10.6392	16.4888	15.4188
gene1453	STM14_1454	CP001363.1:1304873-1305275	215.855	117.358	73.7012	79.5641	62.7031	111.377	89.5685	119.632	49.814	92.8239	110.04
gene1454	STM14_1455	CP001363.1:1305560-1311259	4.80382	1.88295	2.28653	1.91359	1.931	2.6988	1.89662	2.92972	2.06191	1.34663	3.17791
gene1455	STM14_1456	CP001363.1:1305560-1311259	6.64497	7.13286	7.2932	8.01945	10.1651	8.02298	6.40011	8.21471	7.26946	8.82356	8.71959
gene1456	STM14_1457	CP001363.1:1305560-1311259	12.5335	7.52468	5.28847	6.51182	5.1477	6.45904	8.14292	5.58825	6.05204	9.80535	8.8627
gene1457	STM14_1458	CP001363.1:1305560-1311259	13.673	10.8102	9.86941	11.1018	12.879	12.6634	11.5827	13.8432	8.32642	11.6247	12.2737
gene1458	STM14_1459	CP001363.1:1305560-1311259	7.37526	7.66228	6.32475	6.6158	7.14446	7.62553	6.57939	6.77407	5.20633	6.37787	8.64853
gene1459	STM14_1460	CP001363.1:1311271-1311619	25.9893	19.5111	13.7139	19.1151	20.706	20.2059	14.2332	14.115	9.61029	13.159	19.8052
gene146	ftsL	CP001363.1:141118-142422	409.596	335.366	300.12	295.854	242.198	289.901	286.531	229.085	249.928	244.162	275.805
gene1460	STM14_1461	CP001363.1:1311673-1312702	12.1622	8.255	8.50401	9.76487	10.2125	8.21418	8.93252	12.2456	7.22725	7.66305	11.2469
gene1461	STM14_1462	CP001363.1:1312759-1313518	9.08593	7.05746	6.4212	7.12802	6.35464	9.10382	7.73534	13.3629	6.0679	6.78589	12.2221
gene1462	STM14_1463	CP001363.1:1312759-1313518	22.2771	10.0432	9.51551	12.3498	10.8666	10.6796	8.68924	16.6703	8.26407	9.96975	14.0802
gene1463	STM14_1464	CP001363.1:1313545-1314124	16.6295	14.7835	14.0259	13.3487	15.3851	11.2935	11.7818	16.3125	10.377	12.258	14.6352
gene1464	STM14_1465	CP001363.1:1314172-1315813	91.1717	119.728	97.2587	112.348	104.343	115.06	106.413	126.442	100.265	113.202	101.878
gene1465	STM14_1466	CP001363.1:1314172-1315813	24.101	19.0561	16.478	14.2785	17.5415	17.0951	15.4188	29.3546	18.8965	18.7992	25.1597
gene1466	STM14_1467	CP001363.1:1315823-1316567	44.5467	23.991	20.3891	22.0159	24.3844	18.0072	20.0186	25.7589	11.2708	22.5879	30.891
gene1467	STM14_1468	CP001363.1:1316617-1317013	2.00995	1.73516	3.52828	3.58095	3.85126	3.61788	3.95996	4.95151	1.05858	3.4514	2.18625
gene1468	STM14_1469	CP001363.1:1317030-1320415	0.772347	1.6396	3.01592	3.57267	2.20379	3.61542	4.14247	2.89264	1.7404	2.26559	3.32536
gene1469	STM14_1470	CP001363.1:1317030-1320415	8.40574	7.05989	6.44165	7.20134	9.21148	6.87052	6.06337	10.4066	5.4037	7.32478	8.23701
gene147	ftsI	CP001363.1:142437-148109	122.362	183.494	142.548	172.151	127.583	159.802	149.168	122.403	145.715	147.956	145.228
gene1470	STM14_1471	CP001363.1:1320417-1320747	8.51909	8.64118	4.71239	6.13267	8.40512	6.98622	5.43791	5.07431	4.00869	5.29387	8.15766
gene1471	STM14_1472	CP001363.1:1320753-1322052	9.89784	12.0236	11.9966	12.896	15.7622	13.5136	13.5231	18.0466	12.0253	14.2328	11.7916
gene1472	STM14_1473	CP001363.1:1320753-1322052	3.09154	5.17685	4.81813	5.4099	7.35681	3.81631	4.81311	4.86399	5.25633	4.58893	4.99574
gene1473	STM14_1474	CP001363.1:1322135-1322744	3.45818	5.78831	5.54499	6.55256	9.58634	5.30856	4.62677	5.17027	3.31623	6.6851	6.97169
gene1474	STM14_1475	CP001363.1:1322805-1326168	3.73821	2.41477	2.74859	2.62001	3.2472	2.34758	2.04901	2.88443	2.17174	2.47366	3.16815
gene1475	STM14_1476	CP001363.1:1326206-1326449	2.99328	4.53454	5.79926	2.31068	1.83473	3.17935	5.75884	0	7.9332	3.22016	2.20464
gene1476	STM14_1477	CP001363.1:1326456-1329528	0	0	1.47479	0	0	0	0	2.1107	0	0	1.59915
gene1477	STM14_1478	CP001363.1:1326456-1329528	8.98904	4.86816	5.57227	5.05667	5.81292	4.7037	4.37364	6.28727	4.49794	5.12675	5.42629
gene1478	STM14_1479	CP001363.1:1326456-1329528	20.1199	11.0427	10.8029	10.7623	7.44882	16.232	7.95502	18.4576	12.0532	8.86201	15.5509
gene1479	STM14_1480	CP001363.1:1329625-1329826	384.661	112.862	101.394	59.8716	39.8354	710.373	48.4224	656.25	237.924	151.405	387.726
gene148	murE	CP001363.1:142437-148109	123.303	314.995	226.056	285.798	218.85	274.28	225.766	238.399	257.352	233.222	257.17
gene1480	STM14_1481	CP001363.1:1330808-1331879	14.8285	8.53322	8.43663	12.1795	13.2333	16.9107	8.02876	20.452	4.84994	11.8183	14.5433
gene1481	STM14_1482	CP001363.1:1330808-1331879	3.06224	5.27558	3.93668	4.49747	5.40344	4.38322	3.27608	8.7645	4.60351	5.16339	4.70144
gene1482	STM14_1483	CP001363.1:1332050-1334153	25.3447	28.9649	32.2564	29.7446	15.1709	26.6019	22.443	26.6396	20.1346	28.537	32.5787
gene1483	STM14_1484	CP001363.1:1334472-1335144	138.27	51.7178	42.3633	29.5315	28.413	18.9518	18.9098	62.9973	12.953	20.6877	58.6329
gene1484	STM14_1485	CP001363.1:1335445-1335610	115.8	85.1676	94.1271	77.5275	76.3054	128.942	118.163	57.7558	108.305	109.452	77.6317
gene1485	STM14_1486	CP001363.1:1336057-1337182	39.47	28.6086	26.2146	16.5684	11.9297	10.6304	10.7517	19.848	6.58372	8.84298	19.8936
gene1486	STM14_1487	CP001363.1:1337213-1337585	16.926	2.60321	7.19856	9.03952	0	5.37449	0	0	0	8.12724	0
gene1487	STM14_1488	CP001363.1:1337213-1337585	0	7.85185	19.8848	7.03567	5.53626	2.32178	6.78893	9.6647	0	3.31207	7.46338
gene1488	STM14_1489	CP001363.1:1337213-1337585	2.71949	2.52952	3.48206	2.35235	1.10341	1.5689	4.51301	1.46612	1.49781	1.70475	2.68988
gene1489	envF	CP001363.1:1338163-1338952	9.02486	7.46263	6.20072	3.92951	8.34923	2.08106	3.68634	5.10535	1.77854	4.85111	1.78697
gene149	murF	CP001363.1:142437-148109	125.465	383.828	275.143	332.117	241.189	314.32	260.668	275.18	275.499	273.045	316.627
gene1490	STM14_1491	CP001363.1:1339202-1339362	161.686	157.235	182.232	109.204	230.182	113.881	87.4013	90.8121	70.5692	95.8847	62.2579
gene1491	msgA	CP001363.1:1339440-1339680	844.78	319.358	298.301	284.332	465.956	230.187	209.329	167.398	280.378	286.785	176.852
gene1492	envE	CP001363.1:1339870-1340392	137.927	547.697	363.991	347.628	364.29	242.879	268.177	208.547	97.5651	240.784	225.941
gene1493	STM14_1494	CP001363.1:1340404-1340575	133.433	358.724	375.823	311.483	326.792	190.249	290.83	194.021	82.2307	162.576	150.317
gene1494	STM14_1495	CP001363.1:1340806-1341019	8.89902	32.4373	62.1876	26.2894	24.7843	44.2659	21.0831	30.947	41.8155	32.4767	15.35
gene1495	STM14_1496	CP001363.1:1341059-1341414	19.8576	0	4.0671	0	0	20.8746	0	32.4823	0	12.9201	17.6799
gene1496	pagD	CP001363.1:1341059-1341414	10.7496	7.62278	7.06493	2.98743	4.83407	81.5874	7.59964	172.735	19.2906	16.6126	43.0719
gene1497	STM14_1498	CP001363.1:1341462-1341640	17.3386	4.67709	2.71049	2.96705	6.11284	6.51176	3.13749	3.36014	1.75992	3.0711	1.29157
gene1498	STM14_1499	CP001363.1:1341717-1341825	22.1456	0	15.3252	17.1226	0	97.9386	72.3641	135.877	47.2004	22.154	40.8173
gene1499	STM14_1500	CP001363.1:1342042-1342192	18.9078	9.55007	15.0323	8.41376	15.7471	151.428	7.35467	138.064	16.9005	16.047	20.5105
gene15	STM14_0016	CP001363.1:15013-15961	4.96519	17.3327	20.2449	13.1824	4.74465	12.5902	13.1172	10.402	15.0231	17.2911	10.7491
gene150	mraY	CP001363.1:142437-148109	85.595	366.987	296.489	346.726	217.698	308.569	248.211	196.867	264.912	268.562	271.795
gene1500	pagC	CP001363.1:1342225-1342783	166.545	95.9343	76.694	50.1041	94.3648	1527.05	58.0888	1387.39	221.682	231.263	736.037
gene1501	STM14_1502	CP001363.1:1342961-1343096	0	5.08616	26.2356	4.31658	9.60887	30.7152	17.3614	22.3599	11	16.1121	18.273
gene1502	STM14_1503	CP001363.1:1343188-1343265	0	0	0	0	0	0	7527.21	0	0	0	0
gene1503	STM14_1504	CP001363.1:1343516-1343692	75.2241	52.9339	41.2279	35.5699	27.5884	29.9224	80.155	19.9452	16.5135	41.3415	71.4337
gene1504	pliC	CP001363.1:1344019-1344364	2934.97	4754.67	2888.8	2929.03	3899.66	2191.7	1910.02	2289.77	667.778	2636.29	2854.56
gene1505	STM14_1506	CP001363.1:1344492-1344636	346.069	121.933	196.757	111.736	53.1589	108.076	116.25	34.795	52.498	49.5801	54.6082
gene1506	STM14_1507	CP001363.1:1344741-1344867	150.293	107.243	36.6304	117.218	65.4651	135.957	49.5517	78.4773	7.68238	77.3492	71.4549
gene1507	STM14_1508	CP001363.1:1345066-1345339	7612.61	1219.72	66.2035	1309.7	2337.39	2446.13	39.7261	670.454	21.0784	1191.57	2103.08
gene1508	STM14_1509	CP001363.1:1345490-1345958	1016.36	395.691	301.685	280.469	310.858	179.365	384.116	424.326	96.0777	324.123	190.679
gene1509	STM14_1510	CP001363.1:1346066-1346216	0	13.5509	2.7239	5.55175	3.24889	0	6.31267	7.77897	8.00447	0	0
gene151	murD	CP001363.1:148111-151736	130.543	368.979	290.576	344.028	231.897	314.556	263.414	249.818	267.846	271.09	298.062
gene1510	STM14_1511	CP001363.1:1346296-1347340	28.6815	12.6547	14.2104	13.0713	8.73111	23.1449	14.042	41.5547	29.8397	17.0338	17.6004
gene1511	STM14_1512	CP001363.1:1347422-1347953	82.5974	65.9942	43.4667	59.3681	28.2931	168.796	80.5024	156.185	300.842	114.334	105.054
gene1512	STM14_1513	CP001363.1:1348101-1348416	171.232	421.866	94.724	546.083	95.5261	1811.82	181.347	657.773	539.322	1135.25	700.577
gene1513	STM14_1514	CP001363.1:1348507-1348666	51.7994	211.929	56.8955	364.211	36.0247	812.99	75.5847	376.878	218.858	538.202	254.868
gene1514	STM14_1515	CP001363.1:1349097-1353883	15.5992	14.3368	14.6767	16.4859	18.6264	15.9224	22.5399	14.0658	40.7831	16.5678	15.0336
gene1515	STM14_1516	CP001363.1:1349097-1353883	7.07535	9.329	9.39583	9.44277	11.3929	8.73669	8.03915	7.44438	20.0118	11.1517	8.66076
gene1516	STM14_1517	CP001363.1:1349097-1353883	8.20579	8.72656	10.5622	9.84787	10.9323	9.55983	9.75314	7.92823	18.9972	8.2333	8.59106
gene1517	STM14_1518	CP001363.1:1349097-1353883	10.6432	13.5197	15.1338	14.0066	17.8605	15.0911	14.695	14.8486	21.7238	14.6666	16.1537
gene1518	STM14_1519	CP001363.1:1349097-1353883	14.4816	28.211	37.0591	23.228	19.6328	20.9632	17.7344	63.892	22.2915	17.1879	31.5623
gene1519	STM14_1520	CP001363.1:1353964-1355098	58.3074	186.185	212.821	113.35	43.0426	77.6049	53.475	926.292	77.92	54.0793	176.753
gene152	ftsW	CP001363.1:148111-151736	68.9163	248.544	216.195	230.522	152.112	202.686	171.451	131.705	171.931	176.717	181.31
gene1520	STM14_1521	CP001363.1:1355291-1355618	729.001	793.969	876.046	663.261	196.54	362.679	254.291	1647.83	237.021	363.249	938.183
gene1521	STM14_1522	CP001363.1:1355626-1355703	0	7936.7	0	0	0	0	0	7672.05	8976.05	0	0
gene1522	STM14_1523	CP001363.1:1355814-1357359	60.5616	131.563	155.986	142.263	94.4707	148.973	114.331	242.688	70.432	118.632	148.175
gene1523	STM14_1524	CP001363.1:1355814-1357359	0	11.1797	6.72165	2.52953	0	17.2655	11.0188	3.48281	7.40181	8.95729	5.54657
gene1524	aadA	CP001363.1:1355814-1357359	75.8022	42.6111	38.0196	49.2484	49.4867	41.3928	38.3078	20.8781	22.8614	50.5814	43.6217
gene1525	STM14_1526	CP001363.1:1357503-1358097	46.243	43.6798	57.7682	25.391	10.2033	17.516	12.6194	29.5915	11.3386	18.0038	39.4398
gene1526	STM14_1527	CP001363.1:1358165-1359201	56.2086	154.945	162.187	115.673	58.8053	71.0839	73.5578	116.287	108.278	69.9456	113.187
gene1527	STM14_1528	CP001363.1:1358165-1359201	457.142	3119.03	3761.88	1729.05	466.53	775.464	556.603	1339.98	403.57	820.966	2709.65
gene1528	STM14_1529	CP001363.1:1359268-1359517	875.749	7107.01	9346	3770.95	1086.03	2173.52	1528.23	3959.2	1408.47	1907.18	7041.77
gene1529	STM14_1530	CP001363.1:1359595-1359745	45.0718	24.3564	43.9133	19.4226	10.0207	21.4534	39.4057	8.2707	3.01977	13.843	22.9261
gene153	murG	CP001363.1:148111-151736	100.182	242.119	205.791	236.088	157.434	223.741	180.139	198.812	203.081	181.426	194.6
gene1530	STM14_1531	CP001363.1:1359827-1360373	4.62979	6.52893	5.82678	7.94149	4.04681	253.887	14.7929	342.136	288.258	54.1601	6.59787
gene1531	yeaS	CP001363.1:1360569-1361208	135.084	315.611	251.444	350.817	278.826	372.648	308.243	308.924	333.604	280.994	233.455
gene1532	STM14_1533	CP001363.1:1361224-1361380	9.57413	14.1265	16.1933	14.5953	5.18903	7.05724	2.71147	25.2533	10.6526	15.0142	11.0335
gene1533	yeaR	CP001363.1:1361380-1361743	26.6563	15.0729	16.7138	12.4514	12.9816	10.9652	12.6727	10.015	22.8723	11.2162	12.9588
gene1534	yoaG	CP001363.1:1361745-1361928	137.164	27.1977	40.5579	37.4603	65.4893	45.3982	67.3709	47.5848	58.7433	38.2521	41.4321
gene1535	STM14_1536	CP001363.1:1362033-1362799	0	0	0	0	0	0	0	0	0	0	0
gene1536	STM14_1537	CP001363.1:1362033-1362799	46.8801	26.6494	37.9068	32.6473	27.3587	17.3838	21.553	20.0388	16.0559	21.6604	27.7609
gene1537	STM14_1538	CP001363.1:1362920-1363106	42.2532	10.365	28.2648	6.56273	16.2353	4.45468	20.7255	8.16478	8.6388	8.01187	9.75894
gene1538	yeaQ	CP001363.1:1363113-1363362	1047	964.492	717.026	561.67	373.551	343.332	275.311	809.644	138.163	386.44	898.691
gene1539	STM14_1540	CP001363.1:1363412-1363599	13.7234	75.909	129.843	154.242	215.839	188.434	105.151	153.656	67.1094	109.289	50.8745
gene154	murC	CP001363.1:151854-154243	149.468	346.393	294.411	335.25	237.428	306.863	257.104	295.927	290.564	295.326	304.246
gene1540	STM14_1541	CP001363.1:1363412-1363599	85.2087	395.893	437.17	222.277	767.471	589.443	365.045	308.943	481.644	845.157	602.358
gene1541	yaoF	CP001363.1:1363794-1364046	129.278	86.7001	85.3302	102.912	77.8301	152.7	135.846	240.367	179.096	115.459	110.134
gene1542	STM14_1543	CP001363.1:1364114-1366062	321.101	142.506	104.774	168.708	143.006	183.953	168.143	230.491	238.211	194.59	161.296
gene1543	yeaO	CP001363.1:1364114-1366062	379.335	191.062	112.648	150.905	159.629	141.388	153.117	179.193	201.186	144.586	130.487
gene1544	STM14_1545	CP001363.1:1364114-1366062	16.5193	0	13.3483	0	31.3959	57.4405	0	17.7778	19.1997	16.2903	13.6629
gene1545	STM14_1546	CP001363.1:1364114-1366062	10.7435	19.9873	15.7985	13.4003	24.2693	30.276	14.5572	54.0101	31.4093	30.8952	9.18147
gene1546	yeaN	CP001363.1:1364114-1366062	10.3398	22.7418	15.7204	25.0166	43.9845	26.369	18.2751	30.5889	28.6705	26.8635	20.0064
gene1547	yeaM	CP001363.1:1366162-1367383	86.132	47.4397	43.2299	38.4468	52.5627	37.9198	38.1495	69.527	48.3404	46.9028	42.908
gene1548	yeaL	CP001363.1:1366162-1367383	37.4998	74.7983	66.5218	65.2242	60.3325	67.8231	54.5277	43.4879	58.1686	49.7158	56.3554
gene1549	STM14_1550	CP001363.1:1367384-1367522	44.5867	85.9921	88.1174	65.9589	23.998	30.2742	74.4127	22.9629	60.2481	26.0276	31.4172
gene155	ddl_2	CP001363.1:151854-154243	214.395	326.564	307.766	341.386	263.81	311.066	290.48	288.544	310.15	299.328	322.897
gene1550	STM14_1551	CP001363.1:1367588-1368211	153.488	276.199	303.677	205.258	153.201	307.628	144.085	308.921	0	80.1653	142.353
gene1551	yeaK	CP001363.1:1367588-1368211	94.2602	247.014	138.604	115.472	69.5894	103.5	120.759	101.614	102.164	82.2155	96.3736
gene1552	yeaJ	CP001363.1:1368260-1369754	30.3274	106.017	69.8409	36.7437	23.1502	23.3168	58.091	21.2483	41.8123	18.46	23.99
gene1553	STM14_1554	CP001363.1:1370047-1370267	250.625	84.8198	60.4358	44.4707	42.641	334.604	42.1584	689.419	200.398	69.5351	215.524
gene1554	STM14_1555	CP001363.1:1370047-1370267	267.449	89.5309	66.8063	20.5284	19.4475	793.532	113.642	933.514	155.963	90.5796	211.167
gene1555	yeaH	CP001363.1:1370394-1371681	2103.88	339.303	232.096	229.284	189.618	168.035	120.431	499.157	86.1269	185.6	356.493
gene1556	STM14_1557	CP001363.1:1371681-1371801	3334.02	416.547	348.118	288.533	174.492	283.84	160.017	674.261	56.7863	274.743	601.505
gene1557	yeaG	CP001363.1:1371803-1373738	5199.52	498.277	366.909	298.212	214.004	200.953	136.372	799.891	95.3036	208.761	527.988
gene1558	STM14_1559	CP001363.1:1373853-1374027	30.2904	30.7907	22.9897	35.9709	24.24	22.2402	22.9443	12.4785	27.2835	34.2109	12.2969
gene1559	mipA	CP001363.1:1374165-1374912	846.903	1638.11	1322.32	1425.35	1520.12	1504.92	1552.21	1413.37	1593	1406.42	1231.26
gene156	ftsQ	CP001363.1:154244-156334	135.088	182.309	186.871	168.061	151.004	142.823	114.895	165.788	143.35	140.28	143.65
gene1560	STM14_1561	CP001363.1:1375201-1376398	16.432	12.2653	12.447	9.08015	12.5417	9.4441	10.9822	14.9744	12.1316	10.7879	12.3867
gene1561	STM14_1562	CP001363.1:1376494-1377352	66.4295	73.7434	66.3658	92.5259	106.952	109.974	109.361	83.9579	84.8052	98.2204	75.924
gene1562	yeaD	CP001363.1:1377450-1378511	116.52	124.944	118.129	124.574	146.299	129.784	123.606	217.179	189.234	119.012	114.146
gene1563	STM14_1564	CP001363.1:1377450-1378511	153.946	131.042	157.023	145.545	158.895	184.036	175.472	186.003	223.558	129.327	106.011
gene1564	gapA	CP001363.1:1378669-1379795	4920.47	9219.16	5933.39	6936.42	7672.18	7184.12	6499.79	8520.02	6151.7	6609.9	6148.23
gene1565	STM14_1566	CP001363.1:1378669-1379795	3718.15	6928.98	5217.16	4413.39	5681.41	5303.1	5406.84	5989	4001.51	4823.69	4213.26
gene1566	yeaA	CP001363.1:1379976-1380420	651.79	345.155	704.076	345.334	350.691	254.486	833.382	385.008	1458.19	341.485	194.739
gene1567	yeaC	CP001363.1:1380461-1380740	760.634	441.79	495.909	329.827	360.086	315.864	652.01	482.084	862.96	415.957	308.873
gene1568	STM14_1569	CP001363.1:1380897-1381002	124.163	143.17	308.36	178.148	229.494	331.624	344.797	260.158	520.701	125.923	142.41
gene1569	pncA	CP001363.1:1381090-1381747	59.9733	186.732	149.437	193.746	239.14	168.791	172.949	169.523	163.852	161.741	154.211
gene157	ftsA	CP001363.1:154244-156334	257.843	306.881	292.269	299.347	287.86	291.598	246.283	297.642	247.209	255.657	293.687
gene1570	ansA	CP001363.1:1381773-1384742	49.2809	187.657	161.58	198.736	223.747	211.256	183.851	205.639	207.678	180.15	171.847
gene1571	STM14_1572	CP001363.1:1381773-1384742	61.0506	483.486	794.046	693.489	602.412	1476.68	1386.04	973.487	1073.39	643.74	582.911
gene1572	sppA	CP001363.1:1381773-1384742	78.5424	189.364	159.627	222.161	219.011	228.432	202.697	205.772	201.66	204.006	172.481
gene1573	ydjA	CP001363.1:1384915-1385467	235.652	197.836	154.446	183.654	235.264	210.353	226.062	240.291	302.07	222.778	178.115
gene1574	selD	CP001363.1:1385584-1386628	197.932	274.839	210.82	248.356	275.845	249.813	259.064	313.614	350.723	223.99	198.886
gene1575	topB	CP001363.1:1386632-1388582	53.3364	134.224	105.831	122.991	116.314	113.521	106.086	173.672	182.896	104.348	98.087
gene1576	gdhA	CP001363.1:1388611-1389955	88.4983	122.845	96.9505	142.769	91.6668	195.952	108.983	292.771	93.765	218.412	277.089
gene1577	STM14_1578	CP001363.1:1390193-1390845	280.504	91.9409	78.6247	74.6532	76.7517	67.6589	79.6833	91.7091	133.935	77.9255	77.5175
gene1578	STM14_1579	CP001363.1:1390193-1390845	413.828	66.7587	55.1558	59.9302	67.2628	61.4521	49.1657	60.7464	92.8739	64.1832	54.851
gene1579	xthA	CP001363.1:1390917-1391724	2211.18	233.161	172.138	202.883	298.131	219.233	229.734	315.283	372.074	216.598	171.153
gene158	ftsZ	CP001363.1:156394-157546	1222.54	1255.2	1141.55	1206.84	1127.49	1248.21	970.219	1268.81	912.944	1025.27	1299.85
gene1580	STM14_1581	CP001363.1:1391858-1392038	36.8299	2.94102	4.6767	2.62256	6.71142	1.22307	2.73566	5.13178	10.4609	3.06637	4.08376
gene1581	argD_1	CP001363.1:1392169-1398197	284.28	14.6556	21.1889	13.8875	14.9774	7.98315	8.86518	51.5468	69.5487	12.6027	48.1747
gene1582	astA	CP001363.1:1392169-1398197	196.231	16.1748	28.4093	16.0751	15.4588	13.3792	11.4047	53.837	71.5792	12.27	54.4527
gene1583	astD	CP001363.1:1392169-1398197	123.876	11.2737	20.2247	10.2081	12.6243	9.13722	8.32033	39.0054	45.8594	9.7606	40.0293
gene1584	astB	CP001363.1:1392169-1398197	72.0346	9.70018	16.3756	10.2308	13.0499	8.74997	6.64382	27.1215	35.2491	9.56049	29.6156
gene1585	astE	CP001363.1:1392169-1398197	26.171	5.6645	9.66656	5.88643	6.2797	4.20921	4.92837	11.8866	17.3733	5.14428	12.0251
gene1586	STM14_1587	CP001363.1:1398233-1398449	2.31548	4.79655	3.07628	0.898003	2.66286	0.775854	1.79572	7.23782	3.32175	0.980619	1.72043
gene1587	spy	CP001363.1:1398532-1399018	1719.26	1594.48	1332.74	942.438	807.696	452.531	591.319	1883.15	348.075	546.711	744.278
gene1588	STM14_1589	CP001363.1:1399092-1400001	392.059	92.0087	84.9579	63.6546	118.407	55.7622	61.6919	113.29	97.2329	54.8317	50.9629
gene1589	nadE	CP001363.1:1400094-1400922	695.087	332.048	281.28	320.454	246.561	307.704	256.815	856.661	324.439	310.32	485.832
gene159	lpxC	CP001363.1:157646-158564	2293.5	2366.37	2125.49	1949.83	2154.45	1862.87	1870.31	1598.81	1913.25	1831.37	1778.38
gene1590	STM14_1591	CP001363.1:1400922-1401129	16.0792	0.942507	4.94536	4.38203	9.82438	4.95929	3.82136	10.5386	11.2137	6.5522	4.07168
gene1591	osmE	CP001363.1:1401140-1401482	8929.16	3640.24	4640.73	2033.57	1630.39	985.626	1572.23	6276.94	813.001	1531.85	2859.72
gene1592	STM14_1593	CP001363.1:1401609-1401732	17.2698	40.8896	27.0441	6.81072	7.37051	11.6378	6.30701	57.29	9.5135	9.30215	8.69007
gene1593	celA	CP001363.1:1401782-1402103	145.363	66.9227	77.5254	46.7352	44.2722	60.6951	107.948	87.299	204.756	55.164	56.686
gene1594	celB	CP001363.1:1402185-1403544	25.7029	9.50947	10.2082	6.65033	7.63055	7.24722	8.60799	8.16281	13.5629	8.14632	6.83806
gene1595	celC	CP001363.1:1403594-1403942	95.8574	41.8428	52.2703	37.3272	46.691	36.2279	41.8754	42.8999	44.7782	31.2132	51.5202
gene1596	celD	CP001363.1:1403952-1404795	66.0131	37.0256	32.371	26.2957	28.4282	20.7947	23.0526	30.0503	24.8961	23.2973	35.9805
gene1597	celF	CP001363.1:1404919-1406275	30.6223	39.4392	29.0114	20.9568	13.7614	14.7031	16.0627	16.0588	19.8135	16.92	21.3568
gene1598	celG	CP001363.1:1406287-1407046	84.1675	75.0489	66.1346	52.1354	43.5696	48.327	47.2168	45.3043	38.2306	42.8506	51.6457
gene1599	katE	CP001363.1:1407089-1409342	787.392	463.045	690.513	235.77	152.305	147.472	222.717	691.034	160.562	182.972	395.001
gene16	STM14_0017	CP001363.1:16087-16432	1.49543	2.46571	1.47542	0.283927	0.290141	0.235892	0.83211	0.617733	0.354653	1.87982	0
gene160	yacA	CP001363.1:158842-159340	171.112	389.613	281.425	280.239	233.308	256.243	248.181	239.573	315.244	300.683	270.773
gene1600	STM14_1601	CP001363.1:1409371-1409647	4.90966	15.5609	0	7.26541	17.1796	6.46108	0	4.30821	0	4.29673	7.66463
gene1601	STM14_1602	CP001363.1:1409371-1409647	7.73813	4.12387	4.42202	6.57134	4.18397	8.06461	7.62866	10.044	12.9586	5.4076	2.98977
gene1602	cedA	CP001363.1:1409706-1409949	260.723	208.002	185.887	172.878	171.459	125.996	124.326	146.619	278.328	159.892	146.919
gene1603	ydjN	CP001363.1:1410050-1411442	2167.02	1014.83	739.401	1124.01	568.417	1047.18	663.641	805.498	1584.64	1140.31	1281.08
gene1604	ydjM	CP001363.1:1411578-1412166	191.58	26.4303	29.7958	24.9938	31.0044	18.5366	18.3615	28.6367	27.0896	20.8304	23.1445
gene1605	yniC	CP001363.1:1412315-1412984	215.087	285.955	246.889	264.854	255.507	307.246	264.594	262.802	304.562	233.506	253.159
gene1606	yniB	CP001363.1:1413132-1413669	307.014	210.788	226.191	193.961	140.527	167.43	162.998	206.502	138.293	151.837	187.133
gene1607	STM14_1608	CP001363.1:1413711-1414572	652.122	180.947	143.268	130.063	147.59	107.601	105.058	310.196	95.5331	114.708	181.453
gene1608	ydiZ	CP001363.1:1414678-1414969	443.649	160.036	110.495	125.151	163.283	77.5471	67.4603	282.7	62.3427	103.174	169.51
gene1609	pfkB	CP001363.1:1415065-1415998	951.343	739.867	557.225	536.943	595.334	401.606	356.905	1095.76	284.695	464.569	764.474
gene161	secA	CP001363.1:159401-162107	139.901	479.754	348.899	366.276	321.548	374.204	361.241	428.839	384.463	440.255	478.758
gene1610	ydiY	CP001363.1:1416286-1417045	41.6167	168.799	229.409	195.227	275.249	211.146	179.759	33.1539	129.032	268.942	144.829
gene1611	STM14_1612	CP001363.1:1417093-1418053	16.7688	29.1315	22.7659	16.7553	8.49863	40.9216	16.4066	35.4108	25.5864	17.0342	41.0788
gene1612	STM14_1613	CP001363.1:1418195-1419361	3.94687	4.8861	7.4171	9.55856	5.42595	4.23588	4.46984	6.28081	1.32847	5.21058	5.08588
gene1613	STM14_1614	CP001363.1:1418195-1419361	24.9094	23.977	24.1132	21.6166	15.9426	51.8158	19.9585	57.3148	42.7348	29.0239	33.0177
gene1614	STM14_1615	CP001363.1:1419533-1419740	5.30648	5.44533	14.3175	4.95969	4.97116	5.09959	12.3808	8.48411	10.995	5.65309	3.86588
gene1615	rfc	CP001363.1:1420062-1421286	28.7764	121.457	113.331	112.749	66.9851	113.928	121.644	79.5299	156.3	70.2262	97.4471
gene1616	STM14_1617	CP001363.1:1421768-1421954	11.2534	13.5112	6.95692	5.2321	7.10983	16.3241	11.2531	23.3722	16.7906	9.17277	18.4886
gene1617	STM14_1618	CP001363.1:1421955-1422090	14.8643	0	3.29534	7.76003	4.01267	3.47184	0	9.06118	10.0506	9.45839	0
gene1618	thrS	CP001363.1:1422177-1424106	866.575	901.727	818.876	860.228	665.549	752.431	1257.65	1028.96	1175.9	907.11	723.659
gene1619	infC	CP001363.1:1424109-1424652	2468.81	7298.74	8840.87	6912.97	6188.29	8015.22	9866.71	5628.61	10605.5	6464.1	5520.64
gene162	mutT	CP001363.1:162258-162654	32.112	84.5314	176.163	93.1471	66.73	58.6785	70.4588	70.4801	72.2324	92.5347	132.43
gene1620	rpmI	CP001363.1:1424747-1424945	2421.92	8687.9	12453.1	10450.1	7379.43	9722.44	13161.3	6336.92	13603.2	8916.48	6506.71
gene1621	rplT	CP001363.1:1424995-1425352	2736.84	8786.4	10387.9	10303.8	7586.55	8315.33	12154.9	5271.33	13749.4	9521.18	7079.18
gene1622	STM14_1623	CP001363.1:1425397-1425562	61.7211	253.894	269.009	239.28	147.11	244.877	325.497	205.341	450.465	186.434	151.123
gene1623	pheS	CP001363.1:1425653-1426637	370.777	577.318	494.63	605.286	964.167	650.611	569.793	409.246	557.654	668.7	495.541
gene1624	pheT	CP001363.1:1426652-1429040	537.303	567.157	514.291	569.296	914.197	585.461	567.115	484.627	561.373	614.372	529.973
gene1625	ihfA	CP001363.1:1429044-1429344	4704.26	2178	1856.27	1765.78	1882.13	1601.21	1488.48	2358.76	1987	1697.43	2163.97
gene1626	btuC	CP001363.1:1429546-1430527	12.6908	47.2853	50.6734	61.2291	61.0032	60.9812	55.6034	31.8543	72.7751	43.9113	35.8451
gene1627	btuE	CP001363.1:1430618-1431919	244.288	216.379	258.484	198.523	178.846	186.852	150.472	348.544	136.393	127.035	297.506
gene1628	btuD	CP001363.1:1430618-1431919	103.017	121.165	136.038	118.073	96.9755	94.4202	71.2463	155.844	79.6369	74.0183	159.741
gene1629	nlpC	CP001363.1:1431995-1432460	332.533	311.309	313.769	420.796	412.465	439.535	406.614	360.516	274.279	359.309	346.119
gene163	STM14_0164	CP001363.1:162687-162822	307.328	466.643	456.259	454.474	437.209	556.408	351.189	298.383	614.023	378.234	313.864
gene1630	STM14_1631	CP001363.1:1432576-1432696	319.3	566.472	517.646	591.766	445.586	503.587	297.256	381.85	276.765	327.389	270.659
gene1631	ydiV	CP001363.1:1432773-1433487	104.006	280.267	275.322	238.062	224.906	175.505	148.306	131.115	92.4807	139.061	145.45
gene1632	ydiU	CP001363.1:1433548-1434991	331.857	169.917	104.4	148.542	182.197	144.957	80.8715	259.327	95.3398	146.142	181.155
gene1633	ydiE	CP001363.1:1435025-1435217	795.162	786.837	207.295	615.214	451.249	648.568	67.7564	773.353	159.438	667.237	639.05
gene1634	aroH	CP001363.1:1435373-1436420	497.883	130.627	127.371	166.536	235.848	164.102	140.141	154.838	171.989	196.621	151.437
gene1635	STM14_1636	CP001363.1:1436466-1436571	92.3657	135.834	68.8712	53.0537	105.364	110.032	121.724	78.151	81.536	80.8283	0
gene1636	ydiA	CP001363.1:1436575-1437409	221.739	133.916	137.122	153.826	159.228	161.769	138.937	209.533	143.403	153.228	156.091
gene1637	STM14_1638	CP001363.1:1437585-1437699	0	40.8033	25.5341	38.1875	13.4464	40.8495	15.0825	48.3782	0	0	0
gene1638	pps	CP001363.1:1437745-1440124	844.661	2177.81	1710.01	2204.78	2245.9	2165.86	2388.97	1786.47	1944.46	1794.27	1389.59
gene1639	ydiD	CP001363.1:1440165-1441806	24.5137	18.4992	18.0443	20.2874	21.4294	18.1758	16.6311	23.5409	20.6281	17.5175	18.9929
gene164	STM14_0165	CP001363.1:162874-163167	94.6459	220.475	449.134	277.681	101.031	664.01	298.255	295.091	410.369	262.906	124.31
gene1640	ydiT	CP001363.1:1441895-1443472	2.17284	3.39509	3.32153	5.15323	4.62751	3.85513	1.90994	5.27809	4.58134	3.85671	0.867746
gene1641	ydiS	CP001363.1:1441895-1443472	6.14408	4.49906	6.57787	5.23041	6.58295	8.09554	6.66383	9.59411	7.64184	6.5152	6.08315
gene1642	ydiR	CP001363.1:1443528-1444464	4.77199	4.68544	5.97256	5.61585	6.09962	18.8957	4.8765	30.3275	17.3745	13.9696	11.5938
gene1643	ydiQ	CP001363.1:1444485-1445250	24.0033	14.9495	12.3734	20.705	16.9418	12.3696	17.111	14.2584	11.0666	16.5638	12.869
gene1644	STM14_1645	CP001363.1:1445505-1445658	0	2.74725	6.17933	0	0	0	9.93632	0	3.31365	0	2.62883
gene1645	ydiP	CP001363.1:1445712-1446603	10.6966	15.7886	7.14948	8.30731	4.87738	6.95645	9.13228	7.38929	7.61289	5.81401	8.62965
gene1646	ydiO	CP001363.1:1446678-1447830	29.8402	16.0971	16.691	14.5533	10.7633	13.9674	14.672	12.7807	10.839	13.6146	19.9553
gene1647	ydiF	CP001363.1:1447843-1449439	13.6205	11.106	7.10215	7.70998	7.91627	6.86308	7.42255	7.851	5.66974	9.34904	11.6078
gene1648	aroD	CP001363.1:1449592-1450351	112.637	103.761	71.6679	124.765	115.677	120.36	96.6885	107.867	76.3813	104.047	107.74
gene1649	aroE_1	CP001363.1:1450395-1451262	13.0647	17.2879	17.0183	15.491	8.82772	14.0189	13.496	10.8132	9.46179	13.6367	12.141
gene165	yacG	CP001363.1:162874-163167	108.02	277.994	175.672	189.315	262.034	248.19	225.964	251.033	330.667	247.612	255.271
gene1650	ydiN	CP001363.1:1451328-1452564	2.88121	2.54174	1.70147	0.920519	0.708849	0.662646	1.87177	1.13221	1.29585	0.9775	0.999057
gene1651	STM14_1652	CP001363.1:1452597-1452838	0	0	0	0	0	0	0	0	0	0	0
gene1652	STM14_1653	CP001363.1:1452597-1452838	0	0	0	0	0	0	0	0	0	0	0
gene1653	ydiM	CP001363.1:1452927-1454139	4.99432	2.17284	4.38034	3.73909	1.50686	2.65725	2.56808	2.77307	1.66362	2.25439	2.56583
gene1654	ydiL	CP001363.1:1454279-1454639	2.37219	2.61021	6.89469	3.33926	2.18912	3.14111	5.30525	6.50625	4.5265	2.05712	3.58625
gene1655	rprA	CP001363.1:1454806-1454913	70.9714	0	179.591	55.5887	59.8766	14.0421	47.3259	0	0	0	20.7965
gene1656	ydiK	CP001363.1:1455096-1456215	449.396	173.922	147.077	141.85	139.203	135.936	124.191	160.948	122.508	107.39	152.021
gene1657	STM14_1658	CP001363.1:1456307-1456475	12.0599	40.5671	75.6028	40.8128	37.8335	83.7386	62.5935	25.4386	21.2079	25.2171	20.1684
gene1658	ydiJ	CP001363.1:1456479-1459943	41.8979	160.737	186.561	138.49	149.18	138.261	224.889	165.851	88.4837	142.079	136.573
gene1659	STM14_1660	CP001363.1:1456479-1459943	39.4697	132.468	143.62	125.194	150.656	149.403	209.756	101.893	94.8598	128.099	116.31
gene166	yacF	CP001363.1:163176-164540	106.247	243.288	199.053	201.201	211.77	222.228	206.385	217.245	289.26	198.73	183.75
gene1660	ydiH	CP001363.1:1460002-1460230	900.511	1013.31	954.377	677.471	2343.41	673.783	745.874	679.174	418.736	549.569	616.608
gene1661	STM14_1662	CP001363.1:1460517-1461864	12.8733	10.9422	55.414	14.8823	5.79922	9.30502	76.0383	14.9057	123.727	13.8628	9.44713
gene1662	sufA	CP001363.1:1462290-1462659	7858.73	782.666	114.191	760.612	1262.88	930.372	50.6911	1666.36	58.7016	746.875	893.931
gene1663	sufB	CP001363.1:1462667-1464155	4704.83	773.236	111.213	718.212	1101.37	840.236	43.1537	1695.99	49.8519	710.801	860.245
gene1664	sufC	CP001363.1:1464171-1467381	3664.59	978.5	171.777	953.514	1337.28	1168.55	63.2639	2014.39	59.15	873.952	1094.14
gene1665	sufD	CP001363.1:1464171-1467381	3077.77	872.962	147.622	812.253	1195.36	987.281	55.9638	1801.08	55.6093	759.848	982.36
gene1666	sufS	CP001363.1:1464171-1467381	2800	704.536	119.868	620.86	926.635	775.792	46.7859	1535.43	48.835	576.187	830.194
gene1667	ynhA	CP001363.1:1467393-1467810	1711.53	386.035	84.6321	381.164	605.673	414.402	37.6743	984.991	32.7463	351.136	493.62
gene1668	ynhG	CP001363.1:1467964-1468966	1646.35	347.622	202.521	294.009	481.571	316.667	129.157	845.172	103.955	283.985	405.788
gene1669	lppB	CP001363.1:1469032-1469272	62.9785	42.2779	81.819	42.1776	58.7365	42.7316	54.5402	58.812	52.9884	54.9247	49.1972
gene167	coaE	CP001363.1:163176-164540	97.8877	158.503	138.823	122.814	141.956	148.484	146.158	144.363	202.578	138.373	104.59
gene1670	lpp	CP001363.1:1469354-1469591	76674.2	55674.9	59983.9	64039.1	47360.1	64636.7	67939.7	47041.5	72845.9	64150.7	67122.7
gene1671	pykF	CP001363.1:1469901-1471314	821.321	1012.99	880.184	837.692	610.801	804.528	510.882	844.717	861.079	587.468	1233.45
gene1672	orf48	CP001363.1:1471715-1473059	23.0499	19.5922	17.952	18.4636	18.2427	17.9325	19.2619	16.8237	18.3141	17.3036	17.1662
gene1673	orf32	CP001363.1:1473080-1473974	28.5173	22.0249	20.8171	20.9855	16.2799	20.2569	21.1442	17.1175	16.0866	21.369	19.234
gene1674	orf245	CP001363.1:1474032-1474770	10.5909	10.4337	11.8725	8.97922	5.3796	9.60015	15.766	4.84927	10.8019	6.60788	11.5352
gene1675	orf408	CP001363.1:1474781-1476008	3.15601	3.27354	4.34624	3.22183	1.5911	2.77262	5.89498	1.10396	4.70285	1.86448	2.1837
gene1676	ttrA	CP001363.1:1476330-1480408	10.874	5.54561	5.40695	6.13232	8.63661	4.8692	5.42266	6.71262	4.14944	5.22488	5.80676
gene1677	ttrC	CP001363.1:1476330-1480408	3.3191	1.42549	2.22012	2.39964	3.70575	2.74845	2.8083	2.60254	2.25277	1.83755	2.00989
gene1678	ttrB	CP001363.1:1480408-1481161	4.19178	2.18017	2.22524	1.86742	3.59404	1.94848	1.97426	2.28075	2.43171	1.94761	0.921359
gene1679	ttrS	CP001363.1:1481324-1483698	30.4574	42.0693	41.3329	54.8709	50.434	54.1817	66.1111	57.1604	80.7639	46.046	42.3312
gene168	guaC	CP001363.1:164765-165809	303.387	545.96	501.699	726.073	1415.22	890.979	1057.42	1854.48	1258.9	949.669	799.759
gene1680	ttrR	CP001363.1:1481324-1483698	13.8147	19.2029	18.2252	21.3928	21.554	24.5446	25.3651	21.0918	27.3446	18.0011	17.1443
gene1681	orf70	CP001363.1:1483795-1484008	84.9503	94.5452	97.3198	60.9801	58.634	71.3732	76.5683	132.377	107.397	76.8453	74.0666
gene1682	orf319	CP001363.1:1484103-1485063	2697.78	825.833	770.058	634.9	661.137	416.335	366.519	1326.63	265.522	459.876	884.862
gene1683	orf242	CP001363.1:1485235-1485964	68.4419	71.8123	55.9781	62.3557	53.2664	64.542	64.7285	50.1596	66.3382	61.3368	56.8554
gene1684	STM14_1685	CP001363.1:1486015-1486129	126.805	100.181	35.2351	78.2646	70.1181	110.907	42.5815	312.322	85.1515	30.3802	107.39
gene1685	ssrB	CP001363.1:1486142-1486781	44.3898	30.1371	24.7138	22.091	12.9419	29.6421	19.9136	68.7671	22.9671	14.3741	23.0678
gene1686	ssrA	CP001363.1:1486811-1489574	45.4282	24.1913	19.4553	13.4525	16.0099	9.48456	13.0251	14.7147	7.95022	7.51156	8.05293
gene1687	ssaB	CP001363.1:1489974-1490376	7.43537	8.70258	4.22855	3.03429	4.22451	2.91435	2.51165	3.90647	1.02965	1.19542	3.14544
gene1688	ssaC	CP001363.1:1490377-1493063	5.5127	6.12011	4.84677	4.39467	2.76841	3.5465	2.8736	4.38201	3.43609	3.24004	3.42625
gene1689	ssaD	CP001363.1:1490377-1493063	4.58991	10.7911	13.4805	7.92129	3.02416	6.98329	5.01516	4.9668	3.88133	4.97085	9.43162
gene169	hofC	CP001363.1:165839-168417	4.53698	2.59161	3.52683	3.04824	5.79219	3.31781	3.39208	6.94493	4.03829	3.50013	2.83655
gene1690	ssaE	CP001363.1:1493070-1493313	24.3582	21.3553	30.2019	26.1444	9.43678	21.3566	16.2393	26.367	10.0065	13.2377	23.1427
gene1691	STM14_1692	CP001363.1:1493409-1493517	25.6716	80.6258	70.6359	42.9432	55.7812	156.183	117.248	34.0329	478.071	28.4406	25.4155
gene1692	STM14_1693	CP001363.1:1493576-1493903	44.8296	23.2128	19.11	20.5396	8.21811	20.9036	14.7186	14.4651	5.03614	13.3627	21.546
gene1693	STM14_1694	CP001363.1:1493909-1494970	46.7664	25.7803	24.6905	24.1184	10.4338	27.7184	20.942	17.4824	10.8056	18.3695	27.1621
gene1694	sscA	CP001363.1:1493909-1494970	50.6972	37.718	34.575	37.7704	16.363	30.8855	23.8935	24.6453	18.2251	31.9142	35.3179
gene1695	sseC	CP001363.1:1494972-1496427	16.8709	12.7522	13.9885	12.2826	5.43519	12.7775	10.3068	9.98726	6.19071	10.254	11.5409
gene1696	sseD	CP001363.1:1496442-1497030	15.5419	14.5369	11.111	12.8626	4.33259	13.2229	11.233	7.00975	8.92588	12.1495	13.7666
gene1697	sseE	CP001363.1:1497032-1497449	16.8283	25.5516	22.4188	18.1678	5.86223	24.5765	23.0568	13.0049	13.6838	17.6013	27.1035
gene1698	sscB	CP001363.1:1497500-1497935	19.9473	15.6184	21.4611	15.4433	4.57613	16.9393	16.2261	10.6277	9.81562	15.4965	22.2222
gene1699	sseF	CP001363.1:1497950-1499419	16.8969	24.9997	26.7698	19.7436	7.641	15.4677	16.9118	15.4038	12.2771	15.4099	18.3171
gene17	STM14_0018	CP001363.1:16492-17026	2.63363	4.10225	1.41428	1.35244	1.43403	2.13222	1.26076	1.43783	1.3563	1.76958	1.0842
gene170	hofB	CP001363.1:165839-168417	5.99004	1.78002	2.1889	2.14939	3.2928	1.81668	1.70496	3.30288	2.17554	2.08954	3.50065
gene1700	sseG	CP001363.1:1497950-1499419	10.9673	17.7284	19.1765	17.2701	8.6612	11.422	10.8769	11.1007	9.13412	11.6041	13.6777
gene1701	ssaG	CP001363.1:1499512-1499728	14.4052	6.85013	8.45378	11.4675	2.38651	15.567	6.9387	1.90364	3.08604	4.54274	3.14679
gene1702	ssaH	CP001363.1:1499768-1499996	25.1545	12.7387	14.8967	10.1377	2.25509	13.2634	3.04585	1.7447	3.7946	8.96447	6.88831
gene1703	ssaI	CP001363.1:1500007-1501002	18.0553	22.3893	16.4838	12.9729	1.03842	28.1562	12.2188	9.5711	4.36005	8.01337	12.3525
gene1704	ssaJ	CP001363.1:1500007-1501002	9.85079	11.4829	10.2345	5.71727	1.60172	10.7077	4.93062	3.54523	2.38538	5.96513	7.23522
gene1705	STM14_1706	CP001363.1:1501019-1503221	10.1694	9.88174	9.89771	8.16177	1.8852	7.95247	7.77553	3.80213	3.11339	6.15989	6.82021
gene1706	ssaK	CP001363.1:1501019-1503221	12.2969	12.1081	8.93138	7.10556	2.68274	7.18031	6.25432	6.88117	2.87892	3.71883	7.89404
gene1707	ssaL	CP001363.1:1501019-1503221	31.0228	29.0953	22.0286	14.3523	5.08433	16.1092	12.7908	9.80424	10.225	11.0129	11.3396
gene1708	ssaM	CP001363.1:1503278-1506968	17.187	18.5429	17.7599	10.441	3.45925	9.2921	8.73913	6.13157	3.33635	6.00424	7.30071
gene1709	ssaV	CP001363.1:1503278-1506968	11.1319	20.5154	18.382	12.5858	5.6929	9.13316	9.19521	8.1463	8.18798	7.62453	11.182
gene171	ppdD	CP001363.1:168426-168864	1.51234	1.03036	4.35089	3.3421	5.47336	2.3771	2.98917	1.90614	6.18893	2.66019	1.95412
gene1710	ssaN	CP001363.1:1503278-1506968	24.2362	41.1496	35.0845	29.7851	15.3982	29.8084	27.5854	23.2767	17.6814	25.0049	32.7604
gene1711	ssaO	CP001363.1:1506970-1508652	17.851	35.6466	35.3869	33.3702	18.7743	36.4719	32.5831	17.7453	21.1756	32.8876	31.6827
gene1712	ssaP	CP001363.1:1506970-1508652	31.2759	27.5899	37.8507	30.0736	19.2095	31.8546	26.2092	21.473	18.1768	25.1827	30.1869
gene1713	ssaQ	CP001363.1:1506970-1508652	32.1306	42.9731	36.776	32.8963	14.9162	26.0127	28.344	23.7848	24.9426	25.6821	33.5014
gene1714	ssaR	CP001363.1:1508719-1509630	10.1779	18.2845	15.1731	11.6609	6.7657	11.2216	9.08807	7.40064	8.20388	8.65145	8.55042
gene1715	ssaS	CP001363.1:1508719-1509630	1.83558	10.3753	5.56452	10.1677	2.48359	8.5941	4.46502	5.45765	7.23868	3.02783	4.79396
gene1716	ssaT	CP001363.1:1509630-1511465	0.815007	8.5353	11.4765	5.72492	1.81579	6.57709	4.17917	3.48864	3.15059	2.33266	3.71929
gene1717	ssaU	CP001363.1:1509630-1511465	13.7846	10.9845	9.85944	5.21885	4.1789	5.16276	5.52923	5.29548	6.2087	5.1577	7.10915
gene1718	STM14_1719	CP001363.1:1511476-1511602	33.9322	56.0665	63.3379	62.1919	68.3219	56.3124	56.2251	76.4529	131.588	115.657	48.4727
gene1719	valW	CP001363.1:1511609-1511686	0	0	0	0	0	0	0	0	8974.76	0	0
gene172	STM14_0173	CP001363.1:168889-169072	5.08608	5.54036	5.89796	2.47032	3.80291	3.6266	5.43457	8.68827	8.49183	11.4736	5.15094
gene1720	valV	CP001363.1:1511709-1511786	0	0	0	6550.3	0	0	0	0	0	0	0
gene1721	ydhE	CP001363.1:1511937-1513311	322.188	252.747	352.516	210.904	168.943	183.755	201.476	119.136	139.181	187.668	250.161
gene1722	ribE	CP001363.1:1513527-1514169	167.596	145.038	133.46	179.81	155.917	224.517	162.793	157.115	226.25	192.509	181.172
gene1723	cfa	CP001363.1:1514210-1515359	549.121	414.025	403.302	377.972	279.521	351.31	209.109	1026.18	357.056	355.647	655.937
gene1724	ydhC	CP001363.1:1515648-1516854	72.6567	33.8967	30.4739	36.0361	43.8097	40.1882	31.8111	25.2639	45.6805	30.7671	26.9468
gene1725	ydhB	CP001363.1:1516966-1518921	39.883	20.8851	13.228	18.8646	20.6971	19.0511	18.2808	17.6982	25.2993	24.8263	17.1563
gene1726	purR	CP001363.1:1516966-1518921	59.7379	381.821	491.064	568.929	496.201	576.236	608.274	394.568	385.835	600.459	390.898
gene1727	STM14_1728	CP001363.1:1519170-1519970	1349.85	622.227	783.188	438.525	409.556	691.824	1549.21	629.014	1211.21	567.333	366.495
gene1728	sodB	CP001363.1:1519170-1519970	76.999	42.1334	347.033	40.5373	26.6094	26.6749	1246.56	41.0912	1327.09	47.2121	30.5678
gene1729	ydhO	CP001363.1:1520096-1520951	50.3528	160.956	164.084	149.536	41.7901	155.068	148.55	161.52	236.039	116.264	135.923
gene173	nadC	CP001363.1:169085-169979	97.7721	129.842	107.759	148.888	189.514	159.055	143.843	131.351	147.365	160.17	139.528
gene1730	ydhD	CP001363.1:1521252-1521600	1123.16	549.782	1797.67	483.07	455.831	370.9	2702.12	378.93	2646.75	601.793	416.498
gene1731	rnt	CP001363.1:1521677-1522325	122.95	313.671	286.121	251.529	258.711	241.095	234.563	209.967	390.759	268.334	212.249
gene1732	gloA	CP001363.1:1522425-1522833	1102.99	680.923	634.312	656.728	635.231	562.356	607.635	706.196	643.177	675.275	819.889
gene1733	nemA	CP001363.1:1522901-1523999	870.709	357.278	286.922	260.321	286.617	271.267	229.173	249.294	132.568	294.537	405.469
gene1734	ydhM	CP001363.1:1524057-1524657	378.889	94.2461	81.3114	68.9436	69.0225	52.7888	57.7178	66.7152	46.2634	81.8117	60.5904
gene1735	ydhL	CP001363.1:1524759-1524999	153.575	66.9715	76.4572	55.9744	62.272	44.469	41.3624	143.816	35.1999	34.9194	86.2375
gene1736	ydhF	CP001363.1:1525049-1525946	170.021	151.098	122.698	137.075	87.9917	123.654	130.416	117.633	165.993	121.123	126.796
gene1737	sodC_2	CP001363.1:1526025-1529661	1542.36	607.725	463.673	402.905	220.859	296.994	173.23	624.57	94.4268	207.006	702.222
gene1738	STM14_1739	CP001363.1:1526025-1529661	78.7495	45.9369	51.1836	42.4746	31.772	37.5865	28.4934	39.1795	32.2303	29.7953	46.5833
gene1739	ydhJ	CP001363.1:1526025-1529661	27.8393	61.4776	62.531	63.1812	50.6609	59.5606	48.8077	55.5852	72.8979	58.8742	53.3716
gene174	ampD	CP001363.1:170066-171481	271.312	182.813	153.477	147.639	207.725	138.469	134.319	191.306	153.048	160.405	156.952
gene1740	ydhI	CP001363.1:1526025-1529661	64.3017	98.3151	119.414	98.2257	79.3213	132.692	98.2198	93.7552	142.344	103.122	82.7967
gene1741	slyA	CP001363.1:1529861-1530296	281.905	525.523	431.666	589.424	565.918	573.049	501.293	384.147	399.841	521.753	488.562
gene1742	slyB	CP001363.1:1530343-1530811	2837.22	914.466	664.163	666.499	602.947	2792.9	908.543	3758.9	5577.02	1878.67	1472.57
gene1743	anmK	CP001363.1:1531082-1532204	63.0646	39.7189	41.571	64.3844	60.898	76.8266	61.3563	64.6042	47.5499	65.3969	56.8415
gene1744	mliC	CP001363.1:1532291-1532621	119.493	219.786	175.028	149.796	270.895	99.356	100.427	116.856	70.5351	114.948	104.352
gene1745	pdxH	CP001363.1:1532679-1533336	88.7774	185.73	186.724	228.183	276.516	276.556	225.302	221.791	315.736	230.792	185.023
gene1746	tyrS	CP001363.1:1533462-1534737	302.868	1008.7	924.232	1144.25	1187.05	1252.74	1056.46	1159.3	1188.04	1285.28	893.706
gene1747	pdxY	CP001363.1:1534796-1535657	56.5716	177.306	195.646	231.255	169.876	257.459	213.365	182.748	314.923	241.415	190.697
gene1748	gst	CP001363.1:1535715-1536321	647.451	451.56	378.674	593.206	784.676	733.55	535.93	822.12	442.762	569.763	717.549
gene1749	tppB	CP001363.1:1536425-1537931	153.433	495.167	677.485	1020.57	662.343	995.356	957.751	826.532	627.097	786.69	838.477
gene175	ampE	CP001363.1:170066-171481	122.364	98.6001	87.1586	89.3535	116.659	91.7822	83.1107	98.306	77.048	89.179	83.0872
gene1750	STM14_1751	CP001363.1:1538109-1538277	4.93618	6.20882	7.02311	1.89489	13.7672	5.25159	2.00075	11.3606	7.03725	14.4382	3.47099
gene1751	nth	CP001363.1:1538532-1539860	53.0391	259.392	181.117	209.308	198.205	227.624	186.12	119.907	227.404	201.689	153.353
gene1752	ydgQ	CP001363.1:1538532-1539860	73.9472	288.938	211.651	224.129	230.326	236.398	207.688	142.172	231.5	220.141	192.385
gene1753	ydgP	CP001363.1:1539862-1540483	74.6531	299.957	210.51	221.286	217.742	239.335	209.584	165.548	253.912	227.275	195.872
gene1754	rnfD	CP001363.1:1540486-1541545	23.3277	217.517	167.039	162.799	160.169	181.806	143.268	84.8784	160.827	157.887	129.169
gene1755	STM14_1756	CP001363.1:1541545-1544905	20.7124	236.654	170.334	185.755	182.572	185.862	144.378	123.894	195.616	185.389	153.547
gene1756	ydgM	CP001363.1:1541545-1544905	28.1984	154.651	124.051	129.255	138.879	135.452	101.563	80.021	130.096	127.728	86.5997
gene1757	STM14_1758	CP001363.1:1541545-1544905	70.9369	443.227	331.751	349.1	395.85	356.291	207.119	226.812	351.741	355.807	239.027
gene1758	ydgK	CP001363.1:1544981-1545422	89.3654	272.963	265.804	252.58	363.28	415.284	230.213	267.047	629.047	314.07	212.632
gene1759	ydgT	CP001363.1:1545510-1545741	139.619	256.592	298.864	355.261	619.133	807.269	342.592	512.94	1033.38	499.057	376.455
gene176	STM14_0177	CP001363.1:171572-173929	13.2445	12.7535	14.0265	12.6394	12.2803	12.3905	10.2534	15.2499	11.8049	12.6423	14.5428
gene1760	STM14_1761	CP001363.1:1546023-1546185	224.609	629.723	846.073	544.119	534.543	531.203	623.25	417.552	1447.95	701.306	277.143
gene1761	ydgJ	CP001363.1:1546356-1547397	345.555	286.952	224.896	281.547	401.73	347.456	304.019	371.044	317.785	325.838	291.035
gene1762	add	CP001363.1:1547471-1548683	354.016	409.571	451.242	395.431	330.393	366.724	376.288	570.239	503.984	348.71	338.936
gene1763	STM14_1764	CP001363.1:1547471-1548683	18.8598	8.90009	17.8477	10.2917	13.9294	10.701	13.588	15.4269	14.143	11.3756	17.9849
gene1764	malY	CP001363.1:1548695-1548829	42.3391	23.5291	38.1601	54.1546	32.9632	31.2549	14.8944	20.807	20.5199	24.8619	61.3346
gene1765	malX	CP001363.1:1548838-1549171	36.3148	29.3639	45.3211	17.386	27.4203	22.4744	25.7668	58.299	46.5258	28.6041	37.9851
gene1766	STM14_1767	CP001363.1:1548838-1549171	90.2284	133.068	164.252	63.5895	93.1808	264.444	85.0298	111.214	278.141	90.0048	166.246
gene1767	ydgA	CP001363.1:1549176-1550685	687.842	534.938	518.325	392.945	353.681	400.567	413.835	747.766	665.223	390.221	481.93
gene1768	manA	CP001363.1:1550787-1551963	151.561	364.48	298.855	367.535	423.931	361.113	346.015	445.542	373.095	309.678	277.214
gene1769	fumA	CP001363.1:1552162-1553906	131.296	88.2743	378.667	81.8707	98.1578	64.6054	746.902	144.203	1381.12	96.3557	55.0978
gene177	STM14_0178	CP001363.1:171572-173929	5.58598	4.06829	5.72735	5.57957	5.44765	4.02691	4.2553	3.1735	3.88057	5.53388	4.52102
gene1770	STM14_1771	CP001363.1:1552162-1553906	66.5383	54.9848	167.102	54.5617	75.5703	57.9957	312.94	78.9474	467.638	45.6342	19.2067
gene1771	fumC	CP001363.1:1553976-1556306	638.191	365.709	271.243	251.413	304.224	275.887	234.401	572.429	315.986	277.399	418.196
gene1772	tus	CP001363.1:1553976-1556306	146.689	73.5808	58.4266	51.9568	58.1669	41.8249	46.9298	79.2057	67.7091	54.7338	67.1177
gene1773	rstB	CP001363.1:1556381-1557683	10.467	37.2097	30.1065	46.6101	54.2313	47.5566	31.0689	43.2227	24.8493	43.1466	36.0121
gene1774	STM14_1775	CP001363.1:1557793-1560786	21.082	11.8823	11.4767	11.268	31.1415	10.4462	7.13196	13.4983	2.92521	8.47526	15.8799
gene1775	STM14_1776	CP001363.1:1557793-1560786	6.05098	1.89189	3.37821	3.60612	6.6124	4.81183	1.02229	0.546355	0.574741	2.79071	1.28339
gene1776	ompN	CP001363.1:1557793-1560786	12.842	9.29005	11.6947	11.2874	8.04553	13.0614	14.8332	10.3939	27.6596	12.1214	9.68434
gene1777	STM14_1778	CP001363.1:1560842-1561201	5.72241	7.27477	3.35216	2.32263	3.79948	5.2574	4.31367	9.85004	3.90843	7.36129	4.3937
gene1778	rstA	CP001363.1:1561265-1561997	97.1727	259.69	170.905	243.909	180.495	750.768	180.695	496.352	627.841	646.414	559.526
gene1779	ydgC	CP001363.1:1562123-1562459	42.4028	122.085	126.559	124.545	114.104	83.9151	133.329	50.5363	79.6496	97.6456	55.9613
gene178	STM14_0179	CP001363.1:173961-174090	8.88153	0	7.80749	0	0	33.9976	0	22.045	0	9.06443	25.1729
gene1780	ydgI	CP001363.1:1562520-1564087	24.2408	62.3897	138.464	74.2388	70.9134	57.9553	117.098	16.8273	44.5744	71.3454	39.7002
gene1781	STM14_1782	CP001363.1:1562520-1564087	6.45434	22.2188	36.3401	37.0441	18.3859	11.1411	14.2437	25.0909	6.91411	11.3778	5.19434
gene1782	STM14_1783	CP001363.1:1562520-1564087	19.4282	25.6049	17.1112	21.6365	39.3007	36.8283	30.9506	19.0827	22.7623	31.7895	30.0602
gene1783	STM14_1784	CP001363.1:1564098-1565146	46.5583	110.187	131.821	116.65	103.105	196.887	141.284	76.1116	113.462	80.4029	73.0397
gene1784	ydgH	CP001363.1:1564098-1565146	316.684	599.61	507.13	679.544	649.398	739.148	727.558	501.177	849.204	603.861	493.167
gene1785	STM14_1786	CP001363.1:1565233-1565359	130.54	75.8529	83.9781	36.5597	24.5178	67.9038	50.3519	38.4431	71.3694	43.5504	31.2764
gene1786	pntA	CP001363.1:1565672-1567202	438.535	702.521	406.878	691.586	592.364	738.099	518.415	577.411	472.508	576.144	651.986
gene1787	pntB	CP001363.1:1567212-1568601	355.202	625.587	387.872	622.119	543.667	639.738	482.546	420.708	386.786	484.128	523.124
gene1788	tqsA	CP001363.1:1568775-1569810	31.3859	42.8109	40.7762	37.7911	22.3111	30.216	31.465	31.2932	27.9862	22.5365	26.3827
gene1789	STM14_1790	CP001363.1:1569945-1570116	222.141	407.627	544.635	477.06	454.434	392.314	775.928	407.11	626.575	295.48	169.633
gene179	aroP	CP001363.1:174092-175466	348.58	113.861	120.177	128.596	39.1729	132.822	169.283	86.9677	40.0607	189.528	133.447
gene1790	ydgF	CP001363.1:1570227-1570906	23.0014	99.1726	129.281	142.995	173.022	97.4054	150.065	115.415	178.508	70.0163	40.4623
gene1791	ydgE	CP001363.1:1570227-1570906	40.0047	64.4579	78.9998	83.8431	80.3189	48.9504	80.6735	62.7051	62.6458	46.4403	33.24
gene1792	STM14_1793	CP001363.1:1570945-1572027	311.132	118.716	101.171	78.2311	75.6151	52.5488	69.0712	76.9623	57.8152	52.572	101.203
gene1793	STM14_1794	CP001363.1:1570945-1572027	16.9536	7.76414	9.97635	9.27231	9.36075	14.6655	6.73262	10.6762	14.7942	5.18178	4.78375
gene1794	STM14_1795	CP001363.1:1572035-1572284	59.348	31.4341	26.4831	29.057	28.7514	269.979	25.4047	102.764	220.915	100.038	81.683
gene1795	STM14_1796	CP001363.1:1572461-1572653	13.2571	6.97222	27.6772	25.4115	26.2723	35.675	11.2495	8.36614	16.5874	19.5684	17.0387
gene1796	ynfM	CP001363.1:1572678-1573932	26.3463	90.0568	61.4749	92.1326	138.254	167.358	46.8876	61.8758	30.5955	124.306	115.385
gene1797	ynfL	CP001363.1:1574051-1574951	24.7975	16.9017	16.0838	16.5604	17.9188	15.315	15.2336	27.9668	21.3269	18.0132	20.1077
gene1798	mlc	CP001363.1:1575078-1576299	32.4354	48.3242	51.2864	70.0413	48.2662	66.5173	79.317	45.0929	64.612	66.908	57.7066
gene1799	bioD_2	CP001363.1:1576424-1578329	18.5104	25.3399	29.5698	28.9464	26.5185	24.4071	87.7844	35.7965	25.0769	25.2379	25.6256
gene18	STM14_0019	CP001363.1:17042-17486	8.49265	11.0109	6.9824	3.40032	2.05241	1.84973	2.39897	5.9007	3.40536	4.62016	5.59417
gene180	STM14_0181	CP001363.1:175671-175794	9.18414	0	5.5631	14.3895	7.34695	5.22909	0	0	8.00031	8.62063	0
gene1800	STM14_1801	CP001363.1:1576424-1578329	13.1391	17.0374	20.3976	16.9988	22.1849	17.7861	16.5575	20.8093	16.1005	13.9487	13.7082
gene1801	STM14_1802	CP001363.1:1578500-1580296	180.774	177.178	317.015	155.301	117.504	69.4932	80.0563	1173.19	71.0752	111.76	206.071
gene1802	STM14_1803	CP001363.1:1578500-1580296	125.147	135.429	216.088	105.692	99.7163	57.0343	59.813	697.903	44.1455	71.1082	141.253
gene1803	STM14_1804	CP001363.1:1580305-1581208	68.3078	95.3826	187.911	78.2	74.9317	37.4013	42.3909	788.62	30.3522	56.9165	111.332
gene1804	STM14_1805	CP001363.1:1581236-1581947	63.9689	77.3795	159.096	67.8975	70.8439	31.3434	34.3953	511.781	28.2794	55.3236	80.1363
gene1805	ynfI	CP001363.1:1582251-1582866	120.664	191.556	149.676	175.321	196.852	177.439	130.594	147.391	211.402	181.346	146.851
gene1806	STM14_1807	CP001363.1:1582908-1583766	42.9337	50.8914	48.8255	51.3441	67.4379	44.5165	37.8467	30.9981	56.0512	46.087	34.23
gene1807	STM14_1808	CP001363.1:1583767-1584385	3.48383	6.49054	6.49448	2.93454	4.58627	3.08232	5.61302	4.54905	4.48942	2.50701	4.11307
gene1808	STM14_1809	CP001363.1:1584395-1589371	4.91933	4.94057	6.93044	3.90736	4.95413	3.48509	4.23429	5.6497	5.58725	3.59824	3.68675
gene1809	STM14_1810	CP001363.1:1584395-1589371	18.4379	10.6272	10.6639	7.62171	9.44566	3.49516	7.8825	13.1641	7.82398	4.13511	7.02029
gene181	pdhR	CP001363.1:176028-176793	408.836	255.893	215.954	259.367	222.29	216.416	182.217	249.374	182.543	225.674	202.618
gene1810	STM14_1811	CP001363.1:1584395-1589371	18.5245	12.6854	11.2234	7.87212	10.2493	6.28045	8.34058	10.2757	6.58186	7.48527	9.38399
gene1811	ynfD	CP001363.1:1589524-1589833	2558.26	816.413	578.081	447.432	408.528	432.62	448.882	901.251	455.01	488.639	844.709
gene1812	ynfC	CP001363.1:1589936-1590647	129.82	97.7148	84.1064	71.4347	70.6736	73.5684	84.4328	81.5719	87.4625	72.418	80.8787
gene1813	speG	CP001363.1:1590687-1591248	432.948	672.869	509.248	514.233	502.101	621.64	760.38	342.78	659.671	460.502	345.176
gene1814	ynfB	CP001363.1:1591283-1591625	716.206	840.77	596.36	590.413	629.286	726.31	913.238	497.797	844.669	592.94	473.087
gene1815	STM14_1816	CP001363.1:1591640-1591757	9.91071	0	0	0	9.17893	0	6.98919	0	9.99019	0	0
gene1816	ynfA	CP001363.1:1591777-1592104	16.297	27.0928	28.7409	27.0397	24.5209	25.3538	27.9564	16.1288	23.5281	20.0427	20.4605
gene1817	rspA	CP001363.1:1592225-1593440	2.56492	4.10556	6.10077	7.56209	11.0634	12.41	10.7768	7.95545	21.4767	12.6239	11.902
gene1818	rspB	CP001363.1:1593450-1594470	8.12155	8.24298	10.3475	8.8793	10.8815	12.1544	12.3242	9.59027	18.7615	13.6642	14.9351
gene1819	ydfJ	CP001363.1:1594523-1596036	8.7625	6.32152	8.95779	5.33052	4.42549	7.80573	8.95638	7.85498	12.1025	8.24678	8.80251
gene182	aceE	CP001363.1:176952-179616	1441.37	1505.63	1233.06	1533.96	1205.65	1603.8	1017.19	1487.29	844.649	1308.6	1800.27
gene1820	STM14_1821	CP001363.1:1594523-1596036	7.75747	8.53724	11.7197	17.0874	7.0946	22.3158	20.8016	7.20543	8.12098	13.1161	5.7461
gene1821	ydfI	CP001363.1:1596046-1597513	33.7144	25.4883	23.9795	27.9441	30.0943	37.8317	24.2802	29.1899	25.8353	28.8619	30.4204
gene1822	ydfZ	CP001363.1:1597579-1597783	14.2883	9.43644	13.2213	9.1009	8.64642	10.9628	23.3821	16.8125	24.0051	22.1839	12.8395
gene1823	ydfH	CP001363.1:1597963-1598650	70.3121	136.132	126.228	117.255	137.075	122.002	103.369	176.059	152.687	114.822	123.548
gene1824	ydfG	CP001363.1:1598779-1599541	488.585	316.102	583.071	341.641	452.745	351.57	601.049	594.365	679.23	344.296	367.698
gene1825	dcp	CP001363.1:1599664-1601923	115.235	101.903	84.6711	115.406	129.185	125.214	100.447	164.445	102.944	108.346	121.498
gene1826	STM14_1827	CP001363.1:1599664-1601923	10.7316	21.7951	15.929	17.6433	22.8937	14.2416	13.4419	22.8745	11.7353	12.4884	16.1803
gene1827	STM14_1828	CP001363.1:1599664-1601923	1.62068	0	10.1014	2.51909	0	15.2217	2.07793	2.83909	0.214209	5.53491	0
gene1828	STM14_1829	CP001363.1:1602051-1602234	1555.68	1873.6	927.834	1255.02	1168.3	320.217	185.44	1565.25	45.6639	389.585	659.711
gene1829	ydeJ	CP001363.1:1602353-1602881	332.731	377.776	275.271	128.636	105.51	52.2887	53.2713	165.463	25.513	59.2495	148.897
gene183	aceF	CP001363.1:179630-181520	1040.46	1115.31	946.34	1263.82	960.833	1222.1	808.507	1079.71	613.044	1023.03	1327.58
gene1830	STM14_1831	CP001363.1:1602969-1603068	0	0	0	0	0	0	0	0	0	0	0
gene1831	ydeI	CP001363.1:1603307-1603700	1290.35	923.609	561.554	498.056	232.025	299.901	146.711	920.015	58.7655	197.698	580.618
gene1832	STM14_1833	CP001363.1:1603864-1604014	98.6532	83.8363	78.9437	79.9025	44.7348	248.228	79.2715	72.1058	137.43	206.094	74.724
gene1833	ydeE	CP001363.1:1604390-1605578	32.1998	32.7685	26.4148	30.2757	31.0968	29.1984	22.1279	24.618	19.8387	29.7806	26.1515
gene1834	ydeD	CP001363.1:1605805-1606708	28.6858	29.4475	25.0136	32.0377	35.0501	36.8092	31.3763	24.7642	26.5592	34.1903	30.0664
gene1835	marB	CP001363.1:1606826-1607042	58.6734	164.655	109.014	106.508	112.873	121.418	90.0407	108.643	236.143	148.368	122.938
gene1836	marA	CP001363.1:1607070-1607454	27.7238	84.2047	36.8341	35.6165	46.2977	54.5558	28.0764	50.1818	98.0207	70.2141	56.4192
gene1837	marR	CP001363.1:1607473-1607908	14.4453	53.2027	18.1414	20.3312	28.6401	27.5323	9.22153	23.9523	55.1623	41.7258	23.6853
gene1838	marC	CP001363.1:1608166-1608832	94.5425	96.7477	108.908	82.3707	111.961	119.002	80.6761	124.818	109.867	95.6419	97.855
gene1839	ydeA	CP001363.1:1608878-1610069	39.8005	105.46	62.7805	78.8449	180.79	79.2675	43.5541	77.4359	53.087	69.0436	61.781
gene184	lpdA	CP001363.1:181719-183144	1515.31	1829.82	1725.08	1931.72	1778.13	1942.45	2018.07	2404.66	3630.58	1972.86	1955.73
gene1840	yneJ	CP001363.1:1610184-1611057	39.7029	30.0151	24.6465	32.0418	34.6064	24.9441	25.9022	26.1105	24.3525	44.0444	28.6656
gene1841	yneI	CP001363.1:1611159-1612548	35.0245	26.7702	17.0419	25.6535	41.6519	28.5495	25.259	16.0763	25.7643	29.5562	24.8162
gene1842	yneH	CP001363.1:1612620-1613906	16.8465	55.1291	80.0603	60.291	82.9201	63.4557	68.341	38.0492	75.5939	56.4537	39.8126
gene1843	yneG	CP001363.1:1612620-1613906	88.7616	63.2247	56.0701	57.7292	76.9491	53.8852	68.5479	56.427	68.9992	62.7604	63.9876
gene1844	STM14_1845	CP001363.1:1614129-1615077	32.164	167.204	105.639	118.259	133.486	124.321	64.3845	84.0547	86.1866	106.839	87.5605
gene1845	STM14_1846	CP001363.1:1615132-1615850	63.1817	56.6707	51.6782	33.8895	27.5711	30.5641	31.95	31.1164	22.4709	30.802	46.4637
gene1846	STM14_1847	CP001363.1:1615132-1615850	41.7724	37.1335	27.3117	13.4188	17.2924	15.2193	9.97418	12.3986	8.22921	15.7854	15.9448
gene1847	STM14_1848	CP001363.1:1616391-1617510	4.98522	3.22526	4.31953	4.28886	2.90776	5.43356	4.55022	4.60975	35.4264	5.50522	5.54817
gene1848	STM14_1849	CP001363.1:1617650-1617992	11.2941	26.7282	25.399	20.696	16.0683	25.9093	22.5844	27.8901	19.9366	22.7115	28.3628
gene1849	STM14_1850	CP001363.1:1618004-1619941	10.0206	26.832	33.7977	30.2905	20.6876	28.4773	25.8614	29.4162	27.9075	23.6609	34.147
gene185	STM14_0186	CP001363.1:183221-183350	0	23.2951	8.50536	19.2984	21.702	46.1904	5.07573	46.2267	56.4566	19.0418	22.5992
gene1850	STM14_1851	CP001363.1:1618004-1619941	30.6025	41.7265	50.1947	48.4699	32.435	43.5521	44.4167	47.779	43.2658	37.446	52.1725
gene1851	STM14_1852	CP001363.1:1619958-1621273	37.3295	45.5942	65.7549	53.9722	36.7232	59.9928	65.102	54.7395	52.3283	48.4418	55.0595
gene1852	STM14_1853	CP001363.1:1619958-1621273	73.8189	63.1614	76.8015	62.7208	65.0018	57.2705	71.7262	63.9262	63.691	63.7715	67.298
gene1853	STM14_1854	CP001363.1:1619958-1621273	45.4305	38.7272	55.9039	46.6592	36.273	37.566	44.9467	46.2364	47.4311	34.6948	43.3687
gene1854	STM14_1855	CP001363.1:1621278-1623775	62.1648	34.3293	43.4206	43.7595	32.2103	31.7701	49.8628	36.7127	44.9986	31.6068	36.3704
gene1855	STM14_1856	CP001363.1:1621278-1623775	18.2287	19.5859	26.5667	26.0736	11.0373	21.676	37.6748	18.4048	35.3557	18.1465	20.0778
gene1856	STM14_1857	CP001363.1:1623777-1624881	21.7071	22.4684	29.7708	28.7191	10.2981	19.9322	46.8266	20.8276	44.7313	20.0152	21.2432
gene1857	STM14_1858	CP001363.1:1625008-1625161	3.72647	0	0	2.86335	0	2.66234	0	0	0	0	2.74645
gene1858	STM14_1859	CP001363.1:1625309-1626401	85.0917	54.1673	37.0564	42.751	11.9883	38.4077	36.3558	42.0249	84.7419	24.2013	36.1079
gene1859	STM14_1860	CP001363.1:1626446-1627238	138.034	119.959	80.2382	120.894	72.5459	119.633	120.696	120.615	114.278	113.631	107.632
gene186	STM14_0187	CP001363.1:183432-183717	3.69033	6.59657	6.84541	5.54793	9.41617	5.22389	4.47491	5.71481	18.0158	6.99214	5.68414
gene1860	STM14_1861	CP001363.1:1627296-1629583	29.7106	23.9633	24.1794	25.9769	16.5562	31.2078	20.3838	29.5057	48.6656	27.1029	33.176
gene1861	STM14_1862	CP001363.1:1627296-1629583	4.26655	2.91284	3.84892	3.84658	3.81782	5.64666	4.36979	7.78523	19.4488	5.67338	4.257
gene1862	pqaA	CP001363.1:1629759-1631316	9.65687	4.34531	4.21531	2.91297	1.50204	13.1977	2.73915	29.1411	7.9119	4.5365	8.22914
gene1863	STM14_1864	CP001363.1:1631385-1634125	13.9587	8.24241	8.94333	9.1666	8.72176	9.04476	8.63877	11.0218	7.26454	8.92792	8.54168
gene1864	STM14_1865	CP001363.1:1631385-1634125	9.64248	7.44072	8.73117	13.2018	12.6332	13.451	12.6149	24.1426	13.664	15.3282	13.7933
gene1865	STM14_1866	CP001363.1:1634169-1634658	63.175	34.0255	32.5621	44.4893	62.9984	53.726	57.3347	46.2854	60.1997	58.9862	46.317
gene1866	STM14_1867	CP001363.1:1634717-1635930	21.856	20.3741	11.7879	15.2034	22.9474	25.3378	16.0804	26.22	12.3878	18.7298	16.1557
gene1867	STM14_1868	CP001363.1:1634717-1635930	20.7251	18.5504	13.9671	13.1232	8.59232	64.3766	10.7315	62.3342	25.5952	20.4535	49.3034
gene1868	STM14_1869	CP001363.1:1635981-1636371	168.82	226.353	167.711	241.919	298.79	345.326	221.28	280.591	150.219	330.494	283.213
gene1869	STM14_1870	CP001363.1:1636541-1637064	156.035	105.113	89.5735	87.5841	87.7746	101.852	107.392	97.5573	86.0684	98.6265	95.7138
gene187	STM14_0188	CP001363.1:183754-184546	5.40725	3.02475	3.71305	5.40621	8.30387	3.84389	3.68576	5.63644	6.90809	3.08194	5.51948
gene1870	STM14_1871	CP001363.1:1636541-1637064	333.828	160.167	168.496	147.542	180.191	181.537	220.342	130.197	172.287	165.993	157.842
gene1871	STM14_1872	CP001363.1:1637215-1637753	2.148	3.7389	4.88375	8.06754	1.77967	2.55212	1.93852	0	4.81212	3.75627	2.4146
gene1872	STM14_1873	CP001363.1:1637215-1637753	20.5936	21.8155	13.3526	10.156	4.97557	10.1018	10.2027	9.52623	11.5772	7.22886	11.103
gene1873	STM14_1874	CP001363.1:1637895-1639574	28.2049	32.0363	19.9946	19.9413	6.36379	16.3179	13.2281	10.9583	16.793	13.1875	19.3294
gene1874	STM14_1875	CP001363.1:1637895-1639574	6.90314	8.87732	9.09326	8.17852	5.33511	6.46591	6.2636	5.54045	6.81196	5.71722	8.43359
gene1875	STM14_1876	CP001363.1:1639902-1640112	12.6355	15.1696	9.24186	10.3443	10.7122	13.5407	12.9399	14.2716	29.5569	9.72312	13.6585
gene1876	STM14_1877	CP001363.1:1640381-1641848	24.1394	38.7255	30.9519	39.8862	19.5483	42.0507	39.8897	43.5827	71.0051	23.7524	45.1328
gene1877	STM14_1878	CP001363.1:1642106-1643114	16.9102	33.6507	29.1043	38.1485	36.2845	39.197	33.0663	24.1279	31.4531	36.5486	29.1045
gene1878	STM14_1879	CP001363.1:1643257-1644709	14.8262	13.9053	12.8634	17.4638	20.7443	16.5365	17.8264	12.5922	15.678	16.7196	13.1765
gene1879	STM14_1880	CP001363.1:1644721-1645924	16.8706	16.7248	20.7978	20.7319	21.683	20.6611	21.0417	17.0664	21.5094	20.7521	18.5369
gene188	yacH	CP001363.1:184558-186173	22.8644	7.968	14.0455	15.87	22.677	14.6507	14.7108	15.6743	12.7555	16.7871	15.9362
gene1880	STM14_1881	CP001363.1:1646036-1648112	201.129	477.746	437.908	290.892	104.84	193.923	116.406	546.135	41.7426	154.121	389.844
gene1881	STM14_1882	CP001363.1:1648168-1652478	109.806	349.068	313.797	190.253	69.323	117.69	73.063	470.672	32.0873	94.91	256.931
gene1882	STM14_1883	CP001363.1:1648168-1652478	117.061	415.426	404.978	220.551	87.5585	134.529	89.8186	574.646	43.9497	108.844	291.455
gene1883	STM14_1884	CP001363.1:1652606-1653392	60.6451	195.328	238.488	120.121	63.245	64.0173	39.1921	286.036	26.5944	53.6987	241.798
gene1884	hdeB	CP001363.1:1653534-1653864	119.149	94.3452	93.7419	72.3346	81.8739	60.3201	61.135	66.537	37.6823	74.8911	84.298
gene1885	osmC	CP001363.1:1654213-1654645	2440.31	1055.29	602.936	492.455	334.677	338.96	190.528	1984.31	126.962	402.083	994.548
gene1886	yddX	CP001363.1:1655157-1655373	361.418	863	723.491	485.024	425.345	317.33	226.655	1744.63	160.602	344.246	486.628
gene1887	rpsV	CP001363.1:1655467-1655611	9730.21	8188.4	5727.4	3477.61	3399.4	4221.78	2723.28	16612.9	1990.39	4158.71	7639.56
gene1888	sfcA	CP001363.1:1655787-1657485	204.33	371.276	459.19	340.637	327.679	352.056	485.592	290.423	520.47	357.743	391.729
gene1889	STM14_1890	CP001363.1:1657502-1657634	48.5198	14.7231	50.2013	26.3241	35.2895	26.0252	28.7988	43.0557	43.4152	37.2792	39.7991
gene189	acnB	CP001363.1:186561-189159	759.815	218.652	499.572	312.345	282.359	255.872	984.158	487.679	1332.19	437.002	253.94
gene1890	adhP	CP001363.1:1657770-1658781	1954.63	726.874	583.434	618.052	444.919	521.254	466.412	1144.85	364.9	450.656	633.948
gene1891	fdnI	CP001363.1:1658871-1660405	27.8936	27.9332	32.1751	45.6127	50.1015	49.7938	45.2222	21.241	23.8684	40.3846	32.5618
gene1892	fdnH	CP001363.1:1658871-1660405	14.8195	14.9441	14.348	22.8865	24.2627	20.6677	21.1551	14.9286	10.923	23.0176	18.6411
gene1893	fdnG	CP001363.1:1660418-1663466	9.00507	17.9965	19.4448	30.2447	26.3448	28.0911	34.241	11.1989	14.4705	31.6521	21.7607
gene1894	STM14_1895	CP001363.1:1663488-1663641	9.24879	5.94706	18.1812	15.1194	2.75595	22.6008	25.0649	15.058	7.97211	15.4967	5.4599
gene1895	yddG	CP001363.1:1663743-1664625	7.27281	17.529	22.436	27.4177	22.0123	28.0018	26.8741	17.4279	18.8656	29.4505	22.115
gene1896	STM14_1897	CP001363.1:1664884-1665067	98.6993	25.5052	24.3112	20.4172	10.6729	12.0812	23.4725	18.9911	6.49518	9.0522	48.4895
gene1897	nmpC	CP001363.1:1665149-1666238	1519.08	3549.91	4089.3	7936.88	4702.57	12423.8	19019.3	4498.5	16598.5	6828.67	2992.72
gene1898	STM14_1899	CP001363.1:1666321-1666762	25.1518	88.9451	111.865	185.415	96.3397	253.992	280.116	80.633	163.991	129.805	86.0315
gene1899	smvA	CP001363.1:1666786-1668274	15.8118	23.7835	22.4452	25.4276	32.3808	23.1983	20.1733	28.4743	29.9225	23.3514	24.5628
gene19	STM14_0020	CP001363.1:17612-17787	0	0	4.84548	0	5.62571	0	0	0	0	0	0
gene190	STM14_0191	CP001363.1:189219-190062	47.4155	171.693	161.628	89.1843	93.8895	77.721	79.2106	270.315	217.017	78.1313	204.789
gene1900	STM14_1901	CP001363.1:1668390-1669093	55.8043	56.8954	50.7535	63.2505	77.374	63.749	60.2574	50.6137	89.6486	70.6312	54.4791
gene1901	STM14_1902	CP001363.1:1668390-1669093	25.3197	11.2623	23.7993	19.5815	20.5563	31.7393	30.6888	12.0599	34.2124	12.1155	5.0374
gene1902	narU	CP001363.1:1669183-1677317	15.4637	12.5149	51.8632	9.80494	5.68955	6.46241	18.8499	14.7853	11.7596	6.56624	10.2381
gene1903	STM14_1904	CP001363.1:1669183-1677317	11.949	13.9657	73.4063	21.2353	3.14912	7.59461	17.3613	26.6659	3.73137	0	25.6872
gene1904	narZ	CP001363.1:1669183-1677317	13.3529	11.5904	52.243	9.75016	6.30719	6.12149	17.0376	19.477	11.4579	7.46984	15.1743
gene1905	narY	CP001363.1:1669183-1677317	22.0384	12.6295	63.5149	14.0011	7.88261	9.67709	20.0795	30.3441	12.5912	10.3954	26.6778
gene1906	narW	CP001363.1:1669183-1677317	25.6497	11.4899	60.6209	10.1733	8.58169	7.92943	16.823	23.0832	9.77794	7.6652	20.5411
gene1907	narV	CP001363.1:1669183-1677317	64.9833	13.2158	71.0779	18.3745	17.0014	15.0529	22.9101	27.4868	14.6179	14.9354	30.0976
gene1908	yddE	CP001363.1:1677422-1678316	137.93	97.2264	116.393	93.9686	130.987	105.627	91.6744	146.768	72.5557	104.726	138.903
gene1909	nhoA	CP001363.1:1678351-1679457	36.2258	64.7829	62.5689	69.3899	86.4473	82.3692	65.297	66.6837	76.0875	69.1043	69.1646
gene191	yacL	CP001363.1:190307-190670	817.792	213.333	148.397	143.253	127.464	103.24	172.25	112.104	155.271	135.702	142.834
gene1910	STM14_1911	CP001363.1:1678351-1679457	30.868	22.5556	23.0109	15.3659	17.9879	47.3364	20.5492	60.6619	66.1008	23.9591	30.1904
gene1911	STM14_1912	CP001363.1:1679480-1680113	67.0345	40.2034	26.535	28.5843	28.668	233.146	22.3186	265.599	323.452	91.277	120.099
gene1912	STM14_1913	CP001363.1:1680177-1680476	1.00466	5.07156	4.01947	5.28301	6.1466	2.13296	2.37643	1.88461	3.15696	7.10545	4.60232
gene1913	STM14_1914	CP001363.1:1680177-1680476	0	0	0	0	0	2.91796	2.71286	0	0	0	0
gene1914	STM14_1915	CP001363.1:1680177-1680476	0	10.902	5.15594	9.45749	11.0166	0	7.56257	0	7.73353	0	0
gene1915	ansP	CP001363.1:1680625-1682119	32.6113	78.8014	144.821	158.855	185.574	148.548	251.82	53.1339	195.04	197.447	82.9663
gene1916	STM14_1917	CP001363.1:1682195-1682417	53.9875	104.854	16.1945	92.4606	171.3	52.7304	20.427	130.973	26.2037	103.014	80.9822
gene1917	STM14_1918	CP001363.1:1682561-1683623	1703.62	5744.04	270.279	5575.64	5785.66	6244.95	103.002	7490.25	145.352	5575.57	4527.8
gene1918	STM14_1919	CP001363.1:1683663-1683783	11.1846	0	7.0561	26.9275	0	48.9309	0	44.3616	10.7098	0	27.3052
gene1919	yncD	CP001363.1:1683886-1686007	20.0966	62.2938	108.184	50.5239	20.7584	32.5626	30.3377	72.6463	44.0199	33.3885	76.4312
gene192	kdgT	CP001363.1:190904-194099	15.0517	6.91564	7.89169	8.12143	8.93986	6.86456	16.5893	6.63924	21.6325	6.22482	5.60875
gene1920	yncC	CP001363.1:1686073-1686739	173.454	542.149	662.959	257.009	68.0078	98.932	76.4669	193.343	38.7271	109.608	565.681
gene1921	STM14_1922	CP001363.1:1686849-1688143	459.696	512.417	973.665	272.928	156.618	186.973	119.929	405.033	129.122	171.825	392.679
gene1922	STM14_1923	CP001363.1:1686849-1688143	70.7271	116.422	165.271	30.7621	7.07041	32.5748	21.2331	153.521	26.8443	30.0598	63.5879
gene1923	yncB	CP001363.1:1686849-1688143	644.748	632.893	496.088	344.86	310.344	267.952	197.287	780.275	142.168	238.655	535.799
gene1924	yncA	CP001363.1:1688321-1689286	201.771	125.292	91.5731	142.122	144.607	148.138	125.657	190.446	132.181	145.103	143.139
gene1925	ydcZ	CP001363.1:1688321-1689286	70.1971	52.9392	40.6271	61.7734	57.6993	53.4356	41.7348	55.1947	52.8659	55.4759	51.7146
gene1926	ydcY	CP001363.1:1689290-1689524	127.068	92.6778	94.4621	65.657	62.1425	67.7711	99.1448	86.6978	142.532	74.1361	72.949
gene1927	srfA	CP001363.1:1689747-1691067	7.44859	5.04177	6.3542	5.47981	6.36369	4.09207	4.15592	6.12754	51.4685	8.17198	7.50417
gene1928	srfB	CP001363.1:1691071-1696194	15.0002	10.6802	10.2838	10.8413	13.851	9.69163	9.91575	12.1403	49.2243	12.9973	12.1933
gene1929	srfC	CP001363.1:1691071-1696194	22.0504	19.0349	17.0818	21.0231	26.9728	17.6661	17.1865	21.559	57.4619	23.572	22.5031
gene193	STM14_0194	CP001363.1:190904-194099	18.7125	9.47624	10.08	10.0917	12.7697	11.0066	14.6293	13.2134	19.0425	10.7629	8.95971
gene1930	ydcX	CP001363.1:1696238-1696502	77.7157	63.3054	68.0317	58.5604	94.6924	76.9469	86.6516	58.1424	111.501	72.4118	55.4134
gene1931	STM14_1932	CP001363.1:1696601-1696807	331.189	309.092	353.022	234.237	191.262	439.591	137.075	169.893	90.4018	310.171	239.227
gene1932	STM14_1933	CP001363.1:1696601-1696807	152.668	31.5093	262.313	51.7463	97.1008	226.067	108.102	118.599	0	66.279	119.463
gene1933	ydcW	CP001363.1:1696810-1698235	76.6728	58.8259	100.059	68.8667	61.141	92.3082	66.5262	117.032	69.4672	62.5524	110.74
gene1934	ydcR	CP001363.1:1698370-1699795	38.3836	61.0288	56.0197	62.0706	63.4882	129.233	56.701	156.851	143.483	80.4613	84.5117
gene1935	pdgL	CP001363.1:1699930-1700701	46.5192	40.5595	39.5443	32.1222	26.7753	230.122	32.5292	330.905	192.339	91.5176	137.16
gene1936	STM14_1937	CP001363.1:1700959-1701190	129.047	50.1821	55.831	27.8955	41.7528	76.1715	49.2812	69.749	33.6475	28.4533	43.5777
gene1937	ugtL	CP001363.1:1701222-1701621	92.4874	29.6796	42.8532	26.5235	32.5653	56.7004	28.0982	63.4008	17.0369	20.7406	42.2732
gene1938	STM14_1939	CP001363.1:1701680-1701785	83.0845	52.8381	0	23.1839	80.5932	90.8545	25.6315	30.1859	63.59	0	25.1982
gene1939	sifB	CP001363.1:1702157-1703108	5.11506	5.46046	7.86544	3.93155	2.73045	4.67893	1.57803	3.57374	3.92778	1.47934	1.74775
gene194	pdxA_2	CP001363.1:190904-194099	48.9143	26.6435	26.5616	31.077	30.5296	29.7853	37.1936	38.6173	49.9585	32.9064	29.7373
gene1940	yncJ	CP001363.1:1703381-1703612	129.254	78.7184	103.179	64.911	181.88	51.8927	88.6184	138.074	29.1457	61.9884	48.2527
gene1941	ydcP	CP001363.1:1703612-1705577	32.434	97.3119	143.841	144.207	137.616	130.699	167.54	66.1183	146.654	139.251	77.9845
gene1942	ydcN	CP001363.1:1705655-1706192	63.0292	65.829	52.5677	62.4319	93.1901	71.2746	78.6993	91.2541	136.71	66.915	56.4271
gene1943	STM14_1944	CP001363.1:1706282-1707461	34.2768	32.7068	21.2496	34.9635	52.7518	33.4863	24.6338	22.0586	31.7865	42.1933	29.6806
gene1944	STM14_1945	CP001363.1:1707514-1708183	986.17	873.627	604.458	612.202	409.951	585.545	525.824	398.386	398.249	618.318	925.564
gene1945	tehB	CP001363.1:1708338-1709935	178.824	218.979	141.999	225.596	274.274	205.483	189.574	233.701	196.021	209.951	233.939
gene1946	tehA	CP001363.1:1708338-1709935	53.7242	53.6916	41.6766	56.8127	60.9051	50.6158	47.6155	33.9957	59.6862	53.8611	42.743
gene1947	ydcK	CP001363.1:1710041-1711558	86.9563	32.6024	37.7282	33.4142	29.964	27.9067	24.5273	68.374	20.4227	21.4607	47.579
gene1948	rimL	CP001363.1:1710041-1711558	171.475	80.9238	77.0745	75.9252	84.1968	80.3078	67.5643	89.98	55.8137	61.4723	98.1543
gene1949	STM14_1950	CP001363.1:1711641-1711749	27.7035	26.0284	0	22.4896	78.3525	22.549	24.8644	28.9279	0	55.1426	24.2935
gene195	STM14_0196	CP001363.1:194108-194876	151.692	86.314	75.0269	104.974	122.478	103.384	112.297	166.617	147.798	126.636	103.743
gene1950	STM14_1951	CP001363.1:1711774-1713171	17.4126	10.4044	10.3316	11.916	17.0551	13.4058	13.4332	12.2832	10.1587	10.4524	12.3914
gene1951	STM14_1952	CP001363.1:1711774-1713171	7.208	14.2489	12.2447	18.1585	20.7698	14.9075	12.9567	12.3714	16.0101	9.81374	11.6816
gene1952	STM14_1953	CP001363.1:1713181-1714495	5.48813	4.64846	5.96323	6.18724	8.22955	8.97163	7.40474	7.50174	5.16346	4.6636	6.9428
gene1953	STM14_1954	CP001363.1:1714508-1715315	17.3008	9.73519	10.1707	11.3993	12.4911	12.8045	9.4154	16.1719	8.93337	12.0528	12.7189
gene1954	STM14_1955	CP001363.1:1715446-1715884	53.0901	28.3598	30.0401	28.4596	43.7354	33.718	28.8272	40.9378	18.2337	29.6862	36.7912
gene1955	STM14_1956	CP001363.1:1715895-1716528	22.2128	17.1768	14.1884	17.6245	21.7961	21.1689	11.1113	25.3602	14.0645	16.2439	22.6271
gene1956	STM14_1957	CP001363.1:1716543-1717772	35.821	22.0312	16.7765	26.1356	30.1615	29.4563	21.8213	35.5104	14.97	26.0807	28.6854
gene1957	STM14_1958	CP001363.1:1716543-1717772	56.3835	37.6921	30.7244	41.1304	63.8534	52.668	34.3867	64.19	29.4728	41.3328	43.1642
gene1958	STM14_1959	CP001363.1:1717818-1719021	9.44361	20.6862	21.8858	21.7048	12.9082	19.3549	20.0719	12.2489	11.4463	21.8032	15.7812
gene1959	STM14_1960	CP001363.1:1719032-1719608	4.53007	19.1481	13.5945	17.6705	10.0631	13.4399	13.6736	13.0604	7.79565	17.9126	11.6212
gene196	speD	CP001363.1:194905-195700	51.2382	326.695	473.835	400.119	812.247	379.41	492.708	410.247	565.644	19.5136	268.333
gene1960	STM14_1961	CP001363.1:1719700-1721459	14.5907	126.257	211.577	81.8006	111.038	273.326	115.385	80.4826	141.411	133.141	104.019
gene1961	mdoD	CP001363.1:1719700-1721459	114.699	357.14	308.007	391.652	336.733	379.598	366.281	350.619	276.343	392.578	303.964
gene1962	STM14_1963	CP001363.1:1721678-1723187	25.9002	49.079	67.9983	62.4252	64.095	60.5776	60.2271	63.3275	54.8277	58.1804	47.2952
gene1963	STM14_1964	CP001363.1:1723235-1724579	51.7892	46.3514	107.541	52.7497	41.3523	41.5236	70.921	55.0314	69.982	36.8719	57.1348
gene1964	ydcI	CP001363.1:1724871-1725795	416.61	124.366	163.582	125.556	151.844	124.862	168.972	184.127	539.278	198.966	106.512
gene1965	trg	CP001363.1:1725855-1728768	8.45003	4.9964	7.34045	5.54801	7.63635	4.79588	5.59431	7.56961	38.7602	9.90898	5.40485
gene1966	STM14_1967	CP001363.1:1725855-1728768	6.83194	10.6836	8.07432	4.92041	8.52703	3.19902	4.72826	7.90159	2.11764	9.67864	4.52682
gene1967	STM14_1968	CP001363.1:1725855-1728768	182.83	102.782	68.7653	69.3334	72.0966	63.2649	87.9995	95.2926	117.719	107.298	71.1663
gene1968	STM14_1969	CP001363.1:1728799-1729075	159.745	56.4675	47.3991	38.0601	33.4191	28.6998	45.4264	38.9607	57.935	51.9207	23.0198
gene1969	STM14_1970	CP001363.1:1729597-1729999	16.1674	9.81208	8.16433	3.36669	3.91857	10.5244	3.26186	24.0354	14.9007	7.62096	5.55857
gene197	speE	CP001363.1:195720-196581	76.2537	364.87	541.487	469.06	895.395	470.473	635.653	397.848	639.906	0.71023	314.514
gene1970	STM14_1971	CP001363.1:1730127-1730844	0	0.886185	0.684298	0	0.404444	0.466899	0.128886	2.82031	0.338381	1.4525	0.121034
gene1971	STM14_1972	CP001363.1:1731027-1731225	0	0	0	0	0	0	0	0	0	0	0
gene1972	STM14_1973	CP001363.1:1731027-1731225	0	0	0	0	0	0	0	0	0	0	0
gene1973	sseJ	CP001363.1:1731269-1732496	4.40659	3.97943	3.71652	2.8707	4.50543	2.58829	1.83014	4.37184	1.96545	2.06402	1.73437
gene1974	STM14_1975	CP001363.1:1732616-1732961	22.0474	26.1237	24.484	16.4776	21.9382	17.8091	16.552	11.5934	8.44568	12.5844	16.0536
gene1975	STM14_1976	CP001363.1:1733661-1733814	42.0167	85.4518	108.116	130.99	494.763	120.184	88.7702	174.863	58.8418	77.0801	85.0441
gene1976	STM14_1977	CP001363.1:1733867-1734629	33.0088	89.681	102.042	115.355	470.83	103.841	81.1163	130.702	27.945	70.1875	73.8967
gene1977	STM14_1978	CP001363.1:1734635-1735283	5.69878	14.2388	14.9664	18.4015	77.4656	14.3353	9.04428	18.234	5.63641	12.5016	10.977
gene1978	STM14_1979	CP001363.1:1735307-1736716	20.228	18.5948	14.8003	12.2766	59.7298	14.9424	8.49251	24.4453	4.81385	8.95876	10.5346
gene1979	STM14_1980	CP001363.1:1735307-1736716	7.07114	14.3794	8.12154	9.74662	25.3102	6.54502	5.24757	10.0465	4.95204	7.48243	7.31184
gene198	yacC	CP001363.1:196687-197035	85.5232	91.1071	93.2608	96.1148	113.776	94.6864	94.4495	96.0334	98.6548	207.878	89.3968
gene1980	STM14_1981	CP001363.1:1736852-1738403	3.52759	5.48439	3.80948	2.76077	2.62762	13.5898	2.89901	26.2497	11.5596	5.80525	7.24953
gene1981	STM14_1982	CP001363.1:1738866-1739529	117.78	537.095	593.95	709.077	588.211	792.587	842.76	729.93	450.907	748.793	624.31
gene1982	cybB	CP001363.1:1739799-1740330	179.167	210.501	172.431	252.026	246.614	264.172	211.225	163.063	161.796	256.589	221.76
gene1983	ydcF	CP001363.1:1740446-1741247	161.286	137.963	103.42	92.3407	83.0395	88.5918	90.1993	114.985	99.7522	97.6796	104.248
gene1984	hrpA	CP001363.1:1741310-1745156	110.108	169.245	140.666	110.041	88.3956	94.5465	104.199	118.261	150.219	95.4389	113.053
gene1985	acpD	CP001363.1:1745413-1746465	126.339	112.824	83.1729	103.553	111.852	121.548	83.1003	96.7846	95.5047	110.352	122.914
gene1986	STM14_1987	CP001363.1:1745413-1746465	66.4802	74.253	77.1223	66.3931	41.0115	52.1924	39.3232	79.0464	58.7369	55.1526	75.9026
gene1987	ydbL	CP001363.1:1746607-1746931	52.4263	51.7258	52.5893	50.5427	35.9984	57.8999	39.9278	47.3198	65.3533	45.6358	51.7703
gene1988	ynbE	CP001363.1:1746938-1749766	38.3474	77.8269	63.5304	59.4252	50.3009	94.9173	81.7101	65.3381	74.7351	78.5173	76.0948
gene1989	ydbH	CP001363.1:1746938-1749766	26.4093	39.6684	37.2976	33.8715	36.9403	31.6845	31.9094	32.5582	37.0317	34.1245	31.145
gene199	cueO	CP001363.1:197236-198847	82.1568	81.2287	161.048	100.971	104.172	88.402	75.7708	193.108	71.9144	101.435	123.483
gene1990	ldhA	CP001363.1:1750005-1750995	729.32	513.578	336.194	330.645	541.369	311.963	303.797	497.524	201.962	345.49	419.429
gene1991	hslJ	CP001363.1:1751105-1751516	149.523	423.273	414.552	253.523	383.617	195.402	193.699	366.312	172.339	247.946	230.324
gene1992	STM14_1993	CP001363.1:1751559-1751715	34.0238	197.48	225.544	195.381	125.06	184.634	185.403	101.486	165.154	115.125	102.52
gene1993	STM14_1994	CP001363.1:1751741-1752041	8.67265	12.473	26.4589	16.8274	11.9377	27.1614	29.314	14.6582	13.4092	13.0327	6.39539
gene1994	nifJ	CP001363.1:1752101-1755626	119.108	48.557	109.584	28.82	24.6005	21.1442	57.1144	46.7995	80.7366	21.2692	29.9758
gene1995	STM14_1996	CP001363.1:1755684-1755894	12.7075	3.77028	11.8699	9.36636	8.60641	4.93072	8.3326	2.17315	5.65491	4.83513	5.42355
gene1996	ynaF	CP001363.1:1756107-1756542	683.352	322.597	416.021	543.008	330.755	494.005	1226.18	374.071	784.111	465.715	354.041
gene1997	STM14_1998	CP001363.1:1756591-1756930	157.168	115.122	121.592	139.653	93.5196	129.312	163.564	161.045	186.298	116.781	106.993
gene1998	STM14_1999	CP001363.1:1757093-1757234	58.9465	140.748	169.976	169.885	86.0061	177.098	156.545	121.079	331.011	174.559	73.1662
gene1999	ydaO	CP001363.1:1757285-1758221	58.9488	118.95	224.701	190.674	134.004	183.319	270.093	103.979	285.068	178.035	109.347
gene2	thrB	CP001363.1:2800-3730	296.793	333.628	252.458	380.148	613.23	393.265	396.583	548.201	121.312	1066.34	489.814
gene20	STM14_0021	CP001363.1:17612-17787	0	0	0	0	0	0	0	0	0	0	0
gene200	gcd	CP001363.1:198924-201315	378.49	172.046	178.579	119.911	31.5992	82.2865	35.8342	230.612	42.3021	66.0492	273.203
gene2000	dbpA	CP001363.1:1758264-1759638	47.8374	77.4213	106.451	79.8492	78.7658	62.9602	56.06	114.269	75.7441	66.2044	88.845
gene2001	zntB	CP001363.1:1760124-1761108	87.3168	127.03	125.201	100	138.548	102.86	88.1516	164.829	89.5354	94.6911	113.667
gene2002	STM14_2003	CP001363.1:1761253-1762408	19.5418	37.4496	40.384	39.2213	21.1321	28.5756	28.9012	20.1759	23.5014	31.9898	34.7842
gene2003	STM14_2004	CP001363.1:1762418-1762580	22.306	38.0212	26.5025	24.5145	24.4562	35.8124	35.5123	23.8186	33.7095	19.1457	31.1003
gene2004	ydaL	CP001363.1:1762818-1763382	578.299	321.721	217.342	280.663	356.618	321.632	305.236	322.756	245.678	314.892	282.581
gene2005	ogt	CP001363.1:1763639-1764155	276.633	123.687	105.823	93.8001	95.5022	104.735	98.4353	106.215	84.2358	96.6313	138.888
gene2006	fnr	CP001363.1:1764350-1765103	955.38	1096.35	823.043	871.938	729.14	891.825	888.669	708.394	1216.7	790.263	695.733
gene2007	ydaA	CP001363.1:1765253-1766201	1416.93	551.677	355.664	469.972	445.194	544.454	503.1	659.261	446.427	531.936	515.87
gene2008	ynaJ	CP001363.1:1766255-1766642	397.634	296.242	207.093	300.473	315.271	316.637	395.101	192.685	294.629	273.071	192.982
gene2009	ynaI	CP001363.1:1766748-1767780	57.5714	111.303	54.1012	55.0178	45.1982	52.3292	59.4084	39.962	43.9118	57.2583	48.5186
gene201	hpt	CP001363.1:201520-202057	66.3276	203.929	277.77	248.513	253.789	234.714	274.298	195.795	449.63	233.602	186.282
gene2010	STM14_2011	CP001363.1:1767865-1768468	23.4985	24.0387	16.8786	26.0311	26.7787	29.2156	28.4399	28.9022	38.0851	32.0591	23.1621
gene2011	STM14_2012	CP001363.1:1768511-1769198	21.6896	14.7146	12.9678	18.4447	22.5393	16.34	17.2158	21.0737	29.3148	19.1845	13.24
gene2012	STM14_2013	CP001363.1:1769225-1769564	14.426	17.1367	15.6732	20.6417	15.2552	14.3822	11.9163	21.833	31.1811	18.2888	13.6902
gene2013	STM14_2014	CP001363.1:1769669-1770227	40.7255	21.8629	15.0338	10.1891	7.06973	6.98399	6.91202	10.1208	5.56423	5.37775	16.7918
gene2014	STM14_2015	CP001363.1:1770325-1771156	5.5699	4.45419	4.90941	1.69232	0.903484	1.82467	2.34233	2.05198	1.28343	1.40009	2.885
gene2015	STM14_2016	CP001363.1:1771176-1773159	6.98743	4.81756	4.67531	3.55269	3.48578	3.55245	2.91618	4.12047	2.48192	3.24156	4.17548
gene2016	STM14_2017	CP001363.1:1773233-1774079	12.3269	4.63583	4.08297	2.00769	2.72894	1.40797	2.13984	2.61894	2.06027	0.976224	2.50142
gene2017	STM14_2018	CP001363.1:1774372-1775231	3.35043	3.83952	2.591	1.3284	1.50589	0.899263	2.37927	1.82267	1.20127	1.05211	1.68294
gene2018	STM14_2019	CP001363.1:1775432-1776731	48.3374	68.0583	41.5845	34.1767	14.9618	267.221	30.1635	534.727	416.889	118.663	193.77
gene2019	STM14_2020	CP001363.1:1776944-1777199	90.4698	51.3121	37.0274	41.7983	48.492	69.9421	39.5712	64.6237	85.126	44.6957	42.366
gene202	yadF	CP001363.1:202114-202777	676.757	986.388	682.222	943.214	1390.19	1209.85	656.887	2201.66	1578.45	1184.56	1136.37
gene2020	STM14_2021	CP001363.1:1777309-1777900	59.1697	27.5798	23.9895	22.5454	22.3541	22.1438	26.4436	20.2437	25.6206	25.7999	19.4297
gene2021	STM14_2022	CP001363.1:1777977-1778691	147.814	28.3803	28.9881	39.8219	52.5509	44.7389	46.6096	53.1279	47.3808	52.6476	41.6936
gene2022	STM14_2023	CP001363.1:1778781-1779651	209.524	172.115	145.804	180.071	95.7789	167.399	123.104	120.987	72.7877	155.13	212.078
gene2023	STM14_2024	CP001363.1:1779788-1779902	50.8253	15.8544	13.8641	27.0389	31.553	45.3897	50.3935	70.3883	60.0814	49.9479	28.7416
gene2024	STM14_2025	CP001363.1:1779924-1780830	39.1094	18.3438	18.3663	16.5547	16.9123	12.9187	14.4944	29.3999	14.189	14.9799	21.6772
gene2025	STM14_2026	CP001363.1:1780948-1781878	44.5017	45.5258	43.2964	36.4372	32.6148	40.3389	33.7103	47.8064	40.3178	39.4364	47.6799
gene2026	mppA	CP001363.1:1781974-1783588	204.903	188.047	155.233	152.419	124.571	148.587	146.418	165.674	175.921	144.641	194.549
gene2027	ycjI	CP001363.1:1783777-1785446	157.84	126.598	108.667	119.14	126.496	129.928	87.9874	161.311	92.0205	110.479	131.97
gene2028	ycjG	CP001363.1:1783777-1785446	113.295	76.4377	61.4335	68.9265	55.1556	69.8241	50.3926	87.7953	41.7982	63.1463	78.2329
gene2029	tpx	CP001363.1:1785561-1786068	4630.77	2946.47	1996.76	2251.67	3451.89	2235.64	2324.89	2860.78	2551.24	2512.13	2173.41
gene203	yadG	CP001363.1:202885-204579	63.4925	66.1683	84.4546	61.4836	67.1124	61.4681	69.0496	56.0611	64.4376	63.4442	75.6106
gene2030	STM14_2031	CP001363.1:1786153-1786757	22.8277	17.4899	28.2437	27.2472	24.6084	31.931	20.5963	15.505	18.9298	19.3018	22.1735
gene2031	tnpA_5	CP001363.1:1786153-1786757	35.7656	27.5919	28.1331	36.6925	34.176	25.6188	29.2248	23.8579	32.5917	35.6379	30.9427
gene2032	tyrR	CP001363.1:1786869-1788411	197.884	113.322	91.9419	110.694	85.4217	106.839	99.9749	139.652	118.554	97.6761	113.385
gene2033	ycjF	CP001363.1:1788558-1791020	54.2969	84.5839	86.2042	83.0024	68.0704	66.1976	84.0756	83.1717	46.8323	82.7614	74.5448
gene2034	ycjX	CP001363.1:1788558-1791020	54.7787	84.4009	92.7162	84.3692	65.2197	71.3578	88.0507	88.1215	60.869	87.6443	78.0066
gene2035	pspE	CP001363.1:1791162-1791477	276.298	121.498	141.483	152.327	92.9603	114.072	179.965	106.647	119.857	178.035	137.684
gene2036	pspD	CP001363.1:1791552-1791771	205.663	59.0616	72.3026	91.7596	51.5619	55.5439	70.8313	48.8082	22.9939	75.8807	62.8957
gene2037	pspC	CP001363.1:1791793-1792377	673.612	234.671	223.913	217.939	148.437	161.288	241.953	215.888	76.5605	270.862	187.462
gene2038	pspB	CP001363.1:1791793-1792377	972.128	323.423	329.951	327.753	234.969	234.5	345.428	243.016	96.9037	361.21	213.953
gene2039	pspA	CP001363.1:1792436-1793105	1765.91	624.954	599.848	660.14	427.387	380.681	696.517	525.181	216.996	788.426	412.11
gene204	yadH	CP001363.1:202885-204579	62.103	72.935	107.896	69.6741	73.0099	81.9098	80.6742	55.2557	71.0075	62.1072	87.5106
gene2040	pspF	CP001363.1:1793275-1794256	69.4348	53.4354	37.8819	47.0285	47.5308	36.1874	41.2858	35.6954	44.1849	44.5598	34.834
gene2041	sapA	CP001363.1:1794367-1798848	53.2312	98.7755	85.1705	88.5758	55.488	73.7933	78.6489	92.507	114.332	74.0577	74.6311
gene2042	sapB	CP001363.1:1794367-1798848	27.41	70.3623	63.9996	64.4524	34.6078	60.2854	62.7104	50.9521	83.8903	53.8924	52.2937
gene2043	sapC	CP001363.1:1794367-1798848	33.8136	76.0673	63.7048	68.9144	41.7791	65.9061	61.8716	54.9255	73.7625	54.3865	58.3951
gene2044	sapD	CP001363.1:1794367-1798848	44.4239	105.838	92.8807	93.6115	55.6089	85.7747	84.7871	107.546	108.822	78.0892	91.2004
gene2045	sapF	CP001363.1:1798849-1799656	44.1809	85.6599	72.019	73.2591	48.6857	73.4892	70.4232	80.6906	79.1633	69.9878	83.9037
gene2046	STM14_2047	CP001363.1:1799671-1800379	32.0064	29.193	28.7183	34.7305	21.1832	32.3303	33.6496	39.95	38.9251	46.9706	25.1342
gene2047	STM14_2048	CP001363.1:1800490-1800637	0	0	0	0	3.4605	0	3.94972	4.19003	0	3.82663	0
gene2048	STM14_2049	CP001363.1:1800646-1800769	0	0	7.40015	0	0	0	17.7846	0	0	0	0
gene2049	STM14_2050	CP001363.1:1800845-1802219	5.57259	6.21425	4.75059	1.98773	2.63128	2.17166	2.50893	4.33921	2.50102	2.03306	2.25571
gene205	stiH	CP001363.1:204695-205775	17.8286	16.2664	20.8018	14.5994	16.0099	14.3202	15.6928	14.8646	15.1857	16.634	18.0864
gene2050	STM14_2051	CP001363.1:1802253-1802707	12.3366	3.03874	8.80504	4.03479	2.84678	1.2669	7.12934	5.50939	3.57988	3.04293	5.25806
gene2051	ycjE	CP001363.1:1802253-1802707	27.472	13.1172	18.8722	10.7683	14.9143	7.76677	6.03411	11.2819	6.96156	13.9978	8.96743
gene2052	fabI	CP001363.1:1802824-1803613	747.328	1083.47	1142.95	1278.57	1444.61	1205.13	1586.04	785.484	1704.79	1324.43	995.172
gene2053	STM14_2054	CP001363.1:1803681-1803798	0	0	18.6245	20.1309	0	20.3278	22.3822	42.8871	0	13.2035	0
gene2054	yciW	CP001363.1:1803812-1804946	233.798	97.2428	60.754	109.997	85.9072	80.3003	68.6616	207.037	87.2114	92.3991	120.396
gene2055	rnb	CP001363.1:1805034-1806969	107.044	275.014	408.64	552.729	624.26	583.927	568.543	463.743	591.16	498.817	389.665
gene2056	STM14_2057	CP001363.1:1807078-1807216	39.1698	9.83919	4.43578	13.5791	24.4018	4.79437	5.40863	42.713	13.1017	30.1812	26.7059
gene2057	yciR	CP001363.1:1807230-1809213	208.176	63.5788	83.5793	78.9554	74.7821	58.4124	38.9957	94.9311	25.1371	64.3192	106.017
gene2058	STM14_2059	CP001363.1:1809301-1809514	400.164	198.008	267.067	333.674	359.828	355.671	407.495	211.52	209.789	384.718	246.413
gene2059	yciT	CP001363.1:1809600-1810353	161.701	151.083	183.556	215.8	235.95	222.799	202.632	230.549	177.481	284.282	212.03
gene206	stiC	CP001363.1:205783-208330	3.51314	3.66888	4.40084	4.00325	4.07067	3.52445	3.70855	4.08303	3.28811	3.72765	3.92188
gene2060	STM14_2061	CP001363.1:1810466-1810830	4434.9	9517.49	6263.24	4275.35	9782.14	1821.26	1966.24	4130.13	679.707	4854.2	4636.68
gene2061	osmB	CP001363.1:1810466-1810830	4093.2	5208.86	2860.93	2169.96	4522.37	1269.44	1183.41	2357.59	326.289	2571.69	3090.03
gene2062	yciH	CP001363.1:1810949-1812013	21.4826	36.8248	69.0149	118.911	182.572	107.51	127.421	52.365	70.2524	157.679	82.0653
gene2063	pyrF	CP001363.1:1810949-1812013	42.9476	67.7533	128.515	195.857	276.634	209.816	185.341	102.519	98.0183	242.917	131.397
gene2064	STM14_2065	CP001363.1:1812028-1812142	0	12.0212	31.7679	18.476	0	0	0	0	0	25.8238	0
gene2065	yciM	CP001363.1:1812203-1813373	49.7881	136.128	107.049	108.084	115.23	104.574	95.5558	106.841	69.997	119.63	103.373
gene2066	yciS	CP001363.1:1813379-1813688	368.782	342.905	268.866	274.373	290.058	295.787	260.931	227.641	188.664	299.736	282.325
gene2067	pgpB	CP001363.1:1813837-1814602	124.258	71.2949	79.0731	62.9482	63.7571	48.8345	42.6614	84.6319	28.1775	62.6415	100.418
gene2068	ribA	CP001363.1:1814797-1815388	255.516	296.977	185.234	222.939	272.516	260.52	243.482	163.873	257.636	294.674	216.988
gene2069	acnA	CP001363.1:1815443-1818119	2676.27	49.0416	138.709	38.2082	42.1787	28.2604	90.3273	94.8021	75.3157	56.5101	57.4554
gene207	stiB	CP001363.1:208356-209040	4.07067	4.59992	4.02981	4.11544	3.00558	3.12448	3.4732	4.96956	3.62087	4.3645	3.36548
gene2070	STM14_2071	CP001363.1:1818503-1818674	930.84	150.698	185.049	295.245	413.854	387.289	330.996	89.391	222.754	334.111	227.342
gene2071	cysB	CP001363.1:1819095-1820190	974.657	221.913	146.041	238.468	213.812	225.516	224.724	217.324	176.81	278.458	246.058
gene2072	STM14_2073	CP001363.1:1819095-1820190	408.925	66.6029	94.0187	116.439	87.8519	97.6007	140.543	57.4046	81.212	80.4704	54.1561
gene2073	STM14_2074	CP001363.1:1820224-1820401	50.5606	6.73586	11.6431	17.9058	8.09487	20.3295	33.4474	16.643	24.7927	17.3364	14.2314
gene2074	topA	CP001363.1:1820480-1823078	166.742	194.67	314.727	239.586	253.226	211.076	262.015	257.463	197.075	308.269	294.604
gene2075	STM14_2076	CP001363.1:1823232-1823364	151.538	92.3593	235.056	76.7391	101.408	62.81	76.4536	36.8705	41.0643	111.24	84.1213
gene2076	yciN	CP001363.1:1823480-1823732	445.329	374.273	408.852	325.278	362.366	356.097	571.969	295.051	581.283	492.306	382.022
gene2077	sohB	CP001363.1:1823773-1824820	78.1991	76.0506	52.0755	71.8073	101.515	88.5249	79.8518	78.2346	49.2757	91.487	82.6261
gene2078	STM14_2079	CP001363.1:1824903-1825014	0	14.9158	0	0	0	0	0	0	15.9529	0	13.0409
gene2079	yciK	CP001363.1:1825057-1826406	209.15	274.843	200.393	275.177	334.018	298.555	269.7	256.342	158.632	381.984	328.653
gene208	stiA	CP001363.1:209087-209627	35.4676	16.7824	18.6657	17.1955	13.3421	18.0897	20.4895	23.9356	15.9628	23.961	23.2018
gene2080	btuR	CP001363.1:1825057-1826406	132.115	200.23	147.288	193.813	252.305	238.786	193.421	193.575	144.859	293.833	276.618
gene2081	yciL	CP001363.1:1826492-1827368	121.672	150.932	210.641	186.305	197.015	194.458	247.121	157.594	334.78	235.7	144.367
gene2082	yciO	CP001363.1:1827468-1828089	382.719	241.865	164.673	165.342	204.886	184.954	180.218	253.838	141.342	198.409	238.811
gene2083	trpH	CP001363.1:1828096-1828978	177.978	133.812	98.3674	110.855	143.193	107.776	96.6596	130.263	79.8976	130.811	119.699
gene2084	trpL	CP001363.1:1829099-1829144	0	0	0	0	0	0	0	0	0	0	0
gene2085	trpE	CP001363.1:1829238-1832396	5025.52	51.2802	43.9065	44.0843	206.963	57.7487	67.2707	52.733	10.1368	202.458	64.0965
gene2086	trpD	CP001363.1:1829238-1832396	3739.75	43.1431	40.013	39.3023	171.608	49.597	53.6649	48.8248	7.77424	156.122	50.8166
gene2087	trpC	CP001363.1:1832399-1833758	3193.52	74.137	71.7676	67.3288	256.742	77.1526	80.0125	104.014	20.3579	211.059	96.3571
gene2088	trpB	CP001363.1:1833767-1835767	5283.73	143.208	247.553	117.84	492.018	155.79	147.913	219.022	35.0136	328.795	319.221
gene2089	trpA	CP001363.1:1833767-1835767	4573.76	158.986	346.499	137.397	528.127	169.33	163.46	217.661	36.8019	342.009	413.205
gene209	STM14_0210	CP001363.1:209795-209966	7.00981	4.05727	13.535	5.33768	0	2.06032	6.86785	2.30688	0	4.02363	0
gene2090	yciG	CP001363.1:1836246-1836429	2055.47	2627.66	795.984	1347.62	867.937	612.249	215.424	4315.8	47.3533	667.594	1459.46
gene2091	yciF	CP001363.1:1836518-1837022	134.294	1661.73	924.642	809.508	248.295	263.892	139.69	3422.21	27.8756	200.327	760.205
gene2092	yciE	CP001363.1:1837095-1837602	107.82	1823.38	1298.35	942.149	309.715	238.25	202.809	2813.68	24.0871	179.827	685.865
gene2093	STM14_2094	CP001363.1:1837621-1838500	100.417	1304.91	984.473	707.329	213.327	173.82	166.756	1877.93	26.4529	141.784	510.16
gene2094	ompW	CP001363.1:1838581-1839220	58.3304	18.8721	35.9557	29.3641	25.0046	27.4353	214.625	18.4042	69.1472	42.4572	21.896
gene2095	STM14_2096	CP001363.1:1839557-1839962	144.744	189.428	149.007	220.657	219.253	313.172	180.034	176.132	73.341	306.753	384.455
gene2096	yciC	CP001363.1:1839987-1840731	190.837	370.14	320.108	409.583	523.025	465.638	401.157	281.216	222.942	472.611	444.488
gene2097	yciB	CP001363.1:1840787-1841327	131.187	270.472	243.824	309.098	359.995	340.8	265.806	215.788	199.026	395.161	335.837
gene2098	yciA	CP001363.1:1841487-1841889	77.1774	145.91	160.773	225.933	210.459	220.513	178.412	103.745	209.082	217.627	158.451
gene2099	tonB	CP001363.1:1841948-1842800	280.188	628.842	179.836	613.598	735.162	647.734	79.5138	535.699	111.683	669.316	548.371
gene21	STM14_0022	CP001363.1:17866-19966	22.027	12.0583	12.91	9.33086	8.91013	7.35233	7.99308	11.858	9.46806	9.36156	10.5194
gene210	yadI	CP001363.1:209996-210437	10.1639	7.32402	8.19829	5.97917	7.38852	4.22735	24.0613	5.54775	7.1009	12.1867	5.86763
gene2100	yciI	CP001363.1:1842900-1843197	137.647	216.877	145.148	278.936	397.212	379.229	258.74	451.161	198.142	404.866	343.06
gene2101	STM14_2102	CP001363.1:1843240-1843414	166.754	189.103	170.374	169.283	221.462	270.768	234.869	148.084	169.623	232.958	239.006
gene2102	cls	CP001363.1:1843556-1845380	50.1997	58.8834	48.9147	57.5223	55.6351	58.6956	56.1855	78.3253	48.8293	64.1201	64.0309
gene2103	yciU	CP001363.1:1843556-1845380	110.405	159.42	138.368	221.573	211.56	215.971	189.958	204.498	133.501	256.767	200.438
gene2104	STM14_2105	CP001363.1:1845427-1846264	27.3278	43.5798	43.0857	49.0249	50.277	55.6536	47.6331	30.109	28.4992	58.2913	40.3712
gene2105	oppF	CP001363.1:1846311-1848320	54.1605	66.2228	101.868	84.4734	58.8252	89.188	190.091	79.8944	63.7728	121.321	117.152
gene2106	oppD	CP001363.1:1846311-1848320	55.5244	64.3656	114.313	93.0037	52.0115	110.517	212.538	84.5128	68.902	120.74	115.499
gene2107	oppC	CP001363.1:1848331-1849240	38.4661	54.3803	117.508	83.6276	40.8373	86.9536	212.485	66.8448	54.1807	107.261	101.333
gene2108	oppB	CP001363.1:1849254-1850175	45.9543	64.4232	135.869	93.9893	40.5453	123.95	261.446	86.8813	59.4499	124.365	126.003
gene2109	oppA	CP001363.1:1850296-1851928	367.388	278.323	417.831	436.198	187.281	481.139	794.655	453.654	129.868	614.928	900.885
gene211	yadE	CP001363.1:210498-211728	19.3776	50.279	53.207	44.3667	48.6938	44.4144	45.0067	40.2953	50.0251	51.9454	36.3874
gene2110	STM14_2111	CP001363.1:1851995-1852310	81.6466	44.4667	95.2686	86.068	44.3426	96.6457	153.503	61.7721	86.2167	93.5987	75.994
gene2111	ychE	CP001363.1:1852692-1853340	16.9659	31.1072	36.4188	45.3508	45.2553	54.4653	42.1338	15.0839	27.2974	54.6989	30.8913
gene2112	adhE	CP001363.1:1853816-1856495	593.778	677.458	559.814	565.242	386.688	610.393	375.68	885.727	224.697	545.694	1089.88
gene2113	tdk_2	CP001363.1:1856691-1857309	99.612	132.013	79.6874	111.925	78.7099	109.436	105.906	85.3927	111.748	119.664	101.902
gene2114	STM14_2115	CP001363.1:1857496-1857622	26.8254	0	42.0315	22.3353	18.2008	25.7285	11.5686	27.9617	31.8879	36.2888	52.0254
gene2115	hns	CP001363.1:1857971-1858385	7064.76	8285.79	7932.79	9084.63	5334.08	7511.91	8872.76	4772.05	5858.37	7815.51	8858.23
gene2116	STM14_2117	CP001363.1:1858397-1859425	24.6384	34.7171	55.4988	22.1884	13.6357	19.9573	14.3006	34.4377	14.2936	18.466	20.695
gene2117	galU	CP001363.1:1858397-1859425	653.002	1389.25	1175.27	1003.6	929.463	803.074	716.627	1365.88	490.804	1036.83	1473.1
gene2118	hnr	CP001363.1:1859627-1860641	85.8566	149.477	151.207	147.64	151.126	146.842	111.944	219.955	81.4108	173.086	213.435
gene2119	ychK	CP001363.1:1860731-1861637	113.397	189.674	174.966	184.087	181.99	178.423	141.126	215.117	106.624	224.023	265.536
gene212	panD	CP001363.1:211734-212115	294.138	622.113	565.887	767.481	904.844	750.34	642.441	459.54	416.439	746.951	626.684
gene2120	ychJ	CP001363.1:1861747-1862206	64.7843	159.617	122.55	182.993	193.699	182.712	158.445	159.361	146.129	238.501	158.612
gene2121	purU	CP001363.1:1862256-1863099	147.417	372.366	297.636	387.756	436.263	520.156	472.781	357.472	190.136	543.494	483.278
gene2122	STM14_2123	CP001363.1:1863159-1863342	74.8952	118.83	219.341	202.741	140.758	206.804	91.3034	66.4154	30.1554	269.613	129.378
gene2123	tyrT	CP001363.1:1863159-1863342	306.406	315.076	3421.96	785.804	1372.27	6826.26	2111.94	321.824	2187.59	1027.29	292.831
gene2124	rtT	CP001363.1:1863371-1863514	90.8557	322.274	408.014	394.111	312.661	469.741	211.082	281.608	651.913	548.94	315.263
gene2125	tyrV	CP001363.1:1863546-1863631	0	1260.3	4155.24	523.869	1715.34	9010.66	3620.47	0	2916.79	684.863	0
gene2126	STM14_2127	CP001363.1:1864414-1865944	43.9639	19.5568	24.3954	19.0149	21.0106	18.668	12.6161	31.6676	11.3731	22.7232	38.2809
gene2127	STM14_2128	CP001363.1:1865979-1866144	118.117	45.2387	22.8759	50.8148	36.7889	65.8512	51.4511	101.721	103.414	93.5778	117.19
gene2128	narI	CP001363.1:1866185-1872845	46.4547	18.1847	17.1334	23.4497	22.2368	24.7388	15.0505	33.7699	34.8284	39.7537	40.0396
gene2129	narJ	CP001363.1:1866185-1872845	6.1874	3.40875	2.80504	3.9706	5.99537	3.0755	3.88981	4.69825	3.82635	5.39485	4.21314
gene213	panC	CP001363.1:212209-213171	52.0107	226.438	242.972	278.911	309.028	315.349	352.03	212.959	245.191	302.486	221.528
gene2130	narH	CP001363.1:1866185-1872845	5.97162	2.7578	2.79912	3.98746	6.0408	4.29514	3.20457	4.59862	3.97711	4.08874	5.30167
gene2131	narG	CP001363.1:1866185-1872845	4.59673	2.60096	3.14428	3.66626	5.1462	2.83019	2.82823	2.75637	2.60608	3.68163	4.26016
gene2132	STM14_2133	CP001363.1:1872923-1873043	0	0	0	0	0	0	0	0	0	0	0
gene2133	narK	CP001363.1:1873232-1874630	2.12295	1.14596	1.80855	1.58661	2.07606	3.68735	2.27735	6.5252	3.90459	2.33628	2.6862
gene2134	STM14_2135	CP001363.1:1874717-1874903	2.60746	4.47595	1.90535	4.13653	3.15266	4.0665	2.34176	12.3454	0	2.41918	8.48291
gene2135	narX	CP001363.1:1874970-1877410	20.2549	32.1984	34.1586	38.572	59.0385	44.0704	43.586	29.6586	39.8882	55.1712	48.3612
gene2136	narL	CP001363.1:1874970-1877410	77.5865	101.93	94.0407	107.111	192.858	130.347	117.446	92.3895	116.524	155.997	162.516
gene2137	ychP	CP001363.1:1877410-1878835	48.1834	54.9953	49.4859	44.7204	45.067	30.3475	24.9155	146.022	18.339	53.3237	61.6225
gene2138	ychN	CP001363.1:1879011-1879365	277.95	248.18	212.528	250.135	273.33	258.461	269.881	307.151	171.923	331.171	275.325
gene2139	chaB	CP001363.1:1879444-1879675	696.746	647.664	600.2	384.68	206.571	340.274	158.643	909.698	86.1414	379.276	1194.14
gene214	STM14_0215	CP001363.1:212209-213171	17.0433	205.2	625.928	307.045	543.308	602.373	632.309	338.95	401.274	491.635	220.267
gene2140	chaA	CP001363.1:1879941-1881042	128.595	190.702	136.872	95.2664	86.6013	107.542	89.4479	356.385	220.512	159.497	160.112
gene2141	kdsA	CP001363.1:1881095-1881950	176.189	515.357	488.145	534.938	649.776	589.054	721.917	422.734	540.825	655.461	601.17
gene2142	ychA	CP001363.1:1881987-1882797	55.8894	150.994	144.37	150.329	178.676	160.157	169.521	127.991	159.333	184.192	137.714
gene2143	sirC	CP001363.1:1882800-1885102	17.5891	91.5354	106.424	73.2502	99.237	69.8571	92.4395	39.634	118.398	90.3425	55.3775
gene2144	hemK	CP001363.1:1882800-1885102	43.6758	124.576	109.883	107.856	117.859	92.61	113.534	67.4233	97.883	121.263	94.0201
gene2145	prfA	CP001363.1:1882800-1885102	110.474	208.914	176.074	173.508	200.947	166.644	209.275	120.885	163.5	213.229	157.268
gene2146	hemA	CP001363.1:1885142-1886399	266.298	168.004	147.444	157.866	157.631	143.54	161.327	140.763	143.212	187.35	136.647
gene2147	STM14_2148	CP001363.1:1886566-1886695	60.0113	215.714	252.514	261.034	275.368	190.211	103.052	294.408	174.068	303.699	312.722
gene2148	lolB	CP001363.1:1886712-1888433	81.4224	218.681	185.807	176.246	228.643	175.658	136.961	306.411	114.728	201.44	255.372
gene2149	ipk	CP001363.1:1886712-1888433	53.823	242.871	270.354	223.427	294.642	293.268	293.455	280.42	198.874	233.945	257.751
gene215	panB	CP001363.1:213189-213981	46.1883	153.441	152.902	216.374	214.304	201.117	210.127	149.164	150.216	214.232	156.12
gene2150	STM14_2151	CP001363.1:1886712-1888433	135.466	1439.16	1317.6	1640	1954.62	1772.8	1894.45	713.579	969.614	1444.74	840.871
gene2151	STM14_2152	CP001363.1:1886712-1888433	113.795	3391.65	2591.09	1859.92	2896.19	6573.58	3468.07	1978	3140.28	2787.54	1834.94
gene2152	prsA	CP001363.1:1888449-1889397	263.289	2536.57	2011.19	2491.83	2739.9	3007.31	2915.87	1635.73	1675.23	2624.68	1913.21
gene2153	ychM	CP001363.1:1889545-1891207	11.9729	59.8657	49.2745	59.1453	53.8799	67.1757	84.7866	23.2092	48.0309	68.2566	51.0816
gene2154	ychH	CP001363.1:1891251-1891530	27.3238	4.42686	5.59715	3.1257	1.43206	2.26491	16.2109	0.559038	18.1998	3.77402	3.63129
gene2155	pth	CP001363.1:1891805-1892390	28.8175	78.2281	94.4882	120.695	137.238	131.721	121.775	86.3281	115.788	135.404	91.6235
gene2156	ychF	CP001363.1:1892506-1893701	236.627	462.67	361.042	409.963	406.805	401.37	430.865	200.588	340.119	498.508	358.401
gene2157	STM14_2158	CP001363.1:1892506-1893701	0	43.3982	0	0	21.5949	0	8.71547	0	41.2967	0	9.26898
gene2158	STM14_2159	CP001363.1:1893756-1895022	16.0149	36.2316	28.6261	21.7801	19.3833	25.7286	36.657	13.5246	22.6701	24.9899	19.662
gene2159	STM14_2160	CP001363.1:1895292-1895421	0	0	0	0	0	5.40647	0	0	0	0	0
gene216	folK	CP001363.1:214101-215996	25.5179	186.096	184.344	150.545	159.279	182.561	180.871	127.472	231.988	166.659	166.572
gene2160	STM14_2161	CP001363.1:1895516-1898425	2.17423	0.720484	1.23132	0.832489	1.95839	1.74203	2.23577	1.41586	0.245921	1.54885	1.51662
gene2161	STM14_2162	CP001363.1:1895516-1898425	3.52474	2.94931	2.31662	2.63678	4.59728	2.40206	3.44767	4.08605	1.53851	3.27694	3.73463
gene2162	STM14_2163	CP001363.1:1898443-1901007	5.83475	3.76241	3.13048	5.48382	6.08914	4.34452	4.91765	5.39191	2.49571	4.98337	4.22981
gene2163	STM14_2164	CP001363.1:1898443-1901007	2.11607	1.23038	0.991176	1.5553	2.77919	2.94004	1.55984	1.55988	0.794736	1.80049	2.53538
gene2164	STM14_2165	CP001363.1:1898443-1901007	1.69663	0.853524	1.26041	3.1844	2.54429	1.99696	2.52227	3.63185	1.50121	3.72383	2.54303
gene2165	STM14_2166	CP001363.1:1898443-1901007	2.68109	1.68221	2.15101	2.37957	4.50617	1.9811	2.00311	3.18119	1.54046	3.16991	3.52297
gene2166	STM14_2167	CP001363.1:1901081-1902626	4.0081	3.29437	3.39554	3.59718	5.92027	4.51029	4.1369	4.5633	1.63461	5.239	5.96135
gene2167	STM14_2168	CP001363.1:1902637-1903774	5.89728	4.45532	5.35683	5.91537	8.82603	6.71535	6.4411	6.8502	4.82606	8.15568	6.75425
gene2168	STM14_2169	CP001363.1:1903786-1903876	145.038	150.932	0	0	163.61	0	148.296	159.718	0	475.012	0
gene2169	STM14_2170	CP001363.1:1904219-1905545	739.392	320.145	308.573	281.994	281.263	296.19	338.413	795.938	1530.05	424.437	687.602
gene217	pcnB	CP001363.1:214101-215996	66.7861	415.925	415.273	390.446	371.998	402.662	396.545	303.131	571.135	380.566	338.372
gene2170	STM14_2171	CP001363.1:1905554-1905662	42.8449	19.8444	0	16.9142	0	0	38.0231	64.9535	117.837	21.8552	0
gene2171	treA	CP001363.1:1905758-1907471	118.871	136.065	180.406	137.679	101.47	141.884	84.2846	358.477	79.2101	128.833	375.387
gene2172	ymgE	CP001363.1:1907533-1907788	632.577	138.9	140.845	92.8325	69.8337	76.215	64.1272	144.209	36.1423	94.1909	219.13
gene2173	ycgR	CP001363.1:1907956-1908691	8.12735	5.84758	7.53518	7.61726	6.26783	7.01213	7.00572	5.99124	16.876	12.5362	12.2431
gene2174	emtA	CP001363.1:1908704-1909316	36.9001	65.2908	69.0981	101.617	122.415	97.7037	94.8557	62.2052	59.2833	133.549	81.9267
gene2175	ldcA	CP001363.1:1909486-1910401	92.4094	87.1056	89.3703	88.3309	93.7175	91.2292	65.0737	121.236	39.0139	99.0444	128.755
gene2176	ycgO	CP001363.1:1910497-1912231	53.0134	75.4026	66.2946	59.7364	59.472	53.7374	47.8479	70.6294	37.8161	72.4257	85.6095
gene2177	dadX	CP001363.1:1912293-1913364	111.537	80.5655	83.1641	92.5043	78.4145	101.277	142.521	156.315	220.435	144.253	120.033
gene2178	dadA	CP001363.1:1913377-1914676	338.587	140.234	145.873	177.722	144.549	207.227	274.112	279.637	409.859	261.986	199.552
gene2179	STM14_2180	CP001363.1:1914823-1914934	0	18.3988	0	0	0	0	0	19.7783	0	0	0
gene218	yadB	CP001363.1:216136-217033	16.1468	61.5417	66.2191	56.5317	34.4952	52.4654	51.9434	63.0062	111.094	48.2563	50.1933
gene2180	ycgB	CP001363.1:1915004-1916531	1319.32	123.242	88.9181	88.0428	112.066	67.2467	48.4923	188.26	21.4639	88.7113	209.322
gene2181	fadR	CP001363.1:1916577-1917297	252.359	201.33	137.744	189.706	178.443	204.888	222.065	121.508	123.858	200.167	188.568
gene2182	nhaB	CP001363.1:1917516-1919061	54.8795	87.5412	78.5525	141.634	114.223	195.687	110.3	159.323	124.273	194.634	184.763
gene2183	dsbB	CP001363.1:1919202-1919733	118.887	202.21	196.059	302.368	222.835	327.625	293.239	164.081	207.401	437.487	292.311
gene2184	STM14_2185	CP001363.1:1919841-1920183	187.087	64.8688	43.7598	47.3409	57.5089	36.9792	28.5818	59.8626	40.5323	56.3059	71.7398
gene2185	STM14_2186	CP001363.1:1920254-1920428	1835.97	541.516	454.052	342.577	297.425	354.863	502.803	484.064	242.835	345.206	508.065
gene2186	STM14_2187	CP001363.1:1920440-1920557	12.2932	11.3962	18.6976	0	11.3275	0	0	0	0	0	0
gene2187	STM14_2188	CP001363.1:1920619-1920757	1585.58	250.548	198.143	202.01	599.758	229.898	202.506	177.918	61.2522	405.323	621.533
gene2188	STM14_2189	CP001363.1:1920800-1920899	4505.44	1192.92	434.128	679.395	1989.59	918.482	659.601	1035.59	0	170.9	1481.55
gene2189	ycgN	CP001363.1:1921108-1921555	88.2382	103.932	128.687	157.445	170.836	162.962	126.062	164.887	109.586	192.214	144.95
gene219	dksA	CP001363.1:217101-217557	3517.16	2123.05	1693.93	1990.91	1784.56	1789.19	2388.11	1538.21	1856.64	2209.33	1565.63
gene2190	ycgM	CP001363.1:1921647-1922307	280.552	245.229	196.04	246.288	229.936	265.527	191.301	282.456	134.062	324.986	330.687
gene2191	ycgL	CP001363.1:1922356-1922689	445.454	386.287	330.304	434.808	419.332	432.212	345.841	350.337	268.025	534.486	481.143
gene2192	minC	CP001363.1:1922775-1923483	106.891	345.243	265.254	384.144	343.641	362.792	320.67	428.028	292.02	453.699	332.059
gene2193	minD	CP001363.1:1923506-1924319	271.405	734.486	531.703	843.133	867.952	992.491	945.462	804.942	598.64	1009.85	888.659
gene2194	minE	CP001363.1:1924322-1924589	397.089	773.481	595.093	890.094	880.485	1031.78	1060.88	930.9	631.121	1088.02	940.434
gene2195	rnd	CP001363.1:1924710-1925838	21.6855	24.5047	21.6392	22.6965	30.0015	26.7666	22.3558	23.4967	15.0547	30.9142	29.9646
gene2196	tnpA_6	CP001363.1:1925974-1926578	37.5318	25.1351	26.8212	33.1579	36.2791	28.3534	22.4167	21.0176	27.8116	37.9496	27.1921
gene2197	STM14_2198	CP001363.1:1925974-1926578	11.4138	15.3037	30.9769	22.2015	19.6868	25.7222	22.6559	17.8904	21.4537	31.7912	22.1735
gene2198	fadD	CP001363.1:1926623-1928309	111.318	43.98	45.7259	50.9796	53.5086	48.9179	61.0356	38.3776	62.841	63.7314	47.3273
gene2199	STM14_2200	CP001363.1:1928328-1929095	10.2046	23.3782	20.9808	39.4772	33.3628	31.2559	16.6745	22.9188	42.3943	36.5458	19.5741
gene22	STM14_0023	CP001363.1:20057-23054	7.04139	4.80472	6.06784	5.73716	6.95178	5.17555	4.58772	6.60783	5.34114	6.35971	6.73054
gene220	sfsA	CP001363.1:217733-218438	510.882	169.085	185.887	120.194	120.937	105.007	125.51	219.803	140.889	109.218	162.592
gene2200	slp	CP001363.1:1928328-1929095	79.4141	83.9316	64.2071	90.1525	129.434	97.5051	100.978	72.8837	80.7545	100.821	88.0219
gene2201	yeaZ	CP001363.1:1929166-1929862	22.2574	133.191	92.61	113.775	134.205	121.197	109.305	98.0716	138.022	140.627	96.1571
gene2202	yoaA	CP001363.1:1929919-1931830	14.6962	41.7892	38.1078	54.737	66.6422	52.1443	45.7658	50.0737	46.6906	60.7133	47.3642
gene2203	yoaB	CP001363.1:1931960-1932305	164.211	233.188	182.746	317.799	420.967	385.248	287.438	357.455	286.822	399.654	362.826
gene2204	yoaH	CP001363.1:1932310-1932490	143.848	142.362	115.625	148.648	145.457	213.509	141.815	168.451	117.354	200.019	199.257
gene2205	pabB	CP001363.1:1932570-1933935	39.4415	152.356	205.02	159.684	181.607	185.776	136.756	199.479	115.222	198.331	220.806
gene2206	yeaB	CP001363.1:1933938-1934517	55.071	105.443	137.787	111.389	141.399	137.396	80.2833	127.732	62.6089	135.605	154.436
gene2207	sdaA	CP001363.1:1934780-1936145	261.72	408.36	417.843	412.883	692.031	461.308	428.438	211.542	475.275	599.491	416.682
gene2208	STM14_2209	CP001363.1:1936180-1937884	18.9348	11.6893	12.9434	10.7951	14.5579	9.81597	7.9691	8.54294	4.20392	9.62514	20.4882
gene2209	yoaE	CP001363.1:1937905-1939788	132.583	223.313	197.418	224.641	302.57	49.9666	162.433	33.38	16.4816	41.0421	87.5774
gene221	ligT	CP001363.1:218454-218985	114.192	143.179	107.436	114.979	151.06	110.109	82.6572	134.18	109.511	106.765	96.3869
gene2210	STM14_2211	CP001363.1:1937905-1939788	118.9	164.755	211.86	200.8	273.721	57.9513	185.503	42.4736	27.1854	45.3286	64.3316
gene2211	manX	CP001363.1:1939937-1940906	181.511	191.511	164.024	206.034	129.939	304.886	299.636	154.864	227.017	310.506	323.253
gene2212	manY	CP001363.1:1940958-1941759	228.622	234.964	191.747	244.929	173.484	374.035	350.35	175.382	263.331	383.297	408.556
gene2213	manZ	CP001363.1:1941762-1942623	250.867	217.681	193.528	245.016	172.217	356.636	330.393	157.438	243.029	353.498	396.654
gene2214	STM14_2215	CP001363.1:1942680-1943139	8.33306	15.9384	19.2366	21.5925	19.7844	25.9808	19.8489	19.643	21.0932	22.4407	24.745
gene2215	yebN	CP001363.1:1943494-1944921	2.4481	6.81356	18.4138	7.67979	8.87099	6.68474	39.0007	5.75066	31.156	8.208	7.01265
gene2216	rrmA	CP001363.1:1943494-1944921	14.6168	36.4681	53.8065	69.5061	111.427	83.9435	72.702	62.2608	54.4144	93.7265	66.5156
gene2217	STM14_2218	CP001363.1:1944986-1946732	8.61734	9.45811	11.3484	14.7015	15.679	12.6075	11.7429	14.8531	14.8264	16.2565	15.1817
gene2218	STM14_2219	CP001363.1:1946748-1946859	62.8788	41.9598	17.0701	68.9505	42.3838	112.012	82.5579	176.127	161.469	88.1805	140.483
gene2219	cspC	CP001363.1:1946951-1947161	1318.44	5349.96	5542.9	7382.65	3715.23	8023.46	7196.27	3727.29	6663.02	6551.65	9116.96
gene222	hrpB	CP001363.1:219012-224150	49.3089	88.4495	81.6736	69.7297	86.7307	62.0265	62.7913	64.368	75.1154	62.1788	59.3624
gene2220	yobF	CP001363.1:1947173-1947317	2429.41	10946.5	14897.5	15144.1	10122.3	16320.6	18171.6	9776.7	15582.6	12770.7	16407.7
gene2221	STM14_2222	CP001363.1:1947433-1947541	21.1673	20.2695	17.162	0	0	88.1473	102.023	23.1562	47.4775	21.6306	56.9582
gene2222	STM14_2223	CP001363.1:1947555-1947740	20.9705	77.7665	35.1464	47.6164	23.6846	62.6448	31.2597	69.9836	70.8961	24.1012	60.1877
gene2223	STM14_2224	CP001363.1:1947555-1947740	28.5569	66.942	123.825	35.2055	51.7264	267.92	219.4	72.7178	182.252	240.894	61.1811
gene2224	STM14_2225	CP001363.1:1947965-1948253	149.542	243.144	167.325	202.119	158.697	271.633	157.608	195.669	211.394	272.181	228.933
gene2225	yobG	CP001363.1:1948323-1948467	74.5185	104.604	51.1987	68.5478	23.9352	234.442	54.7735	368.495	283.313	160.209	274.99
gene2226	STM14_2227	CP001363.1:1948624-1948864	85.4003	281.788	183.858	79.6674	142.579	83.8484	68.1508	124.104	60.2248	79.762	184.441
gene2227	kdgR	CP001363.1:1949075-1949867	663.569	555.939	331.048	462.05	325.477	402.401	410.439	324.672	406.643	491.536	375.941
gene2228	STM14_2229	CP001363.1:1949870-1949978	0	0	16.0395	0	0	17.238	0	0	0	24.2415	20.5625
gene2229	STM14_2230	CP001363.1:1950042-1951416	10.0527	12.7837	12.6996	11.0928	15.1274	12.1671	10.0389	10.5068	11.4291	18.3665	20.6054
gene223	STM14_0224	CP001363.1:219012-224150	24.3832	35.4894	40.1258	34.8048	35.5356	20.4427	20.9854	10.1812	22.5477	21.5877	21.7311
gene2230	htpX	CP001363.1:1951463-1952345	1192.44	922.734	746.457	964.02	1287.08	823.388	1138.77	744.321	362.145	1428.1	933.916
gene2231	prc	CP001363.1:1952538-1954587	65.0821	351.555	346.948	355.227	300.613	342.258	308.127	271.82	243.687	358.237	398.51
gene2232	proQ	CP001363.1:1954606-1955293	236.377	1033.06	1030.86	1101.91	925.891	1137.08	1049.34	762.124	896.791	1070.18	991.535
gene2233	yebR	CP001363.1:1955390-1955975	279.348	366.982	378.212	406.576	321.663	361.464	245.818	407.057	342.763	481.697	515.808
gene2234	yebS	CP001363.1:1956016-1959902	64.2489	61.9637	63.6409	44.796	37.3727	38.9532	33.3189	45.4483	31.1143	45.1393	60.22
gene2235	STM14_2236	CP001363.1:1956016-1959902	57.0215	115.414	117.68	90.5362	65.769	79.3117	66.1122	86.0425	42.1308	81.0678	147.658
gene2236	yebU	CP001363.1:1959979-1961522	13.1155	72.943	64.4135	76.8896	99.6505	81.4497	76.0875	43.0777	62.8157	88.2609	70.2432
gene2237	STM14_2238	CP001363.1:1959979-1961522	6.55747	36.9107	24.9237	5.2382	29.6764	45.8923	17.5522	7.13795	7.59444	19.1813	16.7243
gene2238	STM14_2239	CP001363.1:1961533-1961773	3057.67	885.207	1210.79	839.862	339.393	892.867	373.674	2076.31	130.109	432.429	2003.92
gene2239	yebW	CP001363.1:1961883-1962075	102.41	54.4593	61.1268	56.0789	47.2674	47.6943	27.5758	49.0205	15.3574	46.6558	80.4909
gene224	STM14_0225	CP001363.1:219012-224150	101.506	236.788	142.989	141.041	147.434	89.0545	50.4622	226.725	183.473	100.362	112.644
gene2240	pphA	CP001363.1:1962093-1962762	45.4857	34.8021	39.1859	32.7276	27.1321	28.1878	15.9863	40.733	6.97696	32.2307	55.0506
gene2241	STM14_2242	CP001363.1:1962967-1963132	2.39094	13.4577	5.25203	15.1706	10.6151	67.9206	12.6722	35.1394	16.1358	24.6875	35.8998
gene2242	STM14_2243	CP001363.1:1963182-1963311	0	0	0	0	0	0	0	0	0	0	0
gene2243	sopE2	CP001363.1:1963416-1964139	16.1849	9.79484	5.93289	4.55102	2.86333	5.34255	5.61316	3.83576	0.768281	4.05875	5.57013
gene2244	STM14_2245	CP001363.1:1964428-1964551	0	0	0	0	0	0	0	0	0	0	0
gene2245	STM14_2246	CP001363.1:1964643-1964787	0	0	0	0	0	0	0	0	0	0	0
gene2246	STM14_2247	CP001363.1:1964822-1965218	3.15597	3.22364	2.33349	5.02027	3.73033	5.35118	7.16326	1.48203	1.67879	3.71823	6.1356
gene2247	STM14_2248	CP001363.1:1965547-1966024	41.3419	65.7771	58.2109	46.6046	41.2004	73.9376	56.1054	42.1623	46.499	64.0293	59.9192
gene2248	STM14_2249	CP001363.1:1966411-1966831	134.013	177.828	183.78	214.76	194.254	205.529	195.99	152.927	176.765	332.285	219.027
gene2249	STM14_2250	CP001363.1:1966959-1967154	38.0481	74.0767	110.947	60.1196	46.857	75.2432	63.7567	71.1707	19.9308	55.0517	138.564
gene225	mrcB	CP001363.1:219012-224150	119.341	284.074	228.453	185.914	222.533	171.532	166.91	142.28	135.872	183.414	182.373
gene2250	STM14_2251	CP001363.1:1967200-1967470	5.7385	6.15231	5.98448	8.31678	8.491	7.92996	4.28806	1.99937	2.93877	8.18699	5.72397
gene2251	STM14_2252	CP001363.1:1967602-1967776	266.452	77.5296	89.3979	79.8177	68.715	118.192	71.0521	174.266	31.0717	76.1756	191.072
gene2252	STM14_2253	CP001363.1:1967924-1969122	4.0406	3.67507	3.86443	4.14058	3.39807	4.26302	3.12991	4.27502	2.10467	4.24046	5.2757
gene2253	STM14_2254	CP001363.1:1969239-1969608	4.59327	3.80427	3.92268	3.86012	1.86035	3.19826	2.76071	2.1482	1.81143	5.91463	2.03237
gene2254	STM14_2255	CP001363.1:1970093-1970294	3.6538	4.47474	7.06326	4.77026	5.04671	5.52416	3.11012	2.71885	2.79279	2.34923	5.19982
gene2255	pagO	CP001363.1:1970911-1971826	10.2699	11.5252	8.56556	7.43196	3.31758	76.3163	5.58069	67.8837	18.7358	28.6913	44.5048
gene2256	STM14_2257	CP001363.1:1971958-1972117	2.90674	0	7.98495	9.33477	0	104.929	2.37276	72.4305	21.0521	15.5873	42.3917
gene2257	STM14_2258	CP001363.1:1972126-1972741	9.4452	7.95479	7.21535	8.03924	5.59699	70.574	5.67635	59.199	13.2344	15.906	40.8539
gene2258	STM14_2259	CP001363.1:1973067-1973375	0	0	0	0	0	5.30516	17.4824	7.28995	0	0	0
gene2259	STM14_2260	CP001363.1:1973067-1973375	7.47476	3.24007	0.599284	4.51077	6.02449	12.7115	4.31958	4.06416	0	3.37575	17.6577
gene226	STM14_0227	CP001363.1:224288-224429	13.0566	25.814	2.60314	9.71407	6.64819	10.2714	2.97099	0	3.93959	20.2255	3.59491
gene2260	STM14_2261	CP001363.1:1973067-1973375	10.0988	0	5.72566	0	0.00054775	16.8336	6.24498	20.8109	7.57682	0	35.692
gene2261	STM14_2262	CP001363.1:1973493-1973676	380.942	90.7078	67.6649	103.603	71.2702	664.816	75.832	504.08	54.0927	192.766	779.843
gene2262	STM14_2263	CP001363.1:1973980-1974151	11.5779	5.67473	1.76515	8.72256	5.35554	7.31743	8.49045	0	4.95594	11.63	3.59359
gene2263	STM14_2264	CP001363.1:1974276-1974393	0	0	0	0	21.68	16.3817	0	0	0	24.6658	0
gene2264	pagK	CP001363.1:1974583-1974784	154.308	93.8506	78.2737	56.9581	54.6704	823.698	37.125	383.454	115.818	175.834	460.857
gene2265	mig-3	CP001363.1:1974880-1976180	7.44735	4.91144	5.52598	3.76429	5.2901	7.89597	5.11235	6.07216	3.8394	5.82754	7.5422
gene2266	STM14_2267	CP001363.1:1974880-1976180	8.93001	4.62425	10.9698	8.39168	7.83635	6.36407	15.1876	2.96938	11.4861	12.6503	7.90448
gene2267	STM14_2268	CP001363.1:1976234-1976423	2.98185	2.45273	10.2011	8.86798	3.33472	2.40491	11.2411	2.4432	3.56936	6.40499	13.0574
gene2268	STM14_2269	CP001363.1:1976487-1976655	870.689	369.271	74.5776	495.656	618.46	1061.56	47.7669	122.162	59.364	899.941	794.17
gene2269	STM14_2270	CP001363.1:1976704-1977445	2314.19	367.774	45.1643	431.211	783.229	777.097	55.5642	194.401	36.3154	962.057	876.043
gene227	fhuA	CP001363.1:224442-226632	247.697	574.153	289.826	618.516	615.623	654.256	91.4813	524.026	143.274	873.119	627.905
gene2270	STM14_2271	CP001363.1:1976704-1977445	906.437	185.015	40.834	204.431	429.024	629.039	28.2649	52.105	10.8958	492.846	317.515
gene2271	STM14_2272	CP001363.1:1976704-1977445	1.73088	3.21534	0.793715	3.17384	6.27416	2.62227	1.22527	1.78526	0.630811	5.12886	3.47635
gene2272	STM14_2273	CP001363.1:1977498-1978413	1.44304	0.803512	0	0	1.46467	0.719941	0.800834	2.64281	0.523264	1.65364	2.83529
gene2273	STM14_2274	CP001363.1:1977498-1978413	1.58692	1.50636	2.2881	1.39739	1.56686	3.7271	3.32479	2.17594	1.91154	4.74774	3.27425
gene2274	STM14_2275	CP001363.1:1978430-1979440	9.55345	5.70336	5.29009	8.50098	9.08211	9.70296	9.47365	6.82269	4.1467	15.4439	10.817
gene2275	STM14_2276	CP001363.1:1978430-1979440	29.2152	15.3707	37.6384	18.0084	31.1101	92.8418	65.1952	39.0823	11.1691	23.7386	6.80432
gene2276	STM14_2277	CP001363.1:1979523-1979643	1090.41	396.601	486.013	538.388	1142.86	1094.88	537.769	373.391	854.503	1040.7	642.01
gene2277	STM14_2278	CP001363.1:1979700-1980054	73.1244	138.529	164.33	214.543	347.665	257.512	200.047	281.08	243.798	300.953	231.45
gene2278	STM14_2279	CP001363.1:1980070-1980946	68.7506	103.549	102.478	135.518	254.516	138.462	134.36	224.511	204.56	183.59	171.127
gene2279	yobA	CP001363.1:1980946-1981321	286.528	152.418	150.591	203.003	379.572	235.599	228.161	441.549	352.588	276.502	293.193
gene228	fhuC	CP001363.1:226680-230422	42.054	278.144	106.923	284.158	218.043	249.2	22.8926	186.96	45.6557	268.569	231.607
gene2280	holE	CP001363.1:1981458-1981689	45.1347	75.9939	112.102	115.615	204.271	201.632	151.776	158.976	104.635	182.388	125.583
gene2281	STM14_2282	CP001363.1:1981796-1982453	66.2765	134.877	138.941	118.311	104.17	82.6425	80.4719	171.253	53.0443	99.8	174.866
gene2282	exoX	CP001363.1:1982476-1983175	139.821	134.284	126.88	145.448	158.533	138.08	133.616	196.823	83.4139	157.832	191.028
gene2283	ptrB	CP001363.1:1983209-1985261	172.412	106.216	99.2376	86.7641	84.688	76.5898	60.0659	184.029	36.2253	97.0196	178.471
gene2284	yebE	CP001363.1:1985473-1986133	748.696	376.772	240.722	323.088	599.394	224.883	259.986	526.924	69.593	320.523	357.54
gene2285	yebF	CP001363.1:1986226-1986580	2418.76	310.554	527.292	269.195	330.905	236.448	259.122	420.672	153.865	281.646	564.264
gene2286	yebG	CP001363.1:1986647-1986938	1901.18	81.5999	62.7363	57.2592	158.546	64.3263	65.2215	54.1268	73.1392	96.9555	103.447
gene2287	purT	CP001363.1:1987068-1988247	28.9323	242.367	186.833	226.006	178.378	245.293	343.019	125.58	17.8409	261.332	194.582
gene2288	eda	CP001363.1:1988346-1988988	150.626	210.777	190.621	212.804	280.18	254.569	284.409	240.95	200.841	280.056	208.129
gene2289	edd	CP001363.1:1989025-1990985	17.31	25.5683	20.2381	27.5968	33.4022	23.7327	32.7949	24.0671	22.5239	31.8761	22.8028
gene229	fhuD	CP001363.1:226680-230422	18.3396	197.289	82.3926	175.757	147.284	186.592	16.3139	139.339	38.7596	193.831	167.055
gene2290	STM14_2291	CP001363.1:1989025-1990985	3.48568	6.52244	8.85921	5.64516	15.7168	6.16318	0	3.98417	0	3.15921	5.48959
gene2291	zwf	CP001363.1:1991071-1992547	636.993	295.839	244.883	334.703	422.61	370.973	328.441	305.566	221.731	481.85	480.48
gene2292	STM14_2293	CP001363.1:1992661-1992874	43.6747	0	4.53735	17.1092	17.5194	14.0495	10.5512	46.3648	25.5258	6.31059	27.4127
gene2293	STM14_2294	CP001363.1:1992661-1992874	42.4392	93.08	24.3535	56.1387	19.6719	109.173	51.0092	56.7606	100.363	105.152	75.9524
gene2294	yebK	CP001363.1:1992888-1993758	70.7875	73.3614	75.6303	91.4612	79.9119	97.3052	124.384	82.0382	80.7965	95.3375	98.6512
gene2295	pykA	CP001363.1:1993881-1995324	172.703	276.331	249.098	381.624	460.024	461.896	372	376.005	250.08	454.072	469.568
gene2296	msbB	CP001363.1:1995396-1997804	96.1099	94.3305	126.175	110.508	116.011	114.984	141.379	110.545	119.35	119.168	119.111
gene2297	STM14_2298	CP001363.1:1995396-1997804	11.4648	26.5385	29.8432	38.0912	27.1987	39.1472	35.3979	24.4851	23.9663	31.2781	33.793
gene2298	yebA	CP001363.1:1995396-1997804	31.5558	105.195	122.432	172.841	116.198	155.502	156.246	186.903	144.172	167.106	155.594
gene2299	znuA	CP001363.1:1997819-1998764	60.7913	141.677	126.28	226.928	173.375	309.629	171.374	248.516	108.131	245.233	242.408
gene23	STM14_0024	CP001363.1:23090-23240	0	0	3.91887	0	0	0	0	0	5.2606	0	0
gene230	fhuB	CP001363.1:226680-230422	13.0907	126.48	51.0001	116.281	88.0509	106.936	10.7636	69.4246	21.8566	116.757	110.818
gene2300	znuC	CP001363.1:1998842-2000380	47.1842	66.5572	42.7372	63.3092	69.5828	79.9481	59.0757	42.9061	46.1158	82.5435	61.6132
gene2301	znuB	CP001363.1:1998842-2000380	33.7888	68.6801	43.5912	62.6769	66.823	79.7099	62.8612	39.4487	46.8181	85.4671	55.7297
gene2302	ruvB	CP001363.1:2000458-2001469	159.733	80.0357	75.9519	105.922	142.54	111.476	100.23	109.265	85.1719	126.725	116.561
gene2303	ruvA	CP001363.1:2001477-2002089	268.319	78.5451	69.0448	86.4326	110.484	82.9611	77.0787	101.763	81.9043	100.528	99.784
gene2304	STM14_2305	CP001363.1:2002146-2002389	19.0076	34.7018	21.0244	21.965	33.1076	14.5976	24.484	28.4845	0	0	31.2963
gene2305	STM14_2306	CP001363.1:2002146-2002389	0	0	5.46468	0	0	0	0	0	0	0	0
gene2306	STM14_2307	CP001363.1:2002454-2003404	4.51255	5.05228	4.51181	2.87306	2.21612	1.87705	2.17899	4.00075	2.19022	1.99573	2.68529
gene2307	yebB	CP001363.1:2004030-2004630	13.9694	16.3944	13.1287	14.7921	16.5047	13.9581	13.5657	14.7158	11.8649	17.8216	15.6367
gene2308	ruvC	CP001363.1:2004631-2005153	66.4418	395.049	259.557	341.333	403.292	380.38	294.907	311.911	365.837	340.599	326.999
gene2309	yebC	CP001363.1:2005189-2005930	120.042	584.742	380.061	521.454	634.117	643.852	539.059	506.996	523.086	606.299	580.238
gene231	STM14_0232	CP001363.1:230458-230665	2.26063	18.346	5.66811	9.69579	7.5501	13.7111	0.948088	10.5106	3.73633	16.9617	13.7324
gene2310	ntpA	CP001363.1:2005959-2006412	64.4555	409.411	284.203	367.575	409.477	484.597	411.483	264.334	371.522	453.988	316.73
gene2311	aspS	CP001363.1:2006514-2008287	124.624	622.774	419.048	523.989	528.772	648.048	586.843	448.376	513.03	653.235	488.013
gene2312	STM14_2313	CP001363.1:2008445-2008562	12.4608	22.7675	19.526	0	0	189.984	25.1195	355.864	48.1088	135.213	141.858
gene2313	yecD	CP001363.1:2008611-2009993	182.202	118.296	91.6362	109.678	92.7607	87.3749	76.9407	93.1825	65.7509	103.738	125.117
gene2314	yecE	CP001363.1:2008611-2009993	59.4637	72.8749	60.9662	70.8917	62.7234	65.1425	48.2791	58.371	44.028	71.8274	70.0117
gene2315	yecN	CP001363.1:2010045-2010441	194.974	193.308	175.267	225.927	277.13	270.595	227.496	157.116	157.985	260.091	234.649
gene2316	yecO	CP001363.1:2010481-2012193	73.705	199.321	154.379	197.698	232.486	203.605	157.462	163.022	178.045	235.07	177.457
gene2317	yecP	CP001363.1:2010481-2012193	65.8214	191.552	167.121	186.999	237.621	199.219	190.449	131.293	168.332	217.64	188.231
gene2318	cutC	CP001363.1:2012428-2013175	56.2118	90.8012	61.1638	127.747	165.314	127.313	98.3124	76.2198	43.9475	129.931	106.654
gene2319	yecM	CP001363.1:2013194-2013764	28.9053	71.7766	51.3809	97.2933	128.595	99.9145	79.0186	54.0091	42.4235	110.646	86.2507
gene232	STM14_0233	CP001363.1:231000-231144	0	0	0	0	0	3.95484	4.42251	0	0	0	0
gene2320	STM14_2321	CP001363.1:2013868-2013985	0	28.8277	12.1813	11.8895	0	13.3928	29.3346	0	18.6519	0	0
gene2321	argS	CP001363.1:2014000-2015734	41.4569	242.779	242.155	271.73	327.261	298.377	294.836	170.494	289.244	302.11	219.588
gene2322	STM14_2323	CP001363.1:2015792-2015897	0	22.953	17.2863	0	0	17.7271	0	0	27.1487	25.3564	22.5353
gene2323	STM14_2324	CP001363.1:2015922-2017794	5.54455	5.13392	5.20264	6.49974	9.14925	6.29509	5.66098	6.38992	5.58828	8.12563	7.74268
gene2324	STM14_2325	CP001363.1:2017847-2018987	15.2897	14.4295	13.2804	19.2387	27.6391	21.7352	19.73	15.7441	11.6131	25.572	23.1934
gene2325	flhE	CP001363.1:2019223-2022838	23.6197	6.48744	6.77946	4.37741	9.61864	5.47507	4.24464	4.13985	12.7817	9.17624	11.9187
gene2326	flhA	CP001363.1:2019223-2022838	4.11841	4.04533	5.22381	4.67407	8.04545	5.51589	4.48514	4.72293	11.9077	9.05159	7.4422
gene2327	flhB	CP001363.1:2019223-2022838	2.08357	2.95401	3.04406	4.06943	6.0273	3.5622	2.31334	3.1498	11.3673	6.80151	5.09642
gene2328	STM14_2329	CP001363.1:2022929-2023676	32.0313	18.4472	25.0429	32.2399	46.7438	27.0532	30.7214	27.3079	58.4884	57.7122	44.5457
gene2329	cheZ	CP001363.1:2022929-2023676	18.8265	14.2814	16.3215	19.4933	33.7037	19.7337	20.1581	16.0168	44.074	34.7468	33.8924
gene233	stfA	CP001363.1:231360-231921	16.1663	34.2618	31.6773	20.5498	15.027	14.3343	10.5788	14.7852	8.79062	16.7018	31.9474
gene2330	cheY	CP001363.1:2023686-2024076	22.1237	22.8696	17.828	26.5194	42.2922	22.5459	26.4587	19.7596	65.7761	46.0641	44.4379
gene2331	cheB	CP001363.1:2024093-2026006	2.65779	2.54956	2.93225	3.31574	6.32893	3.21803	3.10818	2.97239	14.5752	7.92322	6.91596
gene2332	cheR	CP001363.1:2024093-2026006	8.07139	4.21624	5.79036	5.07094	7.59488	6.06492	4.67197	7.54086	23.791	12.3203	9.33201
gene2333	cheM	CP001363.1:2026159-2028052	5.56631	2.19756	2.5237	2.6983	3.85052	2.87463	2.57474	3.17753	28.9914	14.0744	10.4332
gene2334	cheW	CP001363.1:2028057-2028561	18.2856	16.6726	15.9361	21.4729	30.6997	22.0405	22.3627	17.1607	57.4947	51.8038	38.8374
gene2335	cheA	CP001363.1:2028581-2030597	8.76448	9.96004	9.54061	15.1011	16.2686	14.4101	17.211	10.928	44.6244	33.4143	28.5772
gene2336	motB	CP001363.1:2030601-2032531	4.4015	4.89624	5.06266	8.60707	10.3622	8.53283	8.7205	5.39448	31.4891	21.8804	17.2737
gene2337	motA	CP001363.1:2030601-2032531	3.97342	5.12697	3.66541	7.50166	7.82492	6.96922	6.63146	6.15328	21.2584	15.3528	12.0013
gene2338	STM14_2339	CP001363.1:2030601-2032531	0	9.85429	14.008	21.7209	21.9878	24.4779	43.6327	21.5862	53.0455	16.2302	28.0049
gene2339	flhC	CP001363.1:2032539-2033118	90.1419	147.213	146.393	327.12	320.776	520	431.34	238.567	353.991	469.537	261.299
gene234	stfC	CP001363.1:232006-234664	6.95546	4.12114	5.01271	4.3254	3.94758	3.36754	2.69255	4.25939	3.00346	4.19323	5.45829
gene2340	flhD	CP001363.1:2033120-2033471	166.186	191.215	213.151	511.39	428.639	656.322	591.148	417.915	462.096	629.603	374.612
gene2341	STM14_2342	CP001363.1:2033683-2033827	59.9126	29.2029	55.5646	54.3342	72.8906	66.8171	79.2132	47.7893	61.1753	71.8371	37.086
gene2342	STM14_2343	CP001363.1:2034144-2034686	0	0	0	0	13.0352	0	0	44.6234	14.9409	0	12.1297
gene2343	yecG	CP001363.1:2034144-2034686	220.092	55.5032	45.2367	66.3804	55.5254	94.1538	100.472	111.384	34.8552	105.972	127.338
gene2344	otsA	CP001363.1:2034703-2037002	1768.77	336.891	263.692	185.803	130.245	125.14	77.7895	833.463	51.3639	153.564	406.043
gene2345	otsB	CP001363.1:2034703-2037002	1487.53	298.13	248.404	151.878	106.137	98.8928	65.9402	766.85	50.3568	116.318	340.816
gene2346	STM14_2347	CP001363.1:2037065-2037308	31.0356	14.2334	20.0973	21.0205	20.8238	18.3867	28.1876	15.6533	12.5966	13.5669	28.1078
gene2347	araH	CP001363.1:2037536-2038094	17.6115	11.6629	15.2422	10.0836	13.4252	11.2297	11.5399	11.301	5.96691	11.2428	15.0234
gene2348	STM14_2349	CP001363.1:2038155-2038305	0	0	0	0	2.88492	0	2.65917	3.12109	0	0	4.84844
gene2349	ftnB	CP001363.1:2038644-2039148	145.526	191.072	317.039	248.372	123.999	166.33	140.442	167.048	28.7207	140.542	448.275
gene235	stfD	CP001363.1:234681-235434	2.54176	2.70809	3.23264	2.49148	3.71537	3.16357	1.65349	4.85576	2.8179	2.61981	4.62902
gene2350	STM14_2351	CP001363.1:2039326-2039965	21.8353	14.5646	11.238	17.7417	11.4982	17.4357	20.257	17.4037	11.1291	19.8219	18.7009
gene2351	STM14_2352	CP001363.1:2040220-2040556	4.7188	8.03875	5.75396	6.12464	9.67054	7.16285	11.8738	6.53965	20.4012	16.2963	8.27601
gene2352	ftn	CP001363.1:2040795-2041293	97.443	189.288	271.346	292.993	164.289	315.978	945.852	137.157	493.701	441.772	299.531
gene2353	yecH	CP001363.1:2041338-2041578	16.0819	8.21189	6.58925	8.9755	5.90323	10.6581	39.0418	8.73416	7.2717	18.8505	13.0685
gene2354	tyrP	CP001363.1:2041804-2043016	53.2438	213.483	280.045	376.037	242.328	457.413	418.808	260.627	75.3	678.474	293.321
gene2355	yecA	CP001363.1:2043090-2043756	214.784	79.0244	65.5723	99.0578	109.708	109.293	115.028	121.214	98.5737	125.615	100.221
gene2356	STM14_2357	CP001363.1:2043993-2044320	32.8528	46.5196	46.3947	38.2962	26.1038	141.398	51.9251	84.6073	145.563	93.8495	75.7023
gene2357	STM14_2358	CP001363.1:2044532-2045972	8.07275	16.2123	15.6514	16.3537	9.30515	26.9785	14.3042	37.6262	37.7471	27.1363	20.3813
gene2358	STM14_2359	CP001363.1:2046184-2046517	6.43613	11.5566	7.71402	15.8657	11.3932	48.2457	7.54785	42.4045	55.9451	37.4444	26.5779
gene2359	leuZ	CP001363.1:2046766-2046853	0	854.836	363.251	602.85	916.152	3215.5	926.022	328.588	191.806	577.126	166.728
gene236	stfE	CP001363.1:235452-237807	1.41551	1.84307	1.94057	1.18277	0.852062	1.30597	0.586091	1.36618	1.58654	0.777879	1.72355
gene2360	cysT	CP001363.1:2046864-2046938	0	0	0	0	0	0	0	0	0	675861	0
gene2361	glyW	CP001363.1:2046990-2047066	27502.4	29032	22065.6	0	32140.3	150322	27242.1	27521.2	0	93138.7	52488.7
gene2362	pgsA	CP001363.1:2047217-2047766	133.769	178.986	125.267	185.077	238.332	208.216	174.8	171.081	131.716	234.031	191.387
gene2363	uvrC	CP001363.1:2047822-2050308	65.7449	130.149	100.576	108.657	69.4373	86.2698	85.4951	101.412	69.9333	98.8253	129.493
gene2364	uvrY	CP001363.1:2047822-2050308	331.072	299.59	229.075	244.539	177.962	209.913	246.612	186.814	216.857	237.208	265.227
gene2365	STM14_2366	CP001363.1:2050619-2050996	15.1956	2.79883	9.40943	4.88948	0	2.41172	22.3544	18.9195	20.3699	2.81467	7.36119
gene2366	yecF	CP001363.1:2050619-2050996	79.7596	278.264	330.75	330.589	267.228	348.057	476.043	188.542	756.6	478.943	255.053
gene2367	sdiA	CP001363.1:2051062-2051785	28.0273	43.9018	37.1279	27.8759	14.904	31.7647	43.1282	43.2359	59.5497	27.11	31.7287
gene2368	yecC	CP001363.1:2052016-2053434	83.0425	87.5261	70.0324	86.7988	97.0825	97.1684	79.1591	112.537	50.4612	105.465	163.039
gene2369	yecS	CP001363.1:2052016-2053434	94.583	100.276	83.6074	101.075	101.502	114.257	87.0136	133.588	44.4865	112.228	150.414
gene237	stfF	CP001363.1:235452-237807	9.723	3.20438	5.00774	2.47853	3.20564	3.11263	2.1816	5.15024	4.78044	3.03934	4.74714
gene2370	yedO	CP001363.1:2053454-2054441	173.178	103.289	82.0484	105.954	118.072	113.192	99.6761	177.243	56.9583	128.23	161.216
gene2371	fliY	CP001363.1:2054594-2055395	988.992	404.053	239.456	352.701	552.084	302.738	259.943	293.954	163.6	334.173	421.903
gene2372	fliZ	CP001363.1:2055541-2056093	9.50481	4.19766	4.86039	4.11506	6.94507	4.2707	3.45809	9.34359	68.3748	16.4774	11.3807
gene2373	fliA	CP001363.1:2056151-2056871	5.39285	5.04256	3.60249	2.9249	4.15692	2.61728	3.88335	4.78183	113.571	23.3709	14.7218
gene2374	tnpA_7	CP001363.1:2057139-2057743	33.4016	26.2861	28.5069	30.8199	36.9778	25.1404	28.8854	28.4982	31.3678	33.9322	28.9004
gene2375	STM14_2376	CP001363.1:2057139-2057743	13.9503	24.4842	20.4788	18.1648	20.26	19.0882	13.6253	11.9269	8.91549	19.2673	14.4697
gene2376	fliB	CP001363.1:2057778-2058984	11.9104	9.59681	9.40865	11.4447	15.1522	13.5332	12.507	9.66187	42.7369	24.5272	17.2904
gene2377	fliC	CP001363.1:2059062-2060550	135.851	32.4405	28.9439	27.7484	21.1501	21.7583	29.0784	32.9606	761.44	237.72	262.277
gene2378	STM14_2379	CP001363.1:2060567-2060705	9.51906	12.6765	7.14968	11.1155	7.92286	7.39278	8.354	4.79493	5.0984	8.85735	7.80453
gene2379	fliD	CP001363.1:2060806-2062210	9.62008	9.79963	8.22937	8.66727	7.26063	8.7506	7.71075	7.82612	89.6318	34.6744	27.9706
gene238	stfG	CP001363.1:235452-237807	8.1578	2.80864	1.92086	2.35426	3.74551	2.21518	2.71575	3.02279	2.10822	2.05062	4.12855
gene2380	fliS	CP001363.1:2062224-2063000	10.7638	11.5668	6.49021	13.8565	9.40666	8.81228	9.71527	11.0434	55.4927	23.5186	21.7599
gene2381	fliT	CP001363.1:2062224-2063000	9.52848	15.1964	13.1535	13.8309	14.1614	19.3492	11.1012	14.424	70.4514	29.8772	28.6749
gene2382	amyA	CP001363.1:2063071-2064556	70.858	64.8849	76.3547	62.2108	71.4783	60.5797	36.9898	39.6586	13.3491	63.0953	152.992
gene2383	yedD	CP001363.1:2064595-2065021	147.083	437.06	297.28	336.118	401.46	354.414	311.308	185.955	234.898	548.476	449.679
gene2384	yedE	CP001363.1:2065146-2066642	10.0097	18.166	61.4423	32.5188	40.53	30.3711	146.014	38.7801	110.579	48.3296	21.8234
gene2385	yedF	CP001363.1:2065146-2066642	33.6879	32.4391	84.822	42.0548	70.8017	39.1339	163.143	50.9853	156.95	88.8364	40.135
gene2386	STM14_2387	CP001363.1:2066906-2067293	2.4981	16.3133	5.20744	3.82778	6.11756	5.13345	1.5257	2.65742	9.30805	5.68034	8.12527
gene2387	fliE	CP001363.1:2067412-2067727	2.1421	3.49537	0.855012	1.88169	1.32785	3.14959	1.00778	4.24948	25.1314	9.06527	4.87802
gene2388	STM14_2389	CP001363.1:2067773-2067902	0	0	0	0	6.18147	0	0	0	0	6.83396	0
gene2389	fliF	CP001363.1:2067943-2072684	11.8831	5.67604	5.63471	7.28678	9.54111	6.53664	6.54229	7.75534	40.6697	16.9157	12.3697
gene239	STM14_0240	CP001363.1:235452-237807	36.545	11.7131	13.4564	13.0237	13.8283	11.3807	12.5107	14.1672	10.3699	13.0601	15.5789
gene2390	fliG	CP001363.1:2067943-2072684	8.37948	4.25178	4.82921	5.76381	8.00027	6.39384	4.43632	6.61391	47.0993	12.7857	8.94735
gene2391	fliH	CP001363.1:2067943-2072684	4.70463	3.74908	3.1037	4.10078	6.38137	4.45787	3.07145	4.09181	47.6013	11.1568	7.89419
gene2392	fliI	CP001363.1:2067943-2072684	2.34899	1.80898	2.6003	2.12409	2.65169	2.73745	2.08741	2.95556	25.5851	4.91429	4.23118
gene2393	fliJ	CP001363.1:2072705-2074363	3.96239	2.33266	3.58469	4.44616	5.93981	4.39449	6.05853	3.15996	36.4511	10.8709	6.63826
gene2394	fliK	CP001363.1:2072705-2074363	6.07257	6.93666	7.37659	7.11206	11.6435	7.84577	6.25984	6.74452	49.4908	15.944	13.6025
gene2395	fliL	CP001363.1:2074467-2074935	6.99203	7.92018	9.63271	8.66386	15.38	12.6805	10.9328	8.28559	57.3062	24.1845	17.3565
gene2396	fliM	CP001363.1:2074939-2077468	5.95786	8.61876	9.50126	8.99184	11.8121	9.45402	8.12763	9.14346	58.6623	18.3902	14.231
gene2397	fliN	CP001363.1:2074939-2077468	6.59743	4.79361	6.90937	8.89082	11.6777	10.532	5.93497	7.88077	54.516	13.7061	13.5951
gene2398	fliO	CP001363.1:2074939-2077468	3.27135	4.60264	6.92446	8.64705	10.3	9.09577	5.9116	10.2224	54.3277	18.7223	14.3676
gene2399	fliP	CP001363.1:2074939-2077468	8.1372	6.04938	7.17409	6.97654	9.47497	8.9878	6.26373	12.2446	29.2999	12.3636	10.9917
gene24	STM14_0025	CP001363.1:23334-24039	2.99161	6.61186	6.98444	3.10057	2.11066	3.25716	3.4601	5.81542	3.31718	4.6027	3.665
gene240	hemL	CP001363.1:237914-239195	235.034	253.778	253.839	262.811	280.182	272.412	346.8	243.591	412.799	266.702	225.278
gene2400	fliQ	CP001363.1:2077477-2077747	15.3934	13.6113	15.2856	13.1847	19.7731	17.0521	15.495	12.552	25.0802	20.1678	14.5137
gene2401	fliR	CP001363.1:2077755-2078550	10.0307	20.9331	28.1341	22.2023	25.879	10.9751	11.6827	57.0199	10.5366	24.0798	22.1299
gene2402	rcsA	CP001363.1:2078831-2079455	21.7913	104.788	68.9067	99.8028	208.562	66.033	44.1458	445.79	13.6538	175.503	101.721
gene2403	dsrB	CP001363.1:2079493-2079688	269.733	166.019	128.677	122.296	115.528	156.648	109.601	246.317	99.2628	184.84	243.233
gene2404	yodD	CP001363.1:2079816-2080044	392.544	83.8752	84.5956	59.8044	63.6376	47.2041	36.7099	93.5634	24.5724	46.7251	103.038
gene2405	dsrA	CP001363.1:2080054-2080144	0	0	0	276.227	0	0	0	0	0	0	0
gene2406	yedP	CP001363.1:2080353-2082860	90.5872	50.0942	44.3538	32.3219	27.8792	28.4898	18.0232	47.9579	8.56893	28.7466	66.091
gene2407	STM14_2408	CP001363.1:2080353-2082860	32.0539	40.2451	70.4631	44.1816	31.7808	34.5331	31.376	47.8306	21.109	38.1509	67.0105
gene2408	STM14_2409	CP001363.1:2083024-2083243	1314.24	400.572	780.075	587.128	594.982	382.864	469.826	389.052	190.055	489.641	893.442
gene2409	yedI	CP001363.1:2083286-2084198	44.8923	42.1806	39.6004	44.0213	48.4581	50.1991	32.3449	62.2473	27.9425	54.1688	61.2224
gene241	STM14_0242	CP001363.1:239221-240786	8.30732	7.75592	9.87852	12.5196	22.4072	6.71289	3.89549	9.08738	9.99881	4.07647	3.69696
gene2410	STM14_2411	CP001363.1:2084252-2087164	3.60332	0.984093	0.841073	0.895197	0.940842	0	3.17025	2.28971	0	1.93822	2.89637
gene2411	yedA	CP001363.1:2084252-2087164	5.75195	6.30531	6.75065	7.47598	11.3039	8.65975	5.87257	8.82996	7.002	12.6008	11.5094
gene2412	vsr	CP001363.1:2084252-2087164	20.5988	36.2199	22.2022	38.5749	38.9374	30.3991	29.8	27.3517	22.1651	38.9719	36.8737
gene2413	dcm	CP001363.1:2084252-2087164	60.9965	94.3155	66.3365	88.9208	102.574	98.2177	84.5754	88.9665	64.3647	105.196	91.7522
gene2414	yedJ	CP001363.1:2087237-2087933	40.096	39.5801	29.5185	39.7976	45.9052	44.3036	41.7813	28.8451	24.394	46.1597	46.4105
gene2415	STM14_2416	CP001363.1:2088024-2088324	45.5663	28.6931	14.7917	18.5115	13.8552	15.443	14.388	16.3317	7.21052	28.3169	19.9336
gene2416	STM14_2417	CP001363.1:2088842-2088962	0	0	0	0	0	0	0	0	0	0	0
gene2417	ompS	CP001363.1:2088973-2090170	20.3037	12.3053	14.7602	14.3329	20.728	19.4414	16.8522	12.3995	6.0397	22.2168	30.4605
gene2418	STM14_2419	CP001363.1:2090430-2090842	55.0575	24.6452	27.1811	13.9259	26.4128	15.3952	21.9981	37.1056	8.31423	35.5057	32.5414
gene2419	cspB	CP001363.1:2090430-2090842	105.371	25.9617	35.4818	33.6194	38.6665	19.2149	36.9782	44.9948	3.77743	48.7843	36.8418
gene242	yadQ	CP001363.1:239221-240786	30.6086	32.7912	42.7635	32.3723	27.4182	23.1442	30.6854	36.0291	35.7985	27.6946	34.0169
gene2420	STM14_2421	CP001363.1:2091088-2091208	64.8844	0	0	9.0051	9.97488	8.92276	19.5555	0	0	23.0242	10.4017
gene2421	umuC	CP001363.1:2091296-2092565	289.182	11.8205	13.6598	16.1283	27.8736	12.4457	14.7925	30.8253	16.8003	20.3571	22.5979
gene2422	umuD	CP001363.1:2092567-2092987	950.227	23.7683	25.5069	31.7192	80.0876	30.16	31.4006	75.7568	40.0951	40.814	43.0702
gene2423	STM14_2424	CP001363.1:2093113-2093495	19.5547	11.8604	12.0677	3.31059	6.91998	11.4169	17.2493	13.0441	0	13.1122	15.6499
gene2424	STM14_2425	CP001363.1:2093113-2093495	68.5764	18.7425	26.078	20.5486	26.1129	17.4997	19.2824	18.3124	6.85594	26.2014	32.3737
gene2425	serU	CP001363.1:2093577-2093639	0	0	0	0	0	0	0	0	0	0	0
gene2426	STM14_2427	CP001363.1:2093905-2094127	11.1142	3.87958	3.55369	3.96552	2.27882	1.89155	3.64236	4.33957	2.36481	4.23733	9.69263
gene2427	STM14_2428	CP001363.1:2094339-2095347	10.9875	8.20396	7.42684	6.76911	2.38249	11.5093	7.2763	9.87366	1.1053	7.05733	15.2752
gene2428	STM14_2429	CP001363.1:2095347-2095497	0	6.38241	2.32865	2.76301	0	4.86396	2.7337	0	0	9.96616	3.0345
gene2429	STM14_2430	CP001363.1:2095631-2098337	23.3974	18.7422	12.9286	19.1908	9.81176	27.9571	20.3188	29.5375	6.33225	30.5315	44.1029
gene243	yadR	CP001363.1:240867-241212	801.782	598.324	818.922	505.407	693.804	622.266	817.865	438.731	1183.3	533.432	412.052
gene2430	STM14_2431	CP001363.1:2095631-2098337	13.1432	12.6488	10.7548	11.5182	7.14058	15.3521	12.6436	19.8379	3.74978	17.4992	28.3235
gene2431	STM14_2432	CP001363.1:2095631-2098337	8.72188	7.52757	6.85409	5.71526	4.45562	11.1084	8.64978	15.7649	1.95735	9.85331	18.075
gene2432	STM14_2433	CP001363.1:2098339-2099826	11.5157	9.70494	7.14534	7.55513	4.73076	10.9773	8.33168	14.7481	1.96283	12.5268	21.3374
gene2433	STM14_2434	CP001363.1:2098339-2099826	25.8906	13.2524	11.7802	15.7906	13.5345	21.4434	14.9213	28.0784	4.48722	23.6289	40.6862
gene2434	STM14_2435	CP001363.1:2099830-2102759	11.7025	14.1058	12.8077	14.5503	8.79112	18.7556	15.2182	27.9939	3.15755	16.2189	39.8857
gene2435	STM14_2436	CP001363.1:2099830-2102759	21.5528	18.6509	16.5541	20.4829	15.2546	26.276	20.0404	37.8188	6.16326	27.011	53.8634
gene2436	STM14_2437	CP001363.1:2099830-2102759	26.0648	21.1797	17.8548	21.4617	11.0073	28.7186	21.4638	42.229	5.47879	25.5601	58.5036
gene2437	STM14_2438	CP001363.1:2102792-2104721	51.0545	35.2506	25.1316	29.9851	16.5833	43.1597	30.8322	65.8364	6.73439	45.983	91.0067
gene2438	STM14_2439	CP001363.1:2104732-2107134	70.8492	44.5967	34.6713	54.3669	28.7351	59.5693	48.868	85.843	14.3711	72.0403	113.987
gene2439	STM14_2440	CP001363.1:2104732-2107134	74.9391	50.3793	34.3109	43.5007	25.3946	69.3604	50.3334	115.311	12.1637	75.9468	124.416
gene244	yadS	CP001363.1:241312-241936	122.585	97.3328	93.0111	88.0634	123.532	80.2654	84.4456	85.6291	117.581	91.5306	73.2615
gene2440	STM14_2441	CP001363.1:2104732-2107134	47.4225	34.0981	22.6363	28.7428	9.08838	45.5777	33.2802	62.437	3.83126	44.4206	91.8366
gene2441	STM14_2442	CP001363.1:2104732-2107134	51.5571	75.8086	42.7597	52.1212	6.47319	74.827	61.7925	59.6427	0	60.6541	153.714
gene2442	STM14_2443	CP001363.1:2107137-2108903	51.431	38.9489	25.1205	30.6065	5.2457	47.6745	35.2441	61.1398	3.4485	49.2787	95.8887
gene2443	STM14_2444	CP001363.1:2107137-2108903	42.4506	27.4569	18.3125	24.5893	3.2847	41.5263	27.8415	51.63	3.36724	39.9187	85.9294
gene2444	STM14_2445	CP001363.1:2107137-2108903	54.527	43.8804	27.2915	34.9018	9.28262	59.1954	41.6108	76.1283	4.30248	52.7239	118.515
gene2445	STM14_2446	CP001363.1:2107137-2108903	51.8621	37.4887	30.9793	36.6412	11.5374	56.145	36.8924	91.9432	10.0567	63.1531	127.117
gene2446	STM14_2447	CP001363.1:2108905-2109106	103.213	75.3094	33.4364	43.1583	16.1537	62.0025	44.2873	113.599	5.24233	86.4947	152.664
gene2447	STM14_2448	CP001363.1:2109156-2110362	76.7135	44.7143	29.556	33.6961	6.82349	57.8848	44.0355	89.8741	5.45087	79.5178	124.771
gene2448	STM14_2449	CP001363.1:2110376-2112428	19.1998	13.268	8.88125	12.7832	3.0777	18.3828	15.3099	32.6432	1.86486	22.8011	34.876
gene2449	STM14_2450	CP001363.1:2110376-2112428	22.4202	14.9872	10.7313	12.962	3.79333	21.6157	15.5776	30.0865	2.2115	20.6973	43.0613
gene245	btuF	CP001363.1:241972-243464	21.0969	77.5506	59.2787	60.8313	64.0162	60.7828	58.3769	50.5977	76.7082	56.9074	46.3557
gene2450	STM14_2451	CP001363.1:2110376-2112428	17.828	25.1561	21.3809	17.9387	3.15635	29.8055	16.3577	29.44	2.31729	27.9829	54.8466
gene2451	STM14_2452	CP001363.1:2112439-2114664	21.92	15.2923	12.9167	15.4825	5.88513	22.7539	17.0335	37.6559	3.50163	24.8962	47.6473
gene2452	STM14_2453	CP001363.1:2112439-2114664	17.3678	11.8306	8.51115	11.4042	5.57086	17.9481	14.1058	29.4822	4.23161	18.2619	36.5045
gene2453	STM14_2454	CP001363.1:2114789-2115140	19.6489	12.6569	9.49482	12.3933	2.65218	20.2174	16.8912	23.0348	2.1435	22.6279	42.4078
gene2454	STM14_2455	CP001363.1:2115200-2115503	64.664	50.4557	32.9964	44.826	29.68	65.132	53.7432	107.562	14.5081	79.3126	131.377
gene2455	STM14_2456	CP001363.1:2115611-2115710	0	0	98.4673	0	0	73.4229	40.0754	50.0016	0	0	43.0994
gene2456	STM14_2457	CP001363.1:2115722-2116142	22.5626	13.8836	9.42757	13.5381	3.65494	21.0596	16.2645	39.0723	2.6549	21.0526	48.6059
gene2457	STM14_2458	CP001363.1:2116354-2117451	44.8653	25.5438	15.141	19.4845	6.40555	29.3175	20.8629	46.8744	3.71104	43.8281	73.9971
gene2458	STM14_2459	CP001363.1:2116354-2117451	39.4978	25.6017	18.382	23.1824	4.35062	41.2634	29.9828	52.5126	2.43364	38.0561	80.3472
gene2459	STM14_2460	CP001363.1:2117453-2117798	39.6561	28.4103	16.15	21.969	3.36924	45.5916	33.6753	62.2601	5.82946	42.1474	96.3235
gene246	pfs	CP001363.1:241972-243464	215.006	307.435	207.11	216.32	243.414	235.036	262.354	218.884	310.626	217.527	215.379
gene2460	STM14_2461	CP001363.1:2117838-2117967	78.3195	43.0405	36.9801	25.1127	11.2571	58.7651	49.0525	71.8528	14.1684	38.8919	100.906
gene2461	STM14_2462	CP001363.1:2118323-2118683	91.8325	61.7389	55.1873	54.7463	29.7448	78.9944	64.5272	86.6184	32.0773	93.3554	137.23
gene2462	STM14_2463	CP001363.1:2118713-2119337	4.0826	5.59025	6.11285	7.83133	7.00558	7.38815	5.38637	9.29886	8.67086	8.10759	8.3915
gene2463	STM14_2464	CP001363.1:2119347-2120301	10.1624	10.5861	9.80263	13.3089	10.0367	12.4088	11.551	16.6157	13.0119	13.6828	16.4832
gene2464	STM14_2465	CP001363.1:2120344-2121205	15.0415	13.3302	13.5512	15.6317	11.6189	14.7061	14.6806	28.4472	17.6019	14.1234	19.15
gene2465	STM14_2466	CP001363.1:2121221-2125729	5.77651	8.0092	10.5472	7.76942	8.7428	6.07604	8.19172	17.3011	11.9227	11.216	11.3154
gene2466	STM14_2467	CP001363.1:2121221-2125729	8.93175	10.187	9.29604	8.69769	7.17218	9.54811	7.76459	16.6721	12.3629	8.4319	10.7298
gene2467	STM14_2468	CP001363.1:2121221-2125729	8.51553	8.0507	8.36584	10.6908	6.43467	6.99133	5.53778	14.704	10.6696	7.26622	9.5389
gene2468	STM14_2469	CP001363.1:2121221-2125729	6.9529	8.90913	9.15636	9.06949	6.33719	7.54256	8.55295	17.7474	12.7583	9.63657	11.0814
gene2469	STM14_2470	CP001363.1:2121221-2125729	6.86035	8.26285	4.66359	6.82177	8.43338	12.8887	8.68465	24.0778	7.82776	11.5757	18.1207
gene247	dgt	CP001363.1:243548-245066	81.5862	44.161	36.0681	40.0565	30.6075	39.4747	29.9933	71.31	35.8304	43.8527	56.0456
gene2470	STM14_2471	CP001363.1:2121221-2125729	84.8271	54.666	44.9625	54.5579	22.8393	86.5795	62.4473	52.153	26.1573	89.2815	169.206
gene2471	STM14_2472	CP001363.1:2121221-2125729	199.329	118.493	84.9308	104.587	39.2678	188.786	140.05	73.8511	20.5406	228.077	420.907
gene2472	STM14_2473	CP001363.1:2125757-2125982	366.539	173.904	134.391	157.462	46.4301	294.494	237.233	110.568	23.5319	310.693	723.007
gene2473	STM14_2474	CP001363.1:2126079-2126775	577.942	213.77	168.077	211.876	225.264	240.611	262.671	247.142	229.902	280.351	309.101
gene2474	STM14_2475	CP001363.1:2127427-2127961	370.521	174.21	150.885	190.892	78.7579	297.589	246.011	166.339	33.6708	299.83	674.663
gene2475	STM14_2476	CP001363.1:2128018-2128846	415.553	247.133	198.751	242.548	117.515	382.235	297.833	208.674	53.8886	381.539	821.914
gene2476	STM14_2477	CP001363.1:2128982-2129522	34.7105	25.2848	23.5796	23.81	18.7439	40.0197	36.6413	29.0343	12.3876	30.8266	79.597
gene2477	STM14_2478	CP001363.1:2129592-2131779	16.158	16.9448	14.3187	18.4145	11.4641	23.9692	17.7125	16.2916	6.29515	11.0672	43.4938
gene2478	STM14_2479	CP001363.1:2129592-2131779	13.456	11.8516	11.7417	11.717	8.60158	15.9228	16.9487	15.2095	6.31592	13.7649	33.6839
gene2479	STM14_2480	CP001363.1:2129592-2131779	11.8226	10.8629	11.7373	11.6126	11.5853	12.1185	14.3661	16.1648	7.50236	13.7298	23.7683
gene248	htrA	CP001363.1:245195-246623	590.533	503.405	444.552	608.183	461.598	395.072	553.085	677.308	555.03	486.311	485.243
gene2480	STM14_2481	CP001363.1:2129592-2131779	19.4057	16.4055	15.708	17.8802	18.2209	17.5141	18.8028	26.4481	11.1512	18.3129	30.2027
gene2481	STM14_2482	CP001363.1:2131782-2132352	32.4977	21.0943	26.2061	29.1314	27.0621	30.2714	27.6359	39.7134	14.9173	32.1868	48.5807
gene2482	STM14_2483	CP001363.1:2132376-2132619	17.7316	20.0427	19.1787	18.96	11.5916	20.7846	16.278	28.5193	20.216	18.9177	36.3008
gene2483	STM14_2484	CP001363.1:2132620-2133610	18.7451	16.2885	17.6723	16.236	9.62496	17.6666	20.3415	17.3183	12.1444	23.6789	26.1695
gene2484	yeeI	CP001363.1:2133901-2134699	37.4444	54.9393	59.7644	74.4206	70.4583	88.5111	110.703	49.6992	70.1098	95.4556	85.2307
gene2485	asnT_1	CP001363.1:2134799-2134875	0	0	0	0	0	0	0	0	0	0	0
gene2486	STM14_2487	CP001363.1:2135042-2135361	17.5882	8.10199	4.53063	7.06333	8.60526	5.16581	10.1881	7.46754	3.62917	10.1875	11.9577
gene2487	asnT_2	CP001363.1:2135769-2135845	0	0	0	0	0	0	0	0	0	0	0
gene2488	STM14_2489	CP001363.1:2136008-2136482	1.11236	12.7421	17.9382	19.5934	10.1261	17.7867	14.5928	9.32155	18.4782	30.3701	10.1874
gene2489	STM14_2490	CP001363.1:2136956-2137655	0.790612	0.561434	0.982355	0.68015	0.984261	1.0387	0.878866	0.910357	1.93123	1.14507	0.922739
gene249	cdaR	CP001363.1:246775-247933	22.2416	17.8378	23.8412	21.4943	17.6405	20.9801	31.3289	28.8917	125.86	18.7385	21.6064
gene2490	STM14_2491	CP001363.1:2137997-2140166	2.20045	2.12004	2.422	2.36394	1.26704	2.67426	2.44178	3.75421	2.23857	2.42945	3.32946
gene2491	STM14_2492	CP001363.1:2140222-2141953	9.38255	5.62436	5.07039	5.84142	2.50134	4.89365	5.70341	4.21565	3.37215	6.45484	7.64266
gene2492	STM14_2493	CP001363.1:2142162-2142336	13.6238	15.9865	10.4745	6.0195	24.8116	21.986	10.7705	14.7613	31.2164	21.9505	11.6206
gene2493	STM14_2494	CP001363.1:2142486-2142741	35.1422	23.8324	23.2471	27.9822	41.5738	23.6512	18.189	50.1385	15.1929	34.9605	34.3034
gene2494	amn	CP001363.1:2142857-2144312	343.147	149.019	110.104	159.139	226.191	192.012	184.177	271.913	113.893	234.944	234.723
gene2495	STM14_2496	CP001363.1:2144507-2145214	101.474	61.0911	68.3911	65.2468	57.8228	47.7816	50.822	63.5584	29.1339	67.2766	97.7973
gene2496	STM14_2497	CP001363.1:2144507-2145214	125.939	84.2094	76.0938	79.1788	76.2403	89.418	78.7747	77.0941	53.3177	91.7237	99.4909
gene2497	STM14_2498	CP001363.1:2145539-2145707	15.8476	19.8697	23.7735	24.1415	19.3421	47.7868	42.592	28.93	42.8386	36.82	29.8965
gene2498	asnW	CP001363.1:2145711-2145787	0	0	0	0	0	0	0	0	0	0	0
gene2499	yeeO	CP001363.1:2145927-2147385	16.0206	14.3982	13.2672	13.2345	8.76284	10.5545	8.07862	12.6008	6.41462	12.2208	20.5213
gene25	STM14_0026	CP001363.1:24093-24198	0	0	20.398	0	0	0	0	0	0	0	0
gene250	yaeH	CP001363.1:248021-248408	1620.09	1137.79	1210.09	939.568	622.744	832.248	1030.28	1412.92	1088.92	917.425	1921.68
gene2500	STM14_2501	CP001363.1:2147386-2147539	68.8113	19.6595	13.1859	14.1228	6.14806	0	9.20235	7.30195	0	9.90103	22.5886
gene2501	asnU	CP001363.1:2147544-2147620	0	0	0	0	0	0	0	0	0	0	0
gene2502	erfK	CP001363.1:2147846-2148776	415.692	124.696	81.5143	82.8474	82.0368	73.7754	57.1082	113.222	46.6527	88.1982	131.427
gene2503	cobT	CP001363.1:2148853-2149924	43.2084	42.0735	41.0566	47.7888	65.8415	55.4726	47.672	37.1587	30.0185	60.5061	68.255
gene2504	cobS	CP001363.1:2149950-2153565	39.2873	42.0121	38.7218	47.199	52.8895	55.7546	39.3967	37.5345	22.748	55.1575	56.3586
gene2505	cobU	CP001363.1:2149950-2153565	27.5819	25.6042	21.4388	27.0119	36.0019	34.3864	24.4279	19.9708	20.7076	34.0724	34.4964
gene2506	cbiP	CP001363.1:2149950-2153565	22.7752	24.9245	22.0543	28.086	30.8057	32.1459	27.678	29.2725	16.5641	31.4536	36.6565
gene2507	cbiO	CP001363.1:2149950-2153565	30.2773	29.9919	26.3584	34.9926	32.1488	35.9854	30.7924	30.6324	21.2885	32.7903	47.7686
gene2508	cbiQ	CP001363.1:2153573-2154519	16.2883	18.4442	22.5157	21.5311	22.6962	29.4795	21.0353	18.8503	16.9967	23.6143	31.6857
gene2509	cbiN	CP001363.1:2153573-2154519	26.7243	27.4949	25.1955	34.6509	33.3386	40.2889	35.8856	33.7153	22.8646	37.6238	53.9937
gene251	STM14_0252	CP001363.1:248654-249957	38.7043	20.1817	24.4199	21.9517	20.5065	41.3912	19.4767	52.16	44.9759	31.4754	35.7948
gene2510	cbiM	CP001363.1:2154520-2155168	24.3462	18.4324	19.7355	24.1165	20.951	29.4919	27.0609	21.4273	15.3796	27.9476	31.0129
gene2511	cbiL	CP001363.1:2155254-2156759	24.6673	23.2229	23.3894	24.9137	18.8061	30.8212	28.7486	23.5503	20.5318	30.4352	41.0083
gene2512	cbiK	CP001363.1:2155254-2156759	17.8158	20.4151	25.8925	24.2744	18.6972	29.3056	31.3998	19.5289	20.0644	29.7247	42.898
gene2513	cbiJ	CP001363.1:2156761-2163006	11.7768	18.3931	19.5203	23.1396	14.4701	20.5107	21.1496	13.2537	13.4156	21.1325	34.8015
gene2514	cbiH	CP001363.1:2156761-2163006	13.0045	18.967	19.3983	24.8892	17.7403	26.8335	26.089	15.0815	17.0386	25.5423	34.4571
gene2515	cbiG	CP001363.1:2156761-2163006	15.3496	16.6106	20.2238	22.0218	18.7703	30.4202	29.1572	18.7554	18.0132	24.8395	34.36
gene2516	cbiF	CP001363.1:2156761-2163006	13.7668	15.9597	17.7347	19.8766	17.8386	25.391	25.249	12.4767	15.493	20.6721	27.0237
gene2517	cbiT	CP001363.1:2156761-2163006	6.94585	12.2773	10.69	11.866	10.5443	12.5755	18.1968	8.07659	11.616	12.4016	16.6831
gene2518	cbiE	CP001363.1:2156761-2163006	6.47489	9.84906	11.7278	11.5326	10.0428	14.6511	15.0714	6.71193	9.61912	11.3693	14.4705
gene2519	cbiD	CP001363.1:2156761-2163006	9.56201	12.2169	13.5219	18.0826	12.0629	17.5894	16.5818	12.3187	12.32	17.6094	18.8021
gene252	dapD	CP001363.1:249993-250818	509.554	613.561	467.811	747.313	664.948	712.234	640.318	808.291	826.078	714.942	788.561
gene2520	cbiC	CP001363.1:2156761-2163006	8.81698	12.7882	16.6673	17.9052	9.14732	20.3686	24.1574	7.43884	13.6339	16.7837	20.5942
gene2521	cbiB	CP001363.1:2163016-2165352	8.20594	7.58132	9.26342	9.85572	7.5107	8.88219	11.4753	6.9522	8.68302	10.3064	10.8432
gene2522	cbiA	CP001363.1:2163016-2165352	15.5004	11.1106	13.2355	15.0382	10.3356	14.312	16.7781	9.45199	11.9526	15.5067	16.9685
gene2523	STM14_2524	CP001363.1:2165667-2165799	5.88743	0	15.3927	9.16628	4.74968	15.8959	26.4607	5.57959	0	0	14.529
gene2524	pocR	CP001363.1:2165949-2166861	15.6901	17.9742	15.9723	24.3365	13.297	23.8049	49.7124	17.1412	16.7143	23.6089	43.0068
gene2525	pduF	CP001363.1:2167077-2168160	9.47264	8.12635	6.15329	10.0516	8.96115	9.17434	10.1095	7.6265	5.21984	11.6858	8.29629
gene2526	pduA	CP001363.1:2168397-2169491	0	1.19858	0.583656	0	2.22101	0.583563	0.99861	0.408292	0.90191	0.413773	1.74207
gene2527	pudB	CP001363.1:2168397-2169491	1.83812	0.770456	0.925034	1.01158	1.0057	1.87897	0.949273	1.87008	0.724655	1.11841	1.92221
gene2528	pduC	CP001363.1:2169509-2171174	1.5985	1.21274	1.48287	1.10069	1.24207	1.31543	1.06971	1.58648	0.804831	1.09248	2.27374
gene2529	pduD	CP001363.1:2171184-2171859	2.53619	1.21132	2.3614	2.23194	2.04603	1.78812	2.43055	2.31574	0.790799	2.77778	3.25081
gene253	glnD	CP001363.1:250847-253520	73.8431	67.8318	60.961	67.3705	73.4512	67.1683	52.705	67.6848	74.559	71.1755	62.079
gene2530	pduE	CP001363.1:2171873-2172395	1.04217	1.4839	2.5095	1.98481	2.96824	2.08212	1.8098	2.60785	0.545159	1.89359	2.52843
gene2531	pduG	CP001363.1:2172404-2174577	1.50486	1.21903	2.05624	1.81252	2.34273	2.01003	1.16482	2.67874	1.38742	1.95932	2.53151
gene2532	pduH	CP001363.1:2172404-2174577	0.792992	2.32188	1.82275	0.290492	1.94013	1.25556	0	3.07631	0	0.651258	2.56495
gene2533	pduJ	CP001363.1:2174595-2174871	12.6038	4.50092	4.32214	6.36051	8.9092	7.64147	6.51416	4.76521	1.9136	8.26112	8.53805
gene2534	pduK	CP001363.1:2174874-2176477	4.91787	2.88396	5.36338	4.95331	5.93994	4.74557	4.19199	6.31078	1.53326	4.16135	8.75282
gene2535	pduL	CP001363.1:2174874-2176477	3.17755	2.60697	3.18835	3.14736	3.88069	3.43641	2.89651	5.70505	2.55805	3.43161	5.86712
gene2536	pduM	CP001363.1:2174874-2176477	3.67792	1.58525	2.43839	3.12496	3.78013	2.9083	1.70131	4.90003	1.44005	3.71213	5.39272
gene2537	pduN	CP001363.1:2176480-2176756	3.75354	5.40893	2.96731	2.8888	9.42759	3.81094	2.6109	3.70065	1.85412	2.64193	8.89983
gene2538	pduO	CP001363.1:2176765-2179167	2.15673	1.94049	2.9417	2.46006	4.43729	2.38043	2.00722	4.09657	1.60164	2.61424	3.17407
gene2539	pduP	CP001363.1:2176765-2179167	2.86328	3.02821	2.74989	3.7154	4.88895	3.56668	2.22362	5.60329	2.72331	4.018	5.36689
gene254	map	CP001363.1:253756-254551	203.326	323.101	264.829	321.245	340.543	318.197	283.818	362.518	408.47	356.304	309.153
gene2540	pduQ	CP001363.1:2179178-2181643	2.82142	2.47937	2.67336	2.35595	4.50093	3.12622	2.59381	4.50159	1.70661	3.59064	4.74921
gene2541	pduS	CP001363.1:2179178-2181643	1.72112	2.40161	2.8622	3.88174	6.13799	5.0058	3.03309	5.02274	2.15163	3.60921	5.05087
gene2542	pduT	CP001363.1:2181645-2182550	0.810667	1.46097	3.36612	2.71575	2.60094	2.2443	2.07597	2.439	2.04362	2.60901	3.34055
gene2543	pduU	CP001363.1:2181645-2182550	2.72629	4.38008	4.41832	4.98894	7.38961	2.85186	3.32778	1.51812	2.57948	3.94201	6.62052
gene2544	pduV	CP001363.1:2182554-2184206	0.893282	1.83816	2.86487	2.74883	2.54754	2.1517	2.43355	4.38922	0.745983	3.31575	5.50032
gene2545	pduW	CP001363.1:2182554-2184206	4.06159	3.77055	4.64869	4.60778	6.62796	5.23215	4.84741	4.94327	2.71889	4.60525	6.22808
gene2546	pduX	CP001363.1:2184263-2185166	23.5176	21.083	16.7131	22.6543	25.3987	20.5852	18.0349	27.7247	11.158	28.3546	24.626
gene2547	yeeX	CP001363.1:2185199-2185535	841.909	636.732	389.154	645.874	654.325	687.947	545.263	785.836	436.431	831.813	923.904
gene2548	STM14_2549	CP001363.1:2185569-2185701	437.165	281.317	365.042	293.48	248.681	639.438	605.07	355.796	321.143	420.704	406.68
gene2549	yeeA	CP001363.1:2185779-2186838	258.471	48.5331	37.3528	50.555	97.0918	50.8853	47.6051	43.056	50.5456	56.5707	49.1997
gene255	STM14_0256	CP001363.1:254798-255727	1194.3	8002.22	9117.35	7684.3	7523.56	9028.84	11063.2	8015.95	20151.5	9479.11	6288.44
gene2550	sbmC	CP001363.1:2186956-2187424	3425.57	127.351	140.299	168.318	859.394	192.296	291.069	116.173	227.966	209.841	156.723
gene2551	dacD	CP001363.1:2187576-2188749	15.829	23.1215	17.5935	28.4889	25.7929	27.2294	19.8818	33.4001	19.2682	28.4876	21.4012
gene2552	phsC	CP001363.1:2188872-2190212	33.0111	10.3682	9.71256	11.504	14.4725	11.6612	13.7386	10.3366	8.12921	14.1709	15.9424
gene2553	phsB	CP001363.1:2188872-2190212	18.0547	7.61349	7.84443	7.0078	8.64104	7.06887	7.55189	8.39263	7.01451	10.0983	11.4422
gene2554	phsA	CP001363.1:2190226-2192503	5.67935	3.86782	3.9647	3.53497	4.55617	3.6852	6.46927	3.61092	4.71406	4.40791	5.26936
gene2555	STM14_2556	CP001363.1:2192949-2195470	0.656875	3.10819	0.406441	0.484343	0.95505	0.79234	1.83757	1.09162	0.576399	0.523019	1.3262
gene2556	sopA	CP001363.1:2192949-2195470	17.7173	10.4311	9.73189	11.4589	15.9558	11.783	8.97595	11.1407	5.60939	15.4708	15.5907
gene2557	STM14_2558	CP001363.1:2195673-2195796	69.5661	107.753	87.5967	31.3472	121.232	76.631	107.587	148.876	82.5612	112.468	106.561
gene2558	sbcB	CP001363.1:2195812-2197243	59.7483	106.893	89.5668	106.618	117.7	123.263	106.022	113.438	75.3254	149.61	148.662
gene2559	yeeF	CP001363.1:2197378-2198937	117.26	873.918	973.307	1093.16	1103.36	1233.6	1645.8	156.563	711.33	1973.3	730.141
gene256	rpsB	CP001363.1:254798-255727	1276.17	5571.97	5921.28	6230.61	5252.16	5989.25	7207	4426.95	10363.9	6381.5	4294.37
gene2560	STM14_2561	CP001363.1:2197378-2198937	5.55626	36.5577	95.1608	58.7497	63.4251	141.917	146.39	7.44572	25.2939	130.238	31.1142
gene2561	STM14_2562	CP001363.1:2197378-2198937	57.4218	1357.01	1221.67	2087.75	1779.61	1242.42	1794.05	155.016	826.166	2933.99	881.279
gene2562	yeeY	CP001363.1:2199022-2199937	196.752	54.1323	44.5103	37.3534	40.7679	31.9153	21.9639	53.6986	13.3463	39.0436	68.9821
gene2563	yeeZ	CP001363.1:2199982-2200807	483.39	179.812	126.702	138.854	133.592	118.82	94.9508	145.849	48.3238	156.638	221.53
gene2564	hisG	CP001363.1:2201031-2202066	409.548	1358.68	777.785	1259.22	2279.42	1710.42	981.762	315.226	47.7981	2583.55	1889.52
gene2565	hisD	CP001363.1:2202168-2208303	452.648	1126.63	637.474	975.775	1789.14	1450.08	829.898	281.612	45.3905	2141.46	1548.69
gene2566	hisC	CP001363.1:2202168-2208303	583.84	1365.26	764.918	1142.65	2039.7	1760.13	970.102	402.145	63.045	2469.84	1954.23
gene2567	hisB	CP001363.1:2202168-2208303	433.206	1297.59	714.698	1123.91	1860.25	1633.75	861.601	394.499	77.1178	2481.48	2044.23
gene2568	hisH	CP001363.1:2202168-2208303	415.321	1423.1	764.742	1234.5	1954.38	1731.09	896.762	393.165	73.4452	2470.84	2090.84
gene2569	hisA	CP001363.1:2202168-2208303	330.298	1200.92	672.261	1080.71	1787.11	1509.22	824.35	327.28	67.8791	2223.85	1802.41
gene257	tsf	CP001363.1:255984-256836	994.554	3528.78	3347.88	3869.78	3495.79	3414.04	4534.09	2929.9	6097.13	3680.46	2480.68
gene2570	hisF	CP001363.1:2202168-2208303	411.259	1333.15	781.114	1262.08	2058.55	1676.71	958.951	380.911	78.6656	2550.37	2133.53
gene2571	hisI	CP001363.1:2202168-2208303	472.488	1439.49	990.261	1333.92	2323.83	2181.19	1241.04	448.829	105.066	2738.2	2215.23
gene2572	wzzB	CP001363.1:2208383-2209367	222.759	766.543	981.052	715.31	341.827	612.098	457.748	482.798	287.064	931.855	891.571
gene2573	udg	CP001363.1:2209509-2210676	18.1903	77.8111	37.7431	54.1989	138.617	163.175	48.0107	427.461	117.361	0.114673	79.4747
gene2574	gnd	CP001363.1:2210912-2212319	325.458	839.806	469.54	725.437	869.457	864.817	817.302	737.052	597.958	1124.6	701.42
gene2575	rfbP	CP001363.1:2212482-2213913	99.1657	256.521	140.498	224.288	191.043	225.77	239.813	107.78	127.409	284.545	189.51
gene2576	rfbK	CP001363.1:2213984-2216844	129.131	347.808	207.165	289.449	245.827	298.009	328.797	188.065	196.408	371.052	256.302
gene2577	rfbM	CP001363.1:2213984-2216844	132.155	364.833	280.203	318.663	300.361	318.796	416.97	192.125	229.239	393.761	249.834
gene2578	rfbN	CP001363.1:2216844-2217789	161.614	391.636	304.024	324.372	300.834	280.898	399.105	189.814	235.85	373.342	269.651
gene2579	rfbU	CP001363.1:2217789-2218851	117.07	320.775	244.431	272.041	301.499	219.652	283.531	142.934	146.357	279.32	199.183
gene258	pyrH	CP001363.1:256980-257706	78.0719	634.814	591.001	618.445	604.879	647.194	646.363	462.524	1167.19	594.758	415.298
gene2580	rfbV	CP001363.1:2219170-2220172	141.404	303.506	245.133	267.662	245.465	229.88	243.247	173.439	189.862	312.664	259.581
gene2581	rfbX	CP001363.1:2220176-2221469	92.5303	216.902	182.393	207.686	179.459	168.49	177.236	92.8176	121.395	212.194	170.918
gene2582	rfbJ	CP001363.1:2221550-2222450	138.726	351.712	279.331	333.449	260.356	327	302	183.297	195.89	334.99	340.059
gene2583	rfbH	CP001363.1:2222477-2223791	495.357	1165.86	994.511	1117.08	966.594	1167.29	1383.14	796.001	1074.63	1210.11	1265.48
gene2584	rfbG	CP001363.1:2223817-2224897	355.229	741.132	670.607	651.189	583.295	733.64	847.643	385.457	633.136	715.264	732.418
gene2585	rfbF	CP001363.1:2224901-2226664	383.499	666.64	537.78	608.076	509.668	563.844	685.633	315.307	483.279	618.296	623.105
gene2586	rfbI	CP001363.1:2224901-2226664	130.697	504.062	437.85	450.369	391.965	489.725	500.153	227.942	394.007	531.019	502.709
gene2587	rfbC	CP001363.1:2226669-2227221	163.435	541.643	504.306	527.061	450.749	531.411	564.178	263.071	449.04	567.256	531.138
gene2588	rfbA	CP001363.1:2227221-2228100	94.6823	364.289	312.545	312.363	295.46	303.06	361.093	161.811	316.351	369.915	314.316
gene2589	rfbD	CP001363.1:2228147-2230132	216.29	503.795	412.688	407.051	372.354	405.053	426.222	249.139	364.483	458.578	450.053
gene259	frr	CP001363.1:257852-258410	1068.73	1646.8	1565.17	1584.67	1565.42	1612.55	1624.34	1137.17	2161.05	1515.05	1270.46
gene2590	rfbB	CP001363.1:2228147-2230132	257.896	598.082	495.989	522.003	446.781	451.973	490.507	280.372	421.671	570.985	483.624
gene2591	galF	CP001363.1:2230508-2231531	245.324	1010.67	914.998	701.506	663.587	595.354	524.798	695.087	456.439	704.909	685.085
gene2592	wcaM	CP001363.1:2231579-2232983	5.95969	10.2501	7.43141	13.4897	37.4324	11.457	7.86	51.8518	3.2864	24.452	19.6946
gene2593	wcaL	CP001363.1:2232993-2235491	8.33376	13.2684	10.2103	16.1053	57.1697	15.9218	11.5073	67.5668	3.42138	42.329	25.5939
gene2594	wcaK	CP001363.1:2232993-2235491	19.7065	20.6979	15.0163	30.4783	98.6818	24.0651	19.7703	109.979	4.40579	67.3477	44.921
gene2595	wzxC	CP001363.1:2235512-2236991	4.12552	7.58901	6.3755	10.9694	35.278	8.3109	7.52196	38.3761	1.89192	21.4035	13.5566
gene2596	wcaJ	CP001363.1:2237123-2238518	6.71305	11.1634	7.38662	16.0048	60.5647	11.044	9.52261	63.9748	2.33965	30.683	23.6209
gene2597	cpsG	CP001363.1:2238571-2241489	30.787	27.9356	16.9076	32.662	141.056	20.2469	22.4814	130.016	3.04472	68.1532	49.5957
gene2598	STM14_2599	CP001363.1:2238571-2241489	21.4025	43.9568	30.7499	46.3375	192.883	44.8083	35.4402	212.499	3.93906	77.4592	66.1176
gene2599	manC	CP001363.1:2238571-2241489	22.3102	38.4045	24.1403	43.1457	155.319	28.2085	25.1792	146.883	4.46783	79.115	64.6115
gene26	STM14_0027	CP001363.1:24315-24426	23.7684	0	35.5627	0	0	37.3932	42.5358	24.9881	0	0	61.2741
gene260	dxr	CP001363.1:258550-259747	65.0028	168.188	170.884	150.049	156.701	143.784	138.279	146.275	194.418	143.176	138.377
gene2600	wcaI	CP001363.1:2241491-2243185	16.6797	39.4922	27.3435	43.8645	171.527	29.0393	21.7975	157.283	4.57381	85.6663	63.3735
gene2601	wcaH	CP001363.1:2241491-2243185	21.083	60.0665	36.5281	63.497	248.519	42.0855	35.8066	233.075	7.54022	151.752	108.247
gene2602	wcaG	CP001363.1:2243187-2244153	33.8521	64.2096	39.3099	72.9492	287.627	46.0473	38.5803	249.205	6.40633	157.145	114.396
gene2603	gmd	CP001363.1:2244155-2245277	105.791	144.128	80.2053	146.374	595.893	95.1004	95.0082	489.37	11.7882	323.742	233.71
gene2604	wcaF	CP001363.1:2245300-2245855	24.1063	42.2491	30.865	57.1055	208.61	28.8892	28.7338	126.529	4.71477	103.888	67.1511
gene2605	wcaE	CP001363.1:2245870-2246617	20.4038	35.7712	28.6258	42.1028	163.435	26.2765	24.6214	109.912	4.59647	88.3416	54.5
gene2606	wcaD	CP001363.1:2246629-2249521	10.3172	19.6885	13.2273	29.5936	93.4064	15.6326	13.597	74.0498	2.60331	51.4561	32.8774
gene2607	wcaC	CP001363.1:2246629-2249521	9.59437	17.7519	12.9963	23.0037	79.22	14.363	13.9565	76.5236	3.30003	39.9648	29.1594
gene2608	wcaB	CP001363.1:2246629-2249521	8.57613	16.9326	13.7539	27.2857	97.9427	17.4516	13.5284	85.6451	2.20249	44.4151	33.2469
gene2609	wcaA	CP001363.1:2249523-2250366	21.5529	28.9705	16.9909	31.1865	134.594	22.6761	22.4328	133.629	5.7708	61.8619	46.9647
gene261	STM14_0262	CP001363.1:259829-260033	67.9974	263.022	335.075	367.824	343.414	327.3	286.722	193.873	406.793	276.379	197.545
gene2610	wzc	CP001363.1:2250452-2253058	7.10312	14.6444	11.6819	18.4008	78.7944	11.9967	12.1102	62.8471	3.02726	34.2453	23.6448
gene2611	wzb	CP001363.1:2250452-2253058	8.26187	15.2238	12.5638	18.4705	100.793	14.3585	17.1126	76.6391	2.29125	44.2527	25.6905
gene2612	wza	CP001363.1:2253063-2254203	7.97813	13.5345	10.578	14.166	84.4107	10.3988	11.7408	79.6362	2.90551	41.6084	22.4332
gene2613	STM14_2614	CP001363.1:2254276-2254522	9.08463	12.3878	17.9352	24.3115	113.927	11.6564	9.97495	115.778	2.73259	48.5945	25.7982
gene2614	yegH	CP001363.1:2254877-2256458	57.3192	58.7441	64.8057	61.3149	45.6306	49.4636	63.0473	61.9589	32.6389	59.1844	63.512
gene2615	asmA	CP001363.1:2256543-2258400	67.3794	161.9	117.762	152.406	172.613	163.526	139.416	126.467	90.1071	169.574	144.578
gene2616	dcd	CP001363.1:2258438-2259020	277.409	363.651	232.111	336.062	368.951	360.087	301.313	307.356	204.328	382.977	333.701
gene2617	udk	CP001363.1:2259110-2259752	42.0736	210.706	184.197	201.539	217.579	205.255	151.597	127.946	171.299	203.306	146.094
gene2618	STM14_2619	CP001363.1:2259827-2259998	45.5331	35.9182	20.9751	11.2146	19.739	12.4284	22.455	31.8633	4.63415	25.1648	40.3026
gene2619	yegE	CP001363.1:2260082-2264012	24.9477	38.5343	31.6625	28.8506	27.5101	25.7137	22.1775	25.2292	16.3201	29.6247	37.721
gene262	uppS	CP001363.1:260059-260818	51.9723	182.695	243.067	244.927	271.197	230.332	221.169	138.663	275.658	230.966	154.473
gene2620	alkA	CP001363.1:2260082-2264012	14.8287	18.1762	20.9516	15.8936	15.1188	15.4499	11.4629	19.2027	5.51687	13.9466	26.1206
gene2621	yegD	CP001363.1:2264043-2265396	7.26429	36.169	36.4451	38.3601	67.3339	41.1114	35.9824	39.9188	21.6313	54.2477	27.9042
gene2622	STM14_2623	CP001363.1:2265632-2265749	12.3889	45.0383	48.6829	20.2329	44.9987	31.4618	47.0073	14.0122	73.947	71.8831	22.1283
gene2623	STM14_2624	CP001363.1:2265836-2270200	32.9742	41.6717	30.815	25.3783	27.8237	23.4034	14.4848	21.3915	9.55357	20.6093	32.1434
gene2624	yegN	CP001363.1:2265836-2270200	7.43958	15.7842	13.2192	11.17	12.8675	10.2102	7.36752	9.15781	4.52867	9.62585	15.8761
gene2625	yegO	CP001363.1:2270200-2276812	7.55563	13.9842	11.8746	10.3096	12.327	9.82039	8.18234	8.29423	5.27785	9.58873	13.8613
gene2626	yegB	CP001363.1:2270200-2276812	8.8788	19.7576	13.6953	13.2345	15.7566	17.1385	11.6752	16.8434	11.0115	16.9324	22.4262
gene2627	baeS	CP001363.1:2270200-2276812	48.1455	38.1185	29.3704	38.067	45.7483	40.6127	31.1313	33.0426	20.7652	39.7756	44.6201
gene2628	baeR	CP001363.1:2270200-2276812	67.8581	79.7112	68.3046	82.9574	83.0893	82.0909	59.9041	93.3053	44.1651	90.0336	113.774
gene2629	STM14_2630	CP001363.1:2277080-2278999	7.06748	12.9862	10.2652	6.34999	4.42677	7.6013	7.58369	4.89574	2.45599	8.08594	6.69729
gene263	cdsA	CP001363.1:260830-261688	87.1195	194.45	256.248	245.811	275.386	218.149	222.591	146.411	254.321	209.588	161.678
gene2630	STM14_2631	CP001363.1:2277080-2278999	4.7877	8.39669	6.70818	5.15381	3.65304	4.56641	4.35928	3.39269	3.51242	5.28529	7.86813
gene2631	STM14_2632	CP001363.1:2277080-2278999	4.30756	8.17511	8.67803	5.73569	3.42863	5.13482	4.80381	5.64558	3.83377	4.04434	8.07848
gene2632	STM14_2633	CP001363.1:2279009-2281121	18.5539	16.1385	13.5014	11.075	9.57119	11.459	11.6128	10.4137	6.614	11.7794	18.4753
gene2633	yegQ	CP001363.1:2281236-2282598	15.4781	75.9783	139.62	125.382	122.291	124.216	157.21	56.0697	131.404	135.136	80.7268
gene2634	STM14_2635	CP001363.1:2282707-2282821	0	13.3793	0	24.978	0	0	38.7422	0	0	0	0
gene2635	STM14_2636	CP001363.1:2283048-2284095	8.14758	9.78418	10.993	4.18664	5.20577	3.7793	3.87261	4.39478	2.18156	4.70075	4.20973
gene2636	STM14_2637	CP001363.1:2284130-2284547	11.495	21.6553	21.8407	16.3306	15.9954	18.6166	14.655	21.1299	8.80151	13.6375	21.7356
gene2637	STM14_2638	CP001363.1:2284668-2285004	36.3919	24.4642	18.4777	22.7005	18.8139	22.0471	17.3335	14.7916	9.75765	21.8127	26.7382
gene2638	STM14_2639	CP001363.1:2285113-2285233	0	0	0	0	0	11.0833	0	0	0	0	10.5435
gene2639	STM14_2640	CP001363.1:2285365-2285482	17.772	32.8581	0	0	0	0	0	0	0	16.4624	0
gene264	yaeL	CP001363.1:261699-263052	126.547	343.2	368.679	451.803	454.625	388.866	321.723	355.726	353.449	345.478	313.773
gene2640	yegS	CP001363.1:2285565-2286465	183.726	270.222	289.98	174.738	186.281	117.915	98.6447	192.663	39.9991	126.587	302.773
gene2641	fbaB	CP001363.1:2286517-2287570	849.381	1041.2	1150.12	1017.7	1047.37	775.609	465.672	1565.48	85.7937	737.397	1685.78
gene2642	yegT	CP001363.1:2287823-2291778	5.754	5.38436	9.30293	8.29125	8.92345	7.95869	10.5933	5.06165	13.1996	8.64965	7.2648
gene2643	yegU	CP001363.1:2287823-2291778	25.6712	19.4023	24.4222	25.8993	31.094	31.0173	29.6535	28.302	27.7628	31.1473	30.3757
gene2644	yegV	CP001363.1:2287823-2291778	20.9611	23.3635	22.3945	27.9425	40.8423	28.992	23.137	31.8791	17.5016	30.0693	31.6368
gene2645	yegW	CP001363.1:2287823-2291778	176.654	182.212	126.923	198.569	294.236	217.88	140.456	221.8	42.6899	191.349	261.8
gene2646	thiD	CP001363.1:2291813-2293398	445.027	384.85	198.117	381.69	690.712	502.013	230.165	520.262	6.76562	434.977	660.512
gene2647	thiM	CP001363.1:2291813-2293398	532.488	453.243	250.683	483.32	767.99	601.693	276.075	539.177	9.17046	453.068	689.965
gene2648	STM14_2649	CP001363.1:2293496-2293682	18.1075	8.03028	14.5677	15.071	24.1867	11.3207	18.9404	24.9768	3.9553	22.525	17.8795
gene2649	STM14_2650	CP001363.1:2293807-2294122	1050.47	490.181	343.046	371.283	657.368	360.981	327.126	533.868	202.31	430.925	384.657
gene265	yaeT	CP001363.1:263083-265498	249.788	731.648	719.559	930.298	785.037	848.276	793.524	775.591	700.655	760.515	880.031
gene2650	STM14_2651	CP001363.1:2294184-2294343	17.0899	5.11814	4.07386	8.92812	7.22513	2.10773	0	15.0334	0	7.99542	2.28332
gene2651	stcD	CP001363.1:2294384-2295392	5.04785	4.00635	4.198	2.56374	2.31163	2.7086	3.31446	3.42498	1.31525	2.70466	3.69175
gene2652	stcC	CP001363.1:2295407-2297897	10.2675	4.61457	4.68283	3.10243	2.3192	2.78673	3.13559	3.00963	1.77078	3.40248	4.13308
gene2653	stcB	CP001363.1:2297910-2298594	0.983829	1.06479	0.760481	0.799336	0.202023	0.488884	0.28867	1.01421	0.586463	0.63683	0.510881
gene2654	stcA	CP001363.1:2298649-2299180	4.17253	1.38955	2.16957	2.30385	2.0216	0.962207	2.44766	2.13369	2.88714	2.08071	0.770782
gene2655	yehE	CP001363.1:2299458-2299740	5622.91	197.859	133.177	109.008	204.496	116.19	86.6271	59.3433	55.8298	163.6	112.354
gene2656	mrp	CP001363.1:2300017-2301127	265.892	310.938	327.871	285.181	346.378	277.301	434.576	257.276	364.736	358.092	325.888
gene2657	metG	CP001363.1:2301291-2303325	114.085	336.617	242.479	290.614	283.5	304.061	300.642	256.242	274.344	336.228	265.528
gene2658	yehR	CP001363.1:2303565-2304024	12.9329	11.3503	9.86844	14.0063	7.23677	11.9317	8.44402	4.37467	6.43273	16.7578	13.6043
gene2659	STM14_2660	CP001363.1:2304195-2304726	14.9178	21.5329	25.2398	16.915	17.3993	16.8421	16.8525	10.1756	10.5785	19.3885	20.4378
gene266	hlpA	CP001363.1:265620-266106	535.876	1288.45	1229.07	1720.1	1396.73	1745.91	1247.46	1737.69	1654.59	1720.56	1744.16
gene2660	yehS	CP001363.1:2304782-2305250	64.6266	117.492	95.3496	104.895	115.984	106.224	101.138	69.6751	107.203	106.74	94.3717
gene2661	yehT	CP001363.1:2305296-2307800	16.6051	20.4911	36.663	46.2662	42.4255	61.9164	72.0371	44.0353	74.1635	62.989	45.4804
gene2662	yehU	CP001363.1:2305296-2307800	14.1652	13.7765	29.8653	34.2924	28.3697	41.505	45.7311	28.5089	61.3955	41.8499	27.6068
gene2663	yehV	CP001363.1:2307920-2308652	114.96	64.0832	74.2444	66.9761	71.0876	58.0434	38.6419	70.6096	16.6	55.0456	117.213
gene2664	STM14_2665	CP001363.1:2308711-2311624	228.232	197.248	147.516	165.565	135.047	113.444	54.2501	63.8576	66.0839	35.443	95.888
gene2665	yehW	CP001363.1:2308711-2311624	172.223	148.175	109.093	87.3113	68.4672	54.6421	47.8499	123.92	40.3394	76.0098	138.833
gene2666	yehX	CP001363.1:2308711-2311624	109.794	188.038	141.915	88.8637	55.8065	62.9339	38.7781	186.453	26.4923	66.9257	200.558
gene2667	yehY	CP001363.1:2308711-2311624	226.582	249.788	166.391	111.762	68.5094	70.5705	45.8909	212.071	33.1218	82.254	215.428
gene2668	yehZ	CP001363.1:2311627-2312545	933.885	374.792	225.387	175.723	150.635	123.012	84.4911	407.387	50.498	162.737	376.132
gene2669	bglX	CP001363.1:2312725-2315023	48.3561	110.023	84.7937	104.276	124.412	115.024	102.524	89.5329	71.7598	138.174	123.651
gene267	lpxD	CP001363.1:266109-267135	168.292	565.959	606.583	711.694	589.394	612.209	462.785	731.814	855.491	607.559	583.971
gene2670	STM14_2671	CP001363.1:2315123-2315237	0	0	0	0	0	0	0	0	0	0	0
gene2671	dld	CP001363.1:2315289-2317020	149.274	245.06	213.712	183.594	161.724	169.805	148.342	198.742	84.8039	209.862	354.393
gene2672	pbpG	CP001363.1:2317077-2318778	65.0377	228.349	166.095	218.449	263.247	232.024	185.853	123.575	150.024	249.367	218.297
gene2673	STM14_2674	CP001363.1:2317077-2318778	76.8421	132.66	98.3844	138.834	195.142	130.472	114.749	47.7805	96.7445	135.14	80.7002
gene2674	yohC	CP001363.1:2317077-2318778	154.967	22.0203	12.9111	10.3495	135.602	12.6637	8.75272	15.365	2.53441	7.9111	24.8669
gene2675	STM14_2676	CP001363.1:2318809-2319506	0	0	12.9878	0	0	27.4299	14.4597	0	0	0	0
gene2676	yohD	CP001363.1:2318809-2319506	52.8976	52.8435	36.6934	36.0172	52.6294	26.9948	22.495	47.9417	12.274	29.4089	63.0741
gene2677	yohF	CP001363.1:2319554-2320316	179.098	102.152	95.3442	67.1232	56.6902	57.7124	36.2503	160.589	22.9535	59.1956	163.579
gene2678	yohG	CP001363.1:2320381-2321818	5.46122	4.23201	3.75922	3.68245	5.56022	4.2771	5.07042	2.94474	2.82407	5.06633	4.74509
gene2679	STM14_2680	CP001363.1:2322008-2322206	16.1358	3.37567	3.91304	2.03366	4.29723	2.04156	9.38538	3.8465	4.21027	5.55432	3.82426
gene268	fabZ	CP001363.1:267150-267696	404.615	785.463	860.171	961.037	917.924	971.408	824.067	1071.43	1308.48	847.522	840.395
gene2680	yohI	CP001363.1:2322276-2323215	17.7675	28.6891	26.2403	32.7446	43.4213	31.077	33.9184	20.4531	27.1008	37.3236	23.54
gene2681	STM14_2682	CP001363.1:2323323-2324517	40.6167	30.341	18.4546	22.5302	30.829	21.2984	22.5834	28.6723	13.7686	24.0268	27.7636
gene2682	STM14_2683	CP001363.1:2324531-2325176	20.7431	29.239	15.1964	11.9097	17.7617	16.0132	14.6263	18.1691	9.41743	15.1995	17.4027
gene2683	STM14_2684	CP001363.1:2325184-2325886	22.0896	34.4184	8.68326	9.72945	16.253	12.109	9.28204	19.1115	9.0303	13.2155	18.3918
gene2684	STM14_2685	CP001363.1:2325901-2326939	14.1961	30.9113	5.87089	4.70888	7.24223	6.55667	6.62591	9.05217	5.70534	7.01855	6.85962
gene2685	STM14_2686	CP001363.1:2326950-2328309	3.65633	32.0696	4.24972	1.84823	2.9121	2.70211	1.61438	2.26959	2.30942	1.85598	2.08315
gene2686	STM14_2687	CP001363.1:2328434-2329343	38.0852	24.1249	16.8781	18.5071	22.4142	17.0336	19.2075	28.403	33.6348	20.9314	11.1348
gene2687	yohJ	CP001363.1:2329474-2330565	51.3065	45.4546	39.0963	39.8388	66.1621	32.1766	36.617	28.4816	18.7128	41.9155	38.1604
gene2688	yohK	CP001363.1:2329474-2330565	72.0194	64.1137	39.7866	55.0756	74.9155	51.151	40.709	45.2468	24.8399	56.1194	73.7787
gene2689	cdd	CP001363.1:2330718-2331603	776.119	1706.21	1477.29	2176.93	2244.51	2972.36	3562.01	1149.75	2612.8	2408.61	94.6229
gene269	lpxA	CP001363.1:267699-270229	329.191	664.602	685.855	751.83	795.743	802.939	692.551	860.786	1081.69	693.858	748.291
gene2690	sanA	CP001363.1:2331779-2332741	71.9965	86.8516	88.1953	97.8002	81.5875	95.7215	99.52	74.5734	98.382	96.6774	75.4574
gene2691	STM14_2692	CP001363.1:2331779-2332741	25.6292	49.63	63.179	46.8865	23.1119	53.9832	91.4868	23.3927	75.4039	38.1129	34.5388
gene2692	STM14_2693	CP001363.1:2332945-2335416	3.89116	6.13959	9.02688	3.5785	2.55695	3.83687	41.7601	2.40427	47.7289	3.52077	3.20908
gene2693	yeiA	CP001363.1:2332945-2335416	9.78451	9.0468	12.3113	8.04781	6.25801	7.79686	34.2217	5.51673	40.6788	8.40124	6.98852
gene2694	mglC	CP001363.1:2335490-2336501	16.8789	20.7776	26.4171	34.5011	13.1876	38.0319	74.5253	6.38149	139.405	43.6286	28.8867
gene2695	mglA	CP001363.1:2336516-2338037	12.2449	21.2692	36.3269	33.7273	14.4046	44.7014	93.4385	8.28451	183.091	46.3021	26.0595
gene2696	STM14_2697	CP001363.1:2338064-2339169	10.47	0	33.4559	16.7064	0	26.6811	39.8074	0	78.785	10.996	30.0545
gene2697	mglB	CP001363.1:2338064-2339169	60.2344	51.9327	86.473	95.4483	48.0595	120.062	233.898	36.0706	545.762	129.882	75.1534
gene2698	STM14_2699	CP001363.1:2339343-2339451	256.716	161.252	235.453	107.358	139.453	520.611	703.487	34.0329	1507.76	199.084	50.831
gene2699	galS	CP001363.1:2339667-2341982	8.03652	9.26979	17.7129	19.2222	11.4431	24.4569	38.2459	8.74958	42.8104	16.2825	13.984
gene27	bcfA	CP001363.1:24468-25798	116.081	68.6349	62.1072	40.3307	18.9776	28	26.652	34.3544	19.9539	21.2383	75.6805
gene270	lpxB	CP001363.1:267699-270229	47.8673	217.88	229.686	224.997	232.196	221.348	166.842	363.899	357.757	205.032	187.906
gene2700	STM14_2701	CP001363.1:2339667-2341982	2.65894	4.7291	6.1312	4.07419	6.74093	2.18506	2.42057	11.4873	3.05642	4.707	12.1692
gene2701	yeiB	CP001363.1:2339667-2341982	86.5096	39.0804	39.8209	40.2166	40.6974	40.8087	30.5081	37.749	30.2551	35.3535	41.2854
gene2702	folE	CP001363.1:2341996-2344230	2013.07	362.771	275.474	347.511	368.508	367.638	263.819	389.093	200.343	420.559	410.422
gene2703	STM14_2704	CP001363.1:2341996-2344230	205.184	30.7071	185.031	133.515	197.12	204.276	201.551	133.376	135.316	117.798	78.3769
gene2704	STM14_2705	CP001363.1:2341996-2344230	32.0765	22.0927	44.3974	30.8138	48.1931	35.9775	51.911	8.13667	34.9385	7.93152	14.2354
gene2705	STM14_2706	CP001363.1:2341996-2344230	44.8945	34.4375	54.6085	51.263	55.2828	80.4447	67.0259	65.74	50.6734	60.8298	60.8025
gene2706	fghA	CP001363.1:2341996-2344230	406.425	381.939	234.864	364.563	400.619	657.824	363.498	926.523	417.274	609.135	661.013
gene2707	STM14_2708	CP001363.1:2341996-2344230	58.5145	41.0456	29.2222	45.2712	39.438	50.2505	29.6469	66.8825	44.4929	53.2829	51.1088
gene2708	STM14_2709	CP001363.1:2344234-2345602	13.9548	11.5371	6.56583	8.02021	8.88005	8.43666	8.37047	6.94956	7.3617	9.9862	9.86331
gene2709	STM14_2710	CP001363.1:2345634-2345787	0	5.3678	4.17496	0	0	0	5.01638	2.93427	0	0	2.51158
gene271	rnhB	CP001363.1:267699-270229	46.5009	174.427	177.101	167.358	179.597	162.427	137.847	225.248	233.534	160.533	154.778
gene2710	STM14_2711	CP001363.1:2345818-2346706	2.45234	5.46784	1.43646	1.45218	2.23553	1.18521	2.04427	1.348	1.10934	2.26457	2.35829
gene2711	STM14_2712	CP001363.1:2346738-2348061	8.26487	20.1778	5.19875	22.4836	20.1107	25.4789	4.34209	19.8633	1.90706	37.6848	32.0656
gene2712	cirA	CP001363.1:2348104-2350304	121.803	2562.73	41.8907	2970.82	2980.23	3819.48	14.2037	2514.09	11.8235	4642.08	2840.82
gene2713	STM14_2714	CP001363.1:2348104-2350304	90.4104	2052.31	43.3009	3188.89	2808.19	2975.14	9.32317	1378.23	7.2986	3963.89	1973.3
gene2714	lysP	CP001363.1:2350440-2351910	93.7673	232.228	234.029	213.23	237.186	185.123	165.452	169.444	126.11	154.275	257.7
gene2715	STM14_2716	CP001363.1:2351962-2352097	265.044	188.495	259.876	222.826	243.74	189.533	210.859	68.0266	98.6266	113.454	199.834
gene2716	yeiE	CP001363.1:2352099-2352963	133.394	77.3243	62.6235	72.7292	84.5484	67.49	59.541	74.5854	38.3418	74.9777	89.6988
gene2717	STM14_2718	CP001363.1:2352990-2354133	20.6299	18.9493	28.3425	17.0889	79.5329	22.6033	16.8299	10.5474	11.0101	31.0583	18.6368
gene2718	yeiH	CP001363.1:2352990-2354133	78.5747	49.4927	50.6774	43.7792	50.0113	47.9008	39.1951	72.1632	28.7878	46.9062	61.1716
gene2719	nfo	CP001363.1:2354211-2355069	70.076	136.529	83.4556	124.541	114.562	134.516	116.171	100.639	122.421	141.37	111.04
gene272	dnaE	CP001363.1:270252-273735	32.3993	119.491	122.338	117.811	135.363	105.222	95.5453	150.621	161.394	109.959	116.523
gene2720	fruA	CP001363.1:2355133-2356822	61.1916	44.358	41.0589	42.0168	27.169	31.6794	34.5215	38.5966	7.85799	38.849	49.8886
gene2721	fruK	CP001363.1:2356838-2358907	34.4175	29.888	37.0108	34.3288	20.3357	26.2414	29.8736	33.0092	5.08938	27.4105	41.4328
gene2722	fruF	CP001363.1:2356838-2358907	14.6844	30.6656	27.0081	27.9768	15.8972	22.4884	26.213	28.5128	3.49588	28.003	34.7217
gene2723	STM14_2724	CP001363.1:2358927-2359059	0	0	0	0	0	0	0	6.82182	0	0	0
gene2724	STM14_2725	CP001363.1:2359143-2360457	0	0	0	0	0	0	0	0	8.98458	0	0
gene2725	STM14_2726	CP001363.1:2359143-2360457	0	5.84962	4.3031	0	5.70918	0	0	0	9.27477	0	0
gene2726	setB	CP001363.1:2359143-2360457	7.85138	12.5577	13.0421	12.5319	17.8236	12.7936	11.5315	5.73465	7.38648	13.1054	10.6589
gene2727	STM14_2728	CP001363.1:2360521-2361187	4.33559	2.75	3.09366	3.65098	3.80686	2.58514	3.45798	2.61189	4.31963	2.46679	2.46607
gene2728	STM14_2729	CP001363.1:2361188-2361311	0	0	0	0	7.16464	0	6.66884	7.84762	0	0	0
gene2729	STM14_2730	CP001363.1:2361471-2361576	0	0	0	0	0	0	0	0	0	0	0
gene273	accA	CP001363.1:273747-274707	140.013	290.139	385.037	386.06	466.881	394.284	416.857	436.155	619.902	443.806	354.768
gene2730	STM14_2731	CP001363.1:2361698-2362849	10.649	13.5935	14.9835	23.1331	34.9904	21.5548	26.0896	22.3313	13.7538	23.5731	16.1583
gene2731	STM14_2732	CP001363.1:2361698-2362849	18.4702	18.1273	19.9999	18.3008	31.4379	26.1973	21.794	18.6452	13.2328	28.1739	20.5277
gene2732	yeiP	CP001363.1:2361698-2362849	73.2849	295.831	247.256	401.408	456.562	427.782	354.763	152.871	265.284	419.174	341.875
gene2733	yeiR	CP001363.1:2363061-2364048	94.1795	91.343	71.4042	90.4637	61.6934	96.1989	63.2844	107.104	47.5841	92.9787	127.805
gene2734	yeiU	CP001363.1:2364077-2364797	59.029	110.045	101.408	109.817	85.4931	376.118	104.077	366.979	609.462	257.442	217.781
gene2735	STM14_2736	CP001363.1:2364974-2365205	75.8073	633.294	619.194	830.264	468.107	741.649	605.398	537.308	400.792	688.257	404.179
gene2736	spr	CP001363.1:2365210-2365783	103.013	985.388	1117.13	1437.11	647.192	1711.31	1559.68	1269.52	1408.07	1523	1183.78
gene2737	STM14_2738	CP001363.1:2365896-2366040	46.1687	36.8705	35.8973	42.7214	31.9854	63.7776	42.8195	9.01712	23.4706	43.0209	53.1431
gene2738	rtn	CP001363.1:2366108-2367665	34.7635	42.2819	31.0273	36.3676	36.6594	30.9213	36.1049	29.1266	24.4688	41.2373	44.6578
gene2739	yejA	CP001363.1:2367771-2369577	25.8641	58.3736	43.6367	52.7044	54.9275	53.6902	47.4842	41.0694	26.3874	67.1861	60.3989
gene274	STM14_0275	CP001363.1:274886-276650	24.3701	16.7758	22.3915	21.6911	24.6858	18.3253	21.8934	25.8989	26.1896	21.4966	23.2448
gene2740	yejB	CP001363.1:2369586-2371706	23.6068	42.494	34.4722	47.2255	45.9713	47.0141	41.8809	33.0568	22.9316	54.3045	54.075
gene2741	yejE	CP001363.1:2369586-2371706	15.7078	48.8659	34.9443	45.6801	45.662	49.5919	40.8673	31.9649	27.8083	50.5942	54.4259
gene2742	yejF	CP001363.1:2371707-2373297	26.0119	70.7751	53.0071	67.7653	58.3912	77.8907	60.0563	59.0889	42.0965	77.8963	90.0581
gene2743	yejG	CP001363.1:2373300-2373645	359.457	82.0001	108.917	113.919	115.334	121.873	97.1024	97.0885	164.851	172.82	93.2737
gene2744	STM14_2745	CP001363.1:2373809-2375226	84.6099	58.5187	71.5256	58.4286	51.8394	79.0625	37.9027	63.5953	62.8413	61.9972	75.2259
gene2745	bcr	CP001363.1:2373809-2375226	31.7475	68.8481	66.4457	64.4967	74.6964	68.2238	47.6224	53.6674	50.6195	76.829	101.071
gene2746	rsuA	CP001363.1:2375253-2375949	73.2834	103.463	101.096	106.145	116.931	109.061	79.4091	105.666	89.6356	134.508	144.876
gene2747	yejH	CP001363.1:2376100-2377861	22.8006	37.1883	26.826	32.059	35.5112	33.2457	28.7107	32.4269	28.4372	36.6943	33.781
gene2748	rplY	CP001363.1:2377985-2378999	1044.48	4933.55	6729.89	6499.81	5046.96	6451.65	8412.37	3169.36	10977.2	6368.51	4403.85
gene2749	STM14_2750	CP001363.1:2377985-2378999	17.2634	10.6331	8.81851	22.57	9.22781	29.4342	20.5494	8.14915	5.83638	26.0832	9.87683
gene275	ldcC	CP001363.1:276725-278867	60.3169	98.4652	106.435	86.3534	79.6378	78.2157	64.0786	151.03	83.564	80.7453	112.812
gene2750	STM14_2751	CP001363.1:2377985-2378999	40.6608	76.794	97.3873	105.574	160.617	115.18	136.723	62.5296	120.69	125.019	76.9562
gene2751	yejK	CP001363.1:2379026-2380034	40.1944	114.75	129.053	167.96	213.99	184.221	178.456	109.157	156.053	212.551	138.345
gene2752	yejL	CP001363.1:2380213-2380441	274.908	439.658	374.887	389.382	385.181	393.521	325.805	337.243	363.012	392.039	290.505
gene2753	yejM	CP001363.1:2380472-2382233	43.4267	130.993	99.0179	109.008	115.662	106.081	91.3518	93.6452	96.3521	114.144	102.532
gene2754	proL	CP001363.1:2382306-2382383	0	0	0	0	0	0	0	0	0	0	0
gene2755	STM14_2756	CP001363.1:2382513-2382984	3.64167	3.5911	3.64068	3.97767	3.68616	4.21346	2.73312	5.24363	2.60407	4.78752	4.22238
gene2756	STM14_2757	CP001363.1:2383044-2383335	0.492667	0	0.326913	1.13382	1.17627	1.66408	0.762807	1.81781	1.50378	1.76509	1.12066
gene2757	oafA	CP001363.1:2383682-2385512	39.5941	205.783	233.007	262.575	189.711	301.785	345.545	162.648	260.406	297.287	320.296
gene2758	STM14_2759	CP001363.1:2385565-2386009	5.09424	21.4091	9.03278	6.65011	4.99975	6.02614	8.18469	4.00667	9.5201	10.5085	6.08996
gene2759	STM14_2760	CP001363.1:2386386-2386914	7.42616	6.748	6.16218	5.25851	4.73911	6.51487	3.9099	6.1148	2.30822	7.93695	8.09855
gene276	yaeR	CP001363.1:278922-279312	114.198	111.818	120.697	117.267	126.023	104.798	83.7848	205.736	90.4378	107.597	124.736
gene2760	STM14_2761	CP001363.1:2386916-2388158	3.38691	1.96735	2.54303	3.68136	3.45489	4.08091	3.28534	4.07645	1.75733	4.91597	5.45762
gene2761	STM14_2762	CP001363.1:2388218-2388737	1.08945	0.903647	1.22804	0.538614	1.32785	1.41964	1.47528	2.40203	1.18269	1.61733	2.03192
gene2762	STM14_2763	CP001363.1:2388750-2389080	0.788168	0.678182	0.606274	0.621903	0.997157	0.942158	1.78061	1.17068	0.89308	2.3212	1.43434
gene2763	STM14_2764	CP001363.1:2389093-2389207	0	0	0	0	0	0	0	0	0	15.428	0
gene2764	STM14_2765	CP001363.1:2389376-2390708	20.4717	39.859	48.1342	85.1868	26.4309	106.637	91.4463	85.5031	78.7149	73.1642	95.8626
gene2765	STM14_2766	CP001363.1:2390736-2391105	4.2533	4.41074	5.04997	4.04568	4.64835	6.9446	6.0144	6.80649	6.90059	7.75172	7.03831
gene2766	STM14_2767	CP001363.1:2391119-2392109	6.75047	7.57574	6.6079	6.26026	7.73104	6.58487	5.65268	8.15976	4.22531	7.6684	9.48282
gene2767	STM14_2768	CP001363.1:2392116-2392347	3.97987	9.9307	12.2735	12.6432	6.27129	9.80926	14.8459	11.7823	4.09146	13.4246	9.57149
gene2768	sspH2	CP001363.1:2392437-2394804	12.8528	16.0736	17.081	18.9742	22.4878	18.7753	19.1943	21.713	13.1541	21.5585	26.9335
gene2769	STM14_2770	CP001363.1:2394972-2395176	3.38277	2.94374	1.50615	5.17061	3.58988	5.29835	0.860911	2.14263	0	4.03816	2.57495
gene277	tilS	CP001363.1:279374-280667	25.7938	65.7174	67.5429	67.7644	67.3597	60.2893	52.6593	91.2159	60.0252	69.4377	66.2826
gene2770	STM14_2771	CP001363.1:2395472-2396264	8.98713	2.23239	3.31197	2.41466	1.63007	2.1517	1.66925	4.04354	0.692393	2.43457	4.59077
gene2771	STM14_2772	CP001363.1:2396452-2396770	15.528	3.74486	8.93904	3.30942	6.65092	10.5422	5.63189	5.17181	0.547358	6.30219	8.6589
gene2772	STM14_2773	CP001363.1:2396961-2397525	1.73601	1.34839	0.322619	0.986082	0.483151	3.31085	0.477579	2.66571	0.317955	1.40932	2.72937
gene2773	STM14_2774	CP001363.1:2397714-2397861	0	0	0	0	0	0	0	0	0	0	0
gene2774	narP	CP001363.1:2398254-2398902	65.9835	34.3841	46.2279	27.8743	30.8328	24.2768	71.7365	19.3101	51.9862	28.1451	37.741
gene2775	ccmH_1	CP001363.1:2398945-2403890	5.53975	5.30142	7.11769	7.79267	10.2047	9.68148	13.7553	7.3526	7.76738	9.63402	8.65859
gene2776	ccmG_1	CP001363.1:2398945-2403890	2.04289	4.58292	5.42577	7.15244	6.72479	5.45446	11.2428	4.62158	5.47104	6.02697	6.21146
gene2777	ccmF_1	CP001363.1:2398945-2403890	3.47823	5.43455	7.87344	7.29266	7.8848	8.27426	13.8189	4.89264	6.99986	7.80897	7.70339
gene2778	ccmE_1	CP001363.1:2398945-2403890	7.40011	8.08808	10.1133	8.38979	11.6968	11.9629	17.9209	4.88594	10.751	8.72081	9.17673
gene2779	ccmD_1	CP001363.1:2398945-2403890	8.87961	5.09098	9.8074	4.43094	10.9153	8.99204	8.68868	5.23676	9.20605	9.03547	12.6278
gene278	rof	CP001363.1:280750-281216	1882.1	457.465	335.926	470.379	684.478	440.105	471.587	640.294	309.673	607.058	535.58
gene2780	ccmC_1	CP001363.1:2398945-2403890	7.76717	6.82012	8.66099	8.23644	10.6993	9.83122	17.3887	6.5028	12.288	9.03225	10.6417
gene2781	ccmB_1	CP001363.1:2403941-2405215	5.65038	6.99874	9.94918	8.1996	10.5144	11.4256	19.6094	8.2385	11.962	7.84441	8.49075
gene2782	ccmA_1	CP001363.1:2403941-2405215	10.5768	7.26122	9.8412	7.58082	8.16855	8.70728	17.5856	6.35117	9.39011	9.7167	7.90356
gene2783	napC	CP001363.1:2405235-2405838	7.93305	6.48977	13.0206	9.02195	12.4306	12.0397	32.0232	10.7194	15.4529	15.4436	10.5321
gene2784	napB	CP001363.1:2405847-2406297	12.9883	8.21397	15.7808	10.3095	15.8794	14.0609	38.6713	14.9	22.3417	17.9907	12.3982
gene2785	napH	CP001363.1:2406412-2407964	5.14731	4.7104	10.7258	5.33964	8.28157	10.3688	26.6325	7.99317	12.6207	8.66203	6.58925
gene2786	napG	CP001363.1:2406412-2407964	3.12799	2.4279	10.2055	5.56012	6.61517	5.2341	31.1816	2.86232	9.88897	7.38192	4.18546
gene2787	napA	CP001363.1:2407970-2411198	7.34394	6.0733	18.0897	9.46457	13.4128	9.1558	69.3882	5.40246	20.7861	14.4027	10.0959
gene2788	napD	CP001363.1:2407970-2411198	1.25277	1.51266	8.63349	3.22137	3.40545	6.13625	73.6839	1.65536	8.007	7.94631	3.79854
gene2789	napF	CP001363.1:2407970-2411198	2.57009	2.05638	12.8056	5.73972	7.0552	5.33483	177.035	1.40391	15.7342	8.31368	5.08462
gene279	yaeP	CP001363.1:280750-281216	1705.61	413.64	274.189	444.243	580.063	402.482	416.654	818.616	355.863	579.09	552.707
gene2790	STM14_2791	CP001363.1:2411309-2411441	10.2192	0	9.12098	4.02657	4.25457	3.2224	10.7215	5.45288	15.9001	0	0
gene2791	eco	CP001363.1:2411611-2412106	252.405	382.657	211.387	210.048	312.55	149.967	140.048	335.602	319.904	181.996	195.421
gene2792	yojI	CP001363.1:2412314-2413958	20.8266	67.8879	64.088	107.662	106.137	110.764	45.2162	68.4148	38.7088	109.621	92.9808
gene2793	alkB	CP001363.1:2414033-2414684	62.534	22.6482	26.7975	21.4626	20.9924	25.1574	19.8999	28.1141	16.2416	22.815	38.5978
gene2794	ada	CP001363.1:2414686-2415748	98.9188	30.8164	34.4353	33.0935	28.8243	30.3298	26.3387	36.5621	21.6844	25.9314	42.8047
[truncated: 3,525 more rows]
