# Supplementary material for: FEDS: a Novel Fluorescence-Based High-Throughput Method for Measuring DNA Supercoiling In Vivo
Source: mBio. 2020 Jul 28;11(4):e01053-20. doi: 10.1128/mBio.01053-20 (PMC7387798; doi:10.1128/mBio.01053-20)
Supplement: DATA SET S2 [file mBio.01053-20-sd002.xlsx]

## Sheet: Linear regressions
Supplementary File 2: Regression analysis summary of the 11-condition RNAseq experiment
This sheet shows linear regression. The other sheet concerns sigmoidal regressions.
gene_id	locus	gene_short_name	total_score	fitting_score	mean_expression_score	amplitude_score	Selected	Experimentally tested	Outcome
gene530	CP001363.1:504669-504774	STM14_0531	3.24789	1.75451	1	0.493378	Yes	Yes	Inconsistent with RNAseq
gene533	CP001363.1:508797-509070	hupB	3.23195	1.6643	1	0.567648	Yes	Yes	Correct trend but too imprecise
gene3688	CP001363.1:3234726-3235968	gcvT	3.06082	1.72999	0.703602	0.627232	Yes	Yes	No expression
gene1828	CP001363.1:1602051-1602234	STM14_1829	3.02272	1.21858	0.881313	0.922824	Yes
gene4882	CP001363.1:4284178-4284679	cpxP	3.00084	1.43181	0.783507	0.78552	Yes	Yes	Inconsistent with RNAseq
gene5478	CP001363.1:4828501-4828636	STM14_5479	2.94347	1.00466	1	0.938812	Yes
gene2796	CP001363.1:2416995-2418256	ompC	2.93271	1.17145	1	0.761255	Yes
gene4578	CP001363.1:4009608-4011502	ivbL	2.92411	1.08979	1	0.834316	Yes
gene2335	CP001363.1:2028581-2030597	cheA	2.87549	1.93355	0.0194877	0.922458
gene1056	CP001363.1:974188-976812	ybjX	2.84741	1.26079	0.586614	1
gene2336	CP001363.1:2030601-2032531	motB	2.82766	1.81578	0.0118763	1
gene1817	CP001363.1:1592225-1593440	rspA	2.82023	1.96076	0.0100934	0.84937
gene1504	CP001363.1:1344019-1344364	pliC	2.81819	1.18153	1	0.636665
gene2337	CP001363.1:2030601-2032531	motA	2.78175	1.85666	0.00899964	0.916086
gene1829	CP001363.1:1602353-1602881	ydeJ	2.76991	1.61802	0.151891	1	Yes	Yes	Correct, used in pSupR
gene1708	CP001363.1:1503278-1506968	ssaM	2.7226	1.81468	0.00959849	0.898323
gene4051	CP001363.1:3540465-3541513	mdh	2.70016	1.04446	1	0.655701
gene2635	CP001363.1:2283048-2284095	STM14_2636	2.67525	1.83522	0.00546816	0.834556
gene6	CP001363.1:7664-8618	talB	2.65135	1.1645	1	0.486843
gene4295	CP001363.1:3749624-3750605	STM14_4296	2.65115	1.06202	1	0.589131
gene1587	CP001363.1:1398532-1399018	spy	2.64966	0.906489	0.978234	0.76494
gene1974	CP001363.1:1732616-1732961	STM14_1975	2.64822	1.99554	0.0174006	0.635283
gene405	CP001363.1:392400-392625	STM14_0406	2.62131	1.65001	0.00870634	0.962589
gene1687	CP001363.1:1489974-1490376	ssaB	2.61177	1.68702	0.00375094	0.920997
gene1818	CP001363.1:1593450-1594470	rspB	2.5821	1.99831	0.0117705	0.572021
gene3756	CP001363.1:3288886-3289263	STM14_3757	2.58122	1.34305	0.394707	0.843463
gene2334	CP001363.1:2028057-2028561	cheW	2.56713	1.71993	0.029043	0.81815
gene2061	CP001363.1:1810466-1810830	osmB	2.54304	0.787968	1	0.755068
gene818	CP001363.1:766192-766318	STM14_0819	2.54122	1.52489	0.0163314	1
gene3686	CP001363.1:3231275-3234149	gcvP	2.53468	1.49003	0.484828	0.559828
gene3967	CP001363.1:3465227-3466573	rbfA	2.52809	1.67671	0.33673	0.514651	Yes	Yes	No expression
gene841	CP001363.1:788606-789317	STM14_0842	2.52041	1.85994	0.0033978	0.657072
gene2926	CP001363.1:2540173-2541388	fabB	2.50633	1.16873	0.874003	0.463603
gene252	CP001363.1:249993-250818	dapD	2.49856	1.45405	0.685783	0.35873
gene5010	CP001363.1:4400289-4400562	hupA	2.49641	1.02137	1	0.475033
gene5479	CP001363.1:4828711-4829329	osmY	2.47749	0.675258	1	0.802236
gene2664	CP001363.1:2308711-2311624	STM14_2665	2.46301	1.5225	0.115949	0.824565
gene2331	CP001363.1:2024093-2026006	cheB	2.44077	1.48823	0.00528019	0.947254
gene1408	CP001363.1:1276099-1278237	phoP	2.43851	0.560804	1	0.877701
gene184	CP001363.1:181719-183144	lpdA	2.43847	0.969785	1	0.468683
gene159	CP001363.1:157646-158564	lpxC	2.40224	1.15667	1	0.245567
gene403	CP001363.1:391080-391605	STM14_0404	2.39833	1.69056	0.00555672	0.702211
gene3825	CP001363.1:3338259-3340433	STM14_3826	2.39721	1.53122	0.0317403	0.83425
gene326	CP001363.1:319363-319849	STM14_0327	2.39658	1.55561	0.00358738	0.837385
gene604	CP001363.1:576696-577179	allA	2.39411	1.76477	0.0243729	0.604964
gene4546	CP001363.1:3985100-3985586	STM14_4547	2.38935	1.86934	0.00860884	0.511399
gene3045	CP001363.1:2649245-2650373	dapE	2.37599	1.75831	0.172304	0.445368
gene1031	CP001363.1:953648-954122	ybjO	2.3638	1.74584	0.0879616	0.530005
gene3963	CP001363.1:3462430-3464566	pnp	2.36252	1.10039	0.861894	0.400235
gene3718	CP001363.1:3257798-3258557	yggG	2.35327	1.43885	0.228815	0.685595
gene3716	CP001363.1:3255531-3257523	tktA	2.35277	0.735728	1	0.617047
gene2186	CP001363.1:1920440-1920557	STM14_2187	2.34869	1.34408	0.00461673	1
gene2329	CP001363.1:2022929-2023676	cheZ	2.34117	1.61985	0.0250648	0.696261
gene3030	CP001363.1:2631530-2633810	maeB	2.32995	1.52217	0.295208	0.512569
gene3467	CP001363.1:3033575-3036293	orgB	2.3272	1.19068	0.136521	1
gene3580	CP001363.1:3140580-3141870	sdaC	2.32479	0.514802	0.980586	0.829406
gene2218	CP001363.1:1946748-1946859	STM14_2219	2.3229	1.40167	0.0923523	0.828873
gene2330	CP001363.1:2023686-2024076	cheY	2.32233	1.54008	0.0330249	0.749225
gene2333	CP001363.1:2026159-2028052	cheM	2.32205	1.31456	0.00748546	1
gene3413	CP001363.1:2991605-2994972	STM14_3414	2.31478	0.988121	0.750714	0.575949
gene5291	CP001363.1:4656214-4656421	ytfK	2.30221	0.601189	1	0.701025
gene1846	CP001363.1:1615132-1615850	STM14_1847	2.30198	1.43268	0.0190706	0.850235
gene2795	CP001363.1:2415828-2416881	apbE	2.28898	1.7314	0.0197064	0.537882
gene2060	CP001363.1:1810466-1810830	STM14_2061	2.2621	0.495655	1	0.76645
gene2376	CP001363.1:2057778-2058984	fliB	2.25695	1.38327	0.016537	0.857147
gene2377	CP001363.1:2059062-2060550	fliC	2.25547	1.10287	0.152602	1
gene2398	CP001363.1:2074939-2077468	fliO	2.2531	1.23927	0.0138344	1
gene2734	CP001363.1:2364077-2364797	yeiU	2.2509	1.08343	0.224035	0.943435
gene2395	CP001363.1:2074467-2074935	fliL	2.24948	1.23264	0.0168369	1
gene488	CP001363.1:468229-469198	tsx	2.249	0.248999	1	1
gene2328	CP001363.1:2022929-2023676	STM14_2329	2.24367	1.55898	0.0369305	0.647762
gene2381	CP001363.1:2062224-2063000	fliT	2.23879	1.24466	0.0224383	0.971698
gene1005	CP001363.1:931102-931243	STM14_1006	2.23307	1.33362	0.0198952	0.879548
gene1315	CP001363.1:1194338-1194509	STM14_1316	2.21687	1.50344	0.0744343	0.638989
gene2380	CP001363.1:2062224-2063000	fliS	2.21684	1.20853	0.0170935	0.991216
gene2177	CP001363.1:1912293-1913364	dadX	2.21675	1.47385	0.122674	0.620227
gene1269	CP001363.1:1162043-1163285	agp	2.21101	1.46224	0.0634312	0.685336
gene3382	CP001363.1:2969543-2969882	ygaM	2.1909	0.341524	1	0.849374
gene5447	CP001363.1:4804899-4807665	STM14_5448	2.18475	1.54611	0.0118404	0.6268
gene3687	CP001363.1:3234311-3234701	gcvH	2.18154	0.744196	0.783637	0.653707
gene2379	CP001363.1:2060806-2062210	fliD	2.17354	1.15263	0.0209082	1
gene2661	CP001363.1:2305296-2307800	yehT	2.1688	1.45052	0.0482897	0.669986
gene4547	CP001363.1:3985596-3986022	STM14_4548	2.16285	1.34125	0.00445056	0.817149
gene1778	CP001363.1:1561265-1561997	rstA	2.16172	0.962412	0.391113	0.808192
gene4337	CP001363.1:3793168-3793771	yhjB	2.16058	1.53315	0.0143496	0.613086
gene4598	CP001363.1:4022920-4023498	ibpB	2.1516	1.20979	0.293243	0.648568
gene2338	CP001363.1:2030601-2032531	STM14_2339	2.14255	1.25468	0.0236873	0.864178
gene4292	CP001363.1:3747621-3748117	STM14_4293	2.13977	1.55969	0.10791	0.472169
gene2173	CP001363.1:1907956-1908691	ycgR	2.12661	1.44831	0.00896027	0.669337
gene3258	CP001363.1:2855708-2855837	STM14_3259	2.12283	0.79417	0.482075	0.846584
gene1354	CP001363.1:1225306-1226260	flgL	2.11922	1.08092	0.0453179	0.99299
gene1220	CP001363.1:1126867-1127326	mgsA	2.11473	1.33888	0.334106	0.441738
gene2326	CP001363.1:2019223-2022838	flhA	2.10876	1.43344	0.00639127	0.668931
gene2756	CP001363.1:2383044-2383335	STM14_2757	2.09815	1.28334	0.00109216	0.81372
gene1598	CP001363.1:1406287-1407046	celG	2.09638	1.51697	0.0534788	0.525932
gene4911	CP001363.1:4307926-4309435	glpK	2.09599	0.268126	1	0.827862
gene515	CP001363.1:490639-490801	STM14_0516	2.08992	1.15065	0.0212509	0.918016
gene3466	CP001363.1:3033575-3036293	orgC	2.08986	0.980405	0.10945	1
gene4648	CP001363.1:4074432-4075206	pstB	2.08937	1.23922	0.206901	0.643253
gene5348	CP001363.1:4712520-4715229	mgtA	2.08847	1.05935	0.0291285	1
gene4213	CP001363.1:3670272-3670449	STM14_4214	2.0863	0.612543	0.555204	0.918552
gene2332	CP001363.1:2024093-2026006	cheR	2.08401	1.21059	0.00879072	0.864633
gene579	CP001363.1:552797-552923	STM14_0580	2.08342	1.16067	0.0109786	0.911773
gene4647	CP001363.1:4073692-4074418	phoU	2.07565	1.28995	0.25852	0.527184
gene5455	CP001363.1:4812430-4814823	mdoB	2.07552	1.1219	0.146329	0.807294
gene5030	CP001363.1:4418518-4420739	STM14_5031	2.06746	1.05121	0.0162448	1
gene1719	CP001363.1:1511609-1511686	valW	2.06658	0.174746	0.891833	1
gene1493	CP001363.1:1340404-1340575	STM14_1494	2.06155	1.14712	0.230592	0.683836
gene1707	CP001363.1:1501019-1503221	ssaL	2.04942	1.24487	0.0154105	0.789135
gene3353	CP001363.1:2949635-2950726	mig-14	2.04804	0.572358	0.475684	1
gene360	CP001363.1:351321-351450	STM14_0361	2.04634	1.04079	0.00555378	1
gene2399	CP001363.1:2074939-2077468	fliP	2.04611	1.19922	0.0109627	0.835929
gene3591	CP001363.1:3151324-3151747	fucU	2.03849	1.35404	0.0122203	0.672236
gene1759	CP001363.1:1545510-1545741	ydgT	2.03411	0.812539	0.485044	0.736532
gene1630	CP001363.1:1432576-1432696	STM14_1631	2.03403	1.11182	0.40465	0.517557
gene3351	CP001363.1:2948607-2949537	virK	2.02216	0.707068	0.315087	1
gene2327	CP001363.1:2019223-2022838	flhB	2.0205	1.19759	0.00468648	0.818227
gene3254	CP001363.1:2850273-2850565	STM14_3255	2.0194	1.08751	0.00676484	0.92512
gene5188	CP001363.1:4574724-4574850	STM14_5189	2.01629	1.01475	0.00153489	1
gene4087	CP001363.1:3574591-3574820	STM14_4088	2.01526	1.01488	0.000380779	1
gene1000	CP001363.1:927232-928520	STM14_1001	2.01449	1.21246	0.00466726	0.797365
gene5201	CP001363.1:4583775-4585212	aspA	2.01267	0.380159	0.642439	0.990075
gene2662	CP001363.1:2305296-2307800	yehU	2.01091	1.3057	0.0338889	0.671313
gene4390	CP001363.1:3843042-3846445	yiaC	2.01045	1.53789	0.0874382	0.385122
gene1387	CP001363.1:1255590-1255848	ycfR	2	0	1	1
gene2360	CP001363.1:2046864-2046938	cysT	2	0	1	1
gene294	CP001363.1:291675-291751	alaV	2	0	1	1
gene298	CP001363.1:295527-295604	aspU	2	0	1	1
gene310	CP001363.1:304966-305043	aspV	2	0	1	1
gene419	CP001363.1:409083-409237	STM14_0420	2	0	1	1
gene4795	CP001363.1:4211548-4211624	alaT	2	0	1	1
gene4935	CP001363.1:4333167-4335348	katG	2	0	1	1
gene4968	CP001363.1:4366513-4366589	STM14_4969	2	0	1	1
gene4977	CP001363.1:4373626-4373702	thrU	2	0	1	1
gene706	CP001363.1:671142-671706	ahpC	2	0	1	1
gene882	CP001363.1:823407-823794	ybgS	2	0	1	1
gene965	CP001363.1:898538-899042	dps	2	0	1	1
gene4237	CP001363.1:3695260-3696478	rtcB	1.99985	1.07036	0.190516	0.738972
gene2972	CP001363.1:2583706-2583782	lysV	1.99905	0	1	0.999052
gene4310	CP001363.1:3764370-3764949	acpT	1.99805	1.49518	0.0972105	0.405657
gene2049	CP001363.1:1800845-1802219	STM14_2050	1.99732	1.26373	0.00330294	0.730279
gene2389	CP001363.1:2067943-2072684	fliF	1.99729	1.01121	0.0122443	0.973832
gene4967	CP001363.1:4366325-4366402	ileU	1.99617	0	1	0.996172
gene2393	CP001363.1:2072705-2074363	fliJ	1.99392	0.985601	0.00832013	1
gene2358	CP001363.1:2046184-2046517	STM14_2359	1.98881	1.05226	0.0252902	0.911261
gene3883	CP001363.1:3390890-3392080	STM14_3884	1.98776	1.42604	0.217658	0.344059
gene3510	CP001363.1:3070515-3073083	mutS	1.9874	1.54248	0.103635	0.341287
gene526	CP001363.1:501693-502011	bolA	1.985	0	1	0.985002
gene2397	CP001363.1:2074939-2077468	fliN	1.98335	0.96968	0.0136664	1
gene2306	CP001363.1:2002454-2003404	STM14_2307	1.98189	1.32915	0.00305487	0.649677
gene4238	CP001363.1:3696822-3698491	STM14_4239	1.98013	0.805489	0.26394	0.910701
gene4076	CP001363.1:3564474-3565824	accC	1.97796	0.490085	1	0.487876
gene1489	CP001363.1:1338163-1338952	envF	1.97677	1.1907	0.00483835	0.781227
gene2394	CP001363.1:2072705-2074363	fliK	1.97322	0.960148	0.0130723	1
gene1034	CP001363.1:955577-956921	ulaA_1	1.96505	1.23972	0.0040531	0.721282
gene1511	CP001363.1:1347422-1347953	STM14_1512	1.96047	0.973806	0.112229	0.87443
gene2017	CP001363.1:1774372-1775231	STM14_2018	1.9595	1.20816	0.0019333	0.749411
gene1492	CP001363.1:1339870-1340392	envE	1.9471	0.99093	0.272565	0.683604
gene2765	CP001363.1:2390736-2391105	STM14_2766	1.94326	1.47914	0.00585864	0.458268
gene2387	CP001363.1:2067412-2067727	fliE	1.94141	0.935972	0.00543706	1
gene1003	CP001363.1:929510-930935	STM14_1004	1.94127	1.06791	0.00896736	0.864388
gene730	CP001363.1:692650-693223	pagP	1.93884	0.803146	0.135695	1
gene580	CP001363.1:552934-554155	fsr	1.93875	1.24083	0.0614008	0.636515
gene5280	CP001363.1:4646650-4647382	fklB	1.93849	0.824073	0.513673	0.60074
gene5096	CP001363.1:4475030-4475243	yjbJ	1.93583	0	1	0.935834
gene1485	CP001363.1:1336057-1337182	STM14_1486	1.92533	1.11018	0.0177648	0.797383
gene2351	CP001363.1:2040220-2040556	STM14_2352	1.92308	1.16591	0.00970809	0.747461
gene4452	CP001363.1:3899603-3903219	lldD	1.92251	0.883872	0.0386377	1
gene4582	CP001363.1:4012024-4012225	ysdA	1.91564	0	1	0.915642
gene3245	CP001363.1:2842487-2842907	trxC	1.91327	0	0.913269	1
gene1714	CP001363.1:1508719-1509630	ssaR	1.91172	1.31146	0.0103396	0.589919
gene1662	CP001363.1:1462290-1462659	sufA	1.91166	0	1	0.911661
gene293	CP001363.1:291489-291566	ileV	1.91021	0	1	0.910211
gene3371	CP001363.1:2965385-2966093	STM14_3372	1.90979	0.872606	0.0371815	1
gene383	CP001363.1:371988-373326	STM14_0384	1.90974	1.3644	0.00160958	0.543728
gene1631	CP001363.1:1432773-1433487	ydiV	1.90952	1.11756	0.17531	0.616642
gene1210	CP001363.1:1116251-1116770	fabA	1.90913	0.466861	0.924362	0.517909
gene1706	CP001363.1:1501019-1503221	ssaK	1.90882	1.18545	0.00696684	0.716399
gene3850	CP001363.1:3358505-3361743	STM14_3851	1.90706	0.912291	0.0441022	0.950667
gene470	CP001363.1:452246-453542	phoR	1.90316	1.19511	0.0672152	0.640829
gene2396	CP001363.1:2074939-2077468	fliM	1.90075	0.885437	0.0153093	1
gene1550	CP001363.1:1367588-1368211	STM14_1551	1.8975	0.947792	0.185159	0.764549
gene3416	CP001363.1:2995088-2996150	recA	1.89737	0	1	0.897371
gene1330	CP001363.1:1206357-1206603	dinI	1.89389	0	0.950739	0.943156
gene5266	CP001363.1:4639790-4640255	ptxA	1.89285	1.39601	0.00617956	0.490659
gene1232	CP001363.1:1134793-1135669	pipB	1.89011	1.22428	0.00294624	0.662883
gene255	CP001363.1:254798-255727	STM14_0256	1.88972	0.248689	1	0.641027
gene548	CP001363.1:524048-524618	ybaY	1.88207	0	1	0.882067
gene5350	CP001363.1:4715865-4716252	yjgF	1.88179	0.299027	1	0.58276
gene2623	CP001363.1:2265836-2270200	STM14_2624	1.87995	1.24683	0.0251441	0.607984
gene5234	CP001363.1:4609714-4609790	glyY	1.87673	0	1	0.876725
gene1742	CP001363.1:1530343-1530811	slyB	1.87288	0.0505456	1	0.822339
gene1490	CP001363.1:1339202-1339362	STM14_1491	1.87045	1.08172	0.12191	0.666819
gene854	CP001363.1:802241-805043	kgd	1.86773	0.286518	0.949284	0.631932
gene5480	CP001363.1:4829439-4829619	STM14_5481	1.8629	0	1	0.862897
gene1063	CP001363.1:981026-983303	clpA	1.86104	0	0.88726	0.973776
gene2169	CP001363.1:1904219-1905545	STM14_2170	1.86092	0.490564	0.557394	0.812961
gene5424	CP001363.1:4784874-4786116	yjiO	1.85983	1.2313	0.0246615	0.603868
gene1274	CP001363.1:1164293-1164715	ymdF	1.85667	0	1	0.856672
gene1831	CP001363.1:1603307-1603700	ydeI	1.85095	0.47757	0.507278	0.866098
gene531	CP001363.1:504777-506049	clpX	1.84967	0.466003	1	0.383664
gene3300	CP001363.1:2898011-2898236	STM14_3301	1.8483	0.375595	1	0.472706
gene3689	CP001363.1:3234726-3235968	STM14_3690	1.84762	0.789368	0.410596	0.647657
gene5148	CP001363.1:4536352-4538022	STM14_5149	1.84264	0.826639	0.0159958	1
gene909	CP001363.1:848538-849357	ybhA	1.84049	1.41729	0.0874092	0.335787
gene4451	CP001363.1:3899603-3903219	lldR	1.83865	0.81668	0.0219727	1
gene3270	CP001363.1:2865391-2866462	aroF	1.8368	0	1	0.836797
gene453	CP001363.1:438409-438730	psiF	1.8302	0	0.830407	0.999796
gene1353	CP001363.1:1223630-1225292	flgK	1.8256	0.803601	0.0219962	1
gene1688	CP001363.1:1490377-1493063	ssaC	1.8228	1.31368	0.00400867	0.505103
gene1921	CP001363.1:1686849-1688143	STM14_1922	1.82084	0.612221	0.335832	0.872789
gene4912	CP001363.1:4309455-4310301	glpF	1.81878	0	1	0.818782
gene4649	CP001363.1:4075292-4077142	pstA	1.81583	1.10742	0.096431	0.611976
gene5436	CP001363.1:4790438-4793434	hsdM	1.81144	1.2132	0.071078	0.527157
gene896	CP001363.1:837472-837664	STM14_0897	1.81085	0.938159	0.00934145	0.863351
gene2489	CP001363.1:2136956-2137655	STM14_2490	1.81059	1.21033	0.000997097	0.599264
gene2188	CP001363.1:1920800-1920899	STM14_2189	1.80682	0	1	0.806823
gene1591	CP001363.1:1401140-1401482	osmE	1.80366	0	1	0.803657
gene1022	CP001363.1:946125-946389	grxA	1.80256	0	1	0.802562
gene3265	CP001363.1:2861584-2861923	yfiA	1.79836	0	1	0.79836
gene3596	CP001363.1:3155344-3155572	ygdI	1.79767	0	1	0.797669
gene1686	CP001363.1:1486811-1489574	ssrA	1.79548	0.911139	0.0159272	0.868417
gene273	CP001363.1:273747-274707	accA	1.7943	0.902093	0.397952	0.494259
gene4334	CP001363.1:3790936-3792526	STM14_4335	1.79328	1.21653	0.0303993	0.546356
gene1002	CP001363.1:928530-929478	STM14_1003	1.79154	0.793769	0.00933111	0.988443
gene1270	CP001363.1:1163318-1163546	yccJ	1.79061	0	1	0.79061
gene4219	CP001363.1:3677537-3677768	STM14_4220	1.7877	1.07294	0.00448279	0.71028
gene2014	CP001363.1:1770325-1771156	STM14_2015	1.78447	0.964799	0.00261049	0.817057
gene1527	CP001363.1:1358165-1359201	STM14_1528	1.78262	0	1	0.782623
gene1332	CP001363.1:1207827-1208388	yceB	1.78043	1.28988	0.288736	0.201815
gene2964	CP001363.1:2580489-2580565	alaX	1.78	0	1	0.780001
gene3654	CP001363.1:3206504-3208321	STM14_3655	1.77998	1.16039	0.00338276	0.616204
gene2390	CP001363.1:2067943-2072684	fliG	1.77793	0.766844	0.0110832	1
gene2391	CP001363.1:2067943-2072684	fliH	1.77768	0.768133	0.00954232	1
gene3581	CP001363.1:3141928-3145462	sdaB	1.77696	0.451361	0.413032	0.912572
gene1663	CP001363.1:1462667-1464155	sufB	1.77638	0	1	0.776381
gene2372	CP001363.1:2055541-2056093	fliZ	1.77622	0.76262	0.0136047	1
gene2209	CP001363.1:1937905-1939788	yoaE	1.77523	0.765393	0.130656	0.879182
gene938	CP001363.1:876022-876631	STM14_939	1.77417	0.978304	0.00511009	0.790755
gene5232	CP001363.1:4609250-4609326	glyV	1.77174	0	1	0.771745
gene3405	CP001363.1:2990161-2990238	STM14_3406	1.77061	0	1	0.770614
gene2629	CP001363.1:2277080-2278999	STM14_2630	1.76986	1.11917	0.00702756	0.643666
gene2373	CP001363.1:2056151-2056871	fliA	1.76968	0.751885	0.0177949	1
gene857	CP001363.1:806407-808443	sucD	1.76727	0.243109	1	0.52416
gene2816	CP001363.1:2439082-2440153	glpQ	1.76633	0	1	0.766331
gene3227	CP001363.1:2829158-2830650	STM14_3228	1.76405	1.30026	0.0273575	0.436434
gene1709	CP001363.1:1503278-1506968	ssaV	1.75413	1.0858	0.0109087	0.65742
gene1557	CP001363.1:1371803-1373738	yeaG	1.75232	0	0.752322	1
gene1897	CP001363.1:1665149-1666238	nmpC	1.74993	0	1	0.749928
gene788	CP001363.1:739043-739128	leuW	1.74977	0	1	0.74977
gene875	CP001363.1:819560-819636	lysW	1.74727	0	1	0.747266
gene3002	CP001363.1:2608150-2608942	ucpA	1.74415	0.824714	0.192191	0.727244
gene3195	CP001363.1:2810492-2811728	STM14_3196	1.74059	1.02561	0.00237055	0.712604
gene1507	CP001363.1:1345066-1345339	STM14_1508	1.74	0	1	0.740005
gene5344	CP001363.1:4707932-4709585	treC	1.73822	1.01271	0.0121544	0.713356
gene625	CP001363.1:599161-599656	ppiB	1.7332	0.411018	1	0.322185
gene266	CP001363.1:265620-266106	hlpA	1.73276	0.338488	1	0.394271
gene556	CP001363.1:528824-529043	hha	1.72929	0	1	0.729288
gene557	CP001363.1:529070-529445	ybaJ	1.72806	0	0.826341	0.901721
gene2697	CP001363.1:2338064-2339169	mglB	1.72531	0.585923	0.139385	1
gene4794	CP001363.1:4211360-4211437	ileT	1.724	0	1	0.723997
gene856	CP001363.1:806407-808443	sucC	1.72269	0.188919	1	0.533769
gene1001	CP001363.1:927232-928520	STM14_1002	1.71991	1.04554	0.00615493	0.668215
gene1939	CP001363.1:1702157-1703108	sifB	1.71915	0.977829	0.00375962	0.737562
gene560	CP001363.1:534447-535210	acrR	1.71788	1.07056	0.145192	0.50213
gene4539	CP001363.1:3979171-3979297	STM14_4540	1.71611	0.714146	0.00196105	1
gene2392	CP001363.1:2067943-2072684	fliI	1.71034	0.705209	0.00513488	1
gene1438	CP001363.1:1298443-1298677	STM14_1439	1.70957	0	0.709575	1
gene1861	CP001363.1:1627296-1629583	STM14_1862	1.70598	0.798706	0.00614122	0.901133
gene3683	CP001363.1:3228445-3229879	bglA	1.70378	1.36269	0.0680681	0.273014
gene4654	CP001363.1:4080819-4082577	STM14_4655	1.70056	1.31531	0.0277237	0.357533
gene269	CP001363.1:267699-270229	lpxA	1.69698	0.560308	0.742557	0.39411
gene2090	CP001363.1:1836246-1836429	yciG	1.69353	0	1	0.693534
gene3412	CP001363.1:2991605-2994972	alaS	1.68745	0.679571	0.555828	0.452047
gene1136	CP001363.1:1053503-1053662	STM14_1137	1.68571	0.685076	0.00063478	1
gene1528	CP001363.1:1359268-1359517	STM14_1529	1.68543	0	1	0.685426
gene1214	CP001363.1:1120717-1121227	sulA	1.68474	0	0.684742	1
gene3851	CP001363.1:3358505-3361743	mdaB	1.68309	1.25084	0.114769	0.317475
gene1973	CP001363.1:1731269-1732496	sseJ	1.68184	1.07946	0.00305426	0.599325
gene3376	CP001363.1:2967459-2967861	stpA	1.68079	0	1	0.680793
gene851	CP001363.1:798488-800985	sdhD	1.67863	0	0.678631	1
gene4133	CP001363.1:3605431-3606287	rpsQ	1.6782	0.118492	1	0.559706
gene573	CP001363.1:546596-547379	adk	1.66946	0.179048	0.950587	0.539827
gene1129	CP001363.1:1048139-1049231	ompF	1.66881	0	1	0.668809
gene2971	CP001363.1:2583626-2583702	valY	1.66552	0	1	0.665524
gene5312	CP001363.1:4678290-4678593	STM14_5313	1.66537	0.808024	0.000781896	0.856567
gene581	CP001363.1:554327-555980	ushA	1.66214	1.1217	0.178147	0.362295
gene5286	CP001363.1:4652389-4654333	cpdB	1.66073	0.958444	0.0565012	0.645789
gene768	CP001363.1:726054-726990	rihA	1.65967	0.867419	0.0972132	0.695039
gene2088	CP001363.1:1833767-1835767	trpB	1.6578	0	0.657803	1
gene3909	CP001363.1:3414640-3415009	yqjC	1.65638	0	1	0.656377
gene1194	CP001363.1:1099931-1100558	STM14_1195	1.65602	1.21351	0.00687373	0.435636
gene4112	CP001363.1:3595146-3595765	mscL	1.65347	0	0.852365	0.801102
gene4134	CP001363.1:3605431-3606287	rpmC	1.65333	0.0705384	1	0.582793
gene1788	CP001363.1:1568775-1569810	tqsA	1.65312	1.20701	0.0311125	0.415005
gene3910	CP001363.1:3415050-3415356	yqjD	1.65139	0	1	0.651392
gene1260	CP001363.1:1156021-1156384	STM14_1261	1.64994	0.709488	0.0308463	0.909609
gene1271	CP001363.1:1163566-1164163	wraB	1.64826	0	0.918936	0.729329
gene1407	CP001363.1:1276099-1278237	phoQ	1.64468	0.59873	0.186978	0.858971
gene3911	CP001363.1:3415358-3416053	yqjE	1.64046	0	1	0.640455
gene853	CP001363.1:800998-801718	sdhB	1.64023	0	0.717229	0.923002
gene1884	CP001363.1:1653534-1653864	hdeB	1.63685	1.06643	0.0761788	0.494248
gene1342	CP001363.1:1215593-1216396	flgA	1.63346	0.614855	0.0186093	1
gene4345	CP001363.1:3800284-3801052	yhjH	1.6294	0.622206	0.00719712	1
gene707	CP001363.1:671830-673513	ahpF	1.62921	0	0.629209	1
gene5215	CP001363.1:4593309-4593456	ecnB	1.62542	0	1	0.625415
gene1664	CP001363.1:1464171-1467381	sufC	1.62498	0	1	0.62498
gene2823	CP001363.1:2446154-2447301	sseL	1.62493	0.766345	0.00764888	0.850939
gene3207	CP001363.1:2816703-2816883	STM14_3208	1.62474	0	0.624742	1
gene2089	CP001363.1:1833767-1835767	trpA	1.62424	0	0.624245	1
gene4728	CP001363.1:4154598-4154675	argX	1.62317	0	1	0.623172
gene4468	CP001363.1:3916573-3917599	tdh	1.6228	0.369007	0.789301	0.464491
gene2010	CP001363.1:1767865-1768468	STM14_2011	1.62184	1.20566	0.0272073	0.388973
gene2356	CP001363.1:2043993-2044320	STM14_2357	1.6147	0.778202	0.072561	0.763939
gene4579	CP001363.1:4011518-4011768	STM14_4580	1.61376	0.896811	0.0140582	0.702891
gene1344	CP001363.1:1216409-1216826	flgB	1.61162	0.587194	0.0244226	1
gene1352	CP001363.1:1221518-1223566	flgJ	1.61054	0.60086	0.00967758	1
gene3968	CP001363.1:3466793-3469472	infB	1.61027	0.529375	0.651877	0.429018
gene11	CP001363.1:11256-11424	STM14_0012	1.60977	0.83631	0.00621554	0.767247
gene5445	CP001363.1:4802914-4804576	tsr	1.60939	0.590943	0.0184464	1
gene1345	CP001363.1:1216829-1217234	flgC	1.60738	0.591123	0.016252	1
gene2694	CP001363.1:2335490-2336501	mglC	1.60728	0.599372	0.0414127	0.966495
gene3912	CP001363.1:3415358-3416053	yqjK	1.60152	0	1	0.601521
gene1079	CP001363.1:993556-994525	trxB	1.60015	0	1	0.600154
gene2092	CP001363.1:1837095-1837602	yciE	1.59948	0	0.767599	0.831879
gene2869	CP001363.1:2490606-2491153	STM14_2870	1.59947	0	1	0.599466
gene2655	CP001363.1:2299458-2299740	yehE	1.59762	0	0.597623	1
gene4887	CP001363.1:4287079-4288925	ushB	1.59463	0.484177	0.242238	0.868212
gene789	CP001363.1:739136-739213	metT	1.5933	0	1	0.5933
gene1329	CP001363.1:1205813-1206068	bssS	1.59249	0	0.680687	0.911806
gene2217	CP001363.1:1944986-1946732	STM14_2218	1.58778	1.1939	0.0133014	0.380576
gene4729	CP001363.1:4154729-4154805	hisR	1.58716	0	1	0.587164
gene4633	CP001363.1:4059377-4059518	rpmH	1.58662	0	1	0.586625
gene3406	CP001363.1:2990431-2990508	STM14_3407	1.58623	0	1	0.586231
gene3275	CP001363.1:2868789-2869137	rplS	1.58322	0	1	0.583221
gene1155	CP001363.1:1067663-1067897	STM14_1156	1.58284	0	0.58284	1
gene493	CP001363.1:471728-472199	ribH	1.58204	0.501209	0.139672	0.941155
gene3661	CP001363.1:3213533-3213719	STM14_3662	1.58121	0.767453	0.00797226	0.805789
gene1347	CP001363.1:1217970-1219182	flgE	1.57936	0.550536	0.0288278	1
gene1351	CP001363.1:1221518-1223566	flgI	1.57835	0.568592	0.00975639	1
gene4082	CP001363.1:3570160-3570457	fis	1.57823	0	1	0.578229
gene427	CP001363.1:416368-416644	yahO	1.57822	0	1	0.578222
gene3209	CP001363.1:2817068-2817302	STM14_3210	1.57595	0	0.575952	1
gene849	CP001363.1:796450-798080	STM14_0850	1.57522	0	1	0.575224
gene850	CP001363.1:798488-800985	sdhC	1.57302	0	0.612495	0.960523
gene3749	CP001363.1:3284602-3285649	ansB	1.57099	0.488424	0.082568	1
gene5233	CP001363.1:4609482-4609558	glyX	1.57067	0	1	0.570667
gene1665	CP001363.1:1464171-1467381	sufD	1.57034	0	0.964389	0.605947
gene1439	CP001363.1:1298793-1299042	STM14_1440	1.56939	0	0.569392	1
gene1845	CP001363.1:1615132-1615850	STM14_1846	1.56744	0.963034	0.0383013	0.566103
gene4397	CP001363.1:3849550-3849841	yiaG	1.56721	0	1	0.567213
gene717	CP001363.1:680484-681291	rna	1.56681	0.660563	0.262796	0.643453
gene4706	CP001363.1:4132634-4132916	ppiC	1.56525	0.73962	0.346845	0.478789
gene2810	CP001363.1:2432656-2432773	STM14_2811	1.56259	0.553952	0.00863313	1
gene4142	CP001363.1:3609414-3610044	rplC	1.56148	0.00950334	1	0.551978
gene209	CP001363.1:209795-209966	STM14_0210	1.55852	0.554537	0.0039839	1
gene5274	CP001363.1:4643343-4643739	rpsF	1.55629	0	1	0.556289
gene4650	CP001363.1:4075292-4077142	pstC	1.55427	0.852456	0.12097	0.580849
gene2366	CP001363.1:2050619-2050996	yecF	1.55312	0.523816	0.349989	0.679317
gene855	CP001363.1:805057-806266	sucB	1.5516	0.0143601	1	0.537236
gene5208	CP001363.1:4589665-4590185	yjeI	1.5508	0.548163	0.656961	0.345672
gene2238	CP001363.1:1961533-1961773	STM14_2239	1.54953	0	1	0.549534
gene4986	CP001363.1:4377117-4377822	rplA	1.54747	0	1	0.547472
gene1349	CP001363.1:1219971-1220754	flgG	1.54538	0.521566	0.0238176	1
gene1348	CP001363.1:1219202-1219958	flgF	1.54514	0.524674	0.0204693	1
gene750	CP001363.1:705567-706176	cobC	1.54468	1.11252	0.054064	0.378088
gene3525	CP001363.1:3085730-3086723	rpoS	1.54307	0	1	0.543071
gene1346	CP001363.1:1217245-1217944	flgD	1.54274	0.525637	0.0171042	1
gene5276	CP001363.1:4644064-4644292	rpsR	1.54068	0	1	0.540679
gene1911	CP001363.1:1679480-1680113	STM14_1912	1.5403	0.459009	0.116652	0.964643
gene1682	CP001363.1:1484103-1485063	orf319	1.53942	0	0.832513	0.706909
gene4116	CP001363.1:3596734-3597118	rplQ	1.53582	0	1	0.535823
gene3875	CP001363.1:3380811-3382245	rfaE	1.53551	0.978032	0.133899	0.423581
gene1505	CP001363.1:1344492-1344636	STM14_1506	1.53487	0.518893	0.110453	0.905523
gene4535	CP001363.1:3975233-3977960	mgtB	1.53478	0.630776	0.0134492	0.890553
gene811	CP001363.1:758606-758720	STM14_0812	1.53449	0.597344	0.0266143	0.910527
gene371	CP001363.1:361657-363115	pepD	1.53286	0.733521	0.487698	0.31164
gene4138	CP001363.1:3607365-3607644	rpsS	1.5327	0	1	0.532695
gene5223	CP001363.1:4598925-4599903	yjeA	1.53004	0.736758	0.103498	0.689787
gene2840	CP001363.1:2456665-2463128	STM14_2841	1.52997	0.608132	0.0857463	0.836088
gene4117	CP001363.1:3597158-3598148	rpoA	1.52805	0	1	0.528054
gene4983	CP001363.1:4375597-4375981	secE	1.52792	0.0357989	1	0.49212
gene4128	CP001363.1:3603271-3603664	rpsH	1.52674	0	1	0.526738
gene5275	CP001363.1:4643745-4644060	priB	1.52661	0	1	0.526614
gene3526	CP001363.1:3086785-3087919	nlpD	1.52639	0	1	0.526387
gene168	CP001363.1:164765-165809	guaC	1.52586	0	0.948361	0.577494
gene1722	CP001363.1:1513527-1514169	ribE	1.52551	1.02315	0.176148	0.326213
gene3408	CP001363.1:2990709-2990786	STM14_3409	1.52534	0	1	0.525345
gene4985	CP001363.1:4376685-4377114	rplK	1.52318	0	1	0.523183
gene5518	CP001363.1:4868202-4868919	arcA	1.52289	0	1	0.522888
gene3276	CP001363.1:2869177-2869945	trmD	1.52261	0	1	0.522609
gene2820	CP001363.1:2441788-2445853	glpC	1.52157	0.752411	0.0872803	0.681881
gene4075	CP001363.1:3563993-3564464	accB	1.5211	0.0882209	1	0.432881
gene3582	CP001363.1:3141928-3145462	STM14_3583	1.51968	0.540445	0.0681264	0.91111
gene268	CP001363.1:267150-267696	fabZ	1.51783	0.248139	0.896465	0.373226
gene420	CP001363.1:409240-409342	STM14_0421	1.51706	0	1	0.517065
gene4731	CP001363.1:4154954-4155031	proM	1.51575	0	0.515747	1
gene3971	CP001363.1:3471686-3471763	metY	1.51542	0	0.515421	1
gene2340	CP001363.1:2033120-2033471	flhD	1.51485	0.508078	0.427311	0.579457
gene4981	CP001363.1:4374183-4375368	tuf_2	1.51392	0	1	0.513919
gene2748	CP001363.1:2377985-2378999	rplY	1.5119	0	1	0.511902
gene519	CP001363.1:494948-497873	cyoD	1.51142	0	1	0.511415
gene1885	CP001363.1:1654213-1654645	osmC	1.50991	0	0.801493	0.708413
gene4139	CP001363.1:3607660-3608482	rplB	1.50986	0	1	0.509859
gene4141	CP001363.1:3608499-3609404	rplD	1.50919	0	1	0.509191
gene4661	CP001363.1:4089212-4090076	atpG	1.50762	0	1	0.50762
gene2085	CP001363.1:1829238-1832396	trpE	1.50749	0	0.507492	1
gene1335	CP001363.1:1210668-1211253	rimJ	1.50721	0.979486	0.149839	0.377886
gene4705	CP001363.1:4131067-4132543	ilvC	1.50686	0	0.506859	1
gene4137	CP001363.1:3607018-3607351	rplV	1.50617	0	1	0.506168
gene4125	CP001363.1:3601844-3602348	rpsE	1.50526	0	1	0.505265
gene1556	CP001363.1:1371681-1371801	STM14_1557	1.5036	0	0.586105	0.917494
gene4450	CP001363.1:3899603-3903219	lldP	1.50276	0.530954	0.0279279	0.943875
gene3277	CP001363.1:2869989-2870538	rimM	1.50256	0	1	0.502558
gene2243	CP001363.1:1963416-1964139	sopE2	1.50217	0.645759	0.00573631	0.850673
gene5395	CP001363.1:4764864-4765188	STM14_5396	1.50199	0.949376	0.00817615	0.544441
gene785	CP001363.1:738743-738820	metU	1.49884	0	1	0.498843
gene2695	CP001363.1:2336516-2338037	mglA	1.49795	0.449164	0.0487855	1
gene3071	CP001363.1:2673032-2673269	STM14_3072	1.49762	1.10495	0.023686	0.368987
gene4035	CP001363.1:3526301-3526694	rpsI	1.49757	0	1	0.497569
gene4987	CP001363.1:4378241-4378739	rplJ	1.49749	0	1	0.497488
gene3288	CP001363.1:2877180-2878842	recN	1.49589	0	0.495895	1
gene4693	CP001363.1:4120190-4120529	yifE	1.49564	0	1	0.495643
gene4135	CP001363.1:3605431-3606287	rplP	1.49514	0	1	0.495141
gene3965	CP001363.1:3464807-3465077	rpsO	1.49483	0	1	0.494831
gene3970	CP001363.1:3471026-3471479	yhbC	1.49375	0.560974	0.465692	0.46708
gene1597	CP001363.1:1404919-1406275	celF	1.49356	0.884179	0.02143	0.587947
gene902	CP001363.1:843122-843230	STM14_0903	1.49186	0.485575	0.00628833	1
gene3976	CP001363.1:3475590-3477769	glmM	1.49165	0.93923	0.177895	0.374529
gene4136	CP001363.1:3606299-3607001	rpsC	1.49157	0	1	0.491575
gene4132	CP001363.1:3604896-3605268	rplN	1.4905	0	1	0.4905
gene5277	CP001363.1:4644333-4644783	rplI	1.48987	0	1	0.489865
gene4143	CP001363.1:3610076-3610388	rpsJ	1.48871	0	1	0.488707
gene5453	CP001363.1:4811387-4812398	STM14_5454	1.48817	0.813305	0.0186513	0.656211
gene463	CP001363.1:444555-445567	STM14_0464	1.4878	0.625502	0.0430129	0.819282
gene516	CP001363.1:490948-492460	STM14_0517	1.48727	0.686311	0.0114754	0.789486
gene1847	CP001363.1:1616391-1617510	STM14_1848	1.48655	0.478923	0.00762841	1
gene1350	CP001363.1:1220808-1221507	flgH	1.48641	0.47605	0.0103609	1
gene5345	CP001363.1:4709634-4711052	treB	1.48599	0.628216	0.0156501	0.842122
gene4124	CP001363.1:3601661-3601841	rpmD	1.48577	0	1	0.485772
gene5435	CP001363.1:4790438-4793434	hsdS	1.48545	0.8704	0.0570465	0.558
gene4488	CP001363.1:3935729-3935897	rpmG	1.48472	0	1	0.484716
gene2887	CP001363.1:2507885-2508158	STM14_2888	1.4843	0.394953	0.0893505	1
gene4095	CP001363.1:3580520-3580642	rrfF	1.48274	0	1	0.482743
gene4236	CP001363.1:3694237-3695257	rtcA	1.47979	0.793104	0.0705701	0.61612
gene1730	CP001363.1:1521252-1521600	ydhD	1.47938	0	1	0.479378
gene4126	CP001363.1:3602362-3602716	rplR	1.47883	0	1	0.478828
gene3969	CP001363.1:3469496-3470999	nusA	1.47836	0.536415	0.546784	0.395162
gene3027	CP001363.1:2630066-2630402	eutS	1.478	0.477361	0.000634456	1
gene2885	CP001363.1:2504700-2507871	STM14_2886	1.47795	0.399444	0.078501	1
gene1196	CP001363.1:1100626-1101597	STM14_1197	1.47774	0.76808	0.146294	0.563364
gene4140	CP001363.1:3608499-3609404	rplW	1.47706	0	1	0.477056
gene852	CP001363.1:798488-800985	sdhA	1.47403	0	0.478069	0.995963
gene256	CP001363.1:254798-255727	rpsB	1.47272	0	1	0.472717
gene5213	CP001363.1:4592440-4593007	efp	1.47176	0	1	0.471759
gene4665	CP001363.1:4092758-4092998	atpE	1.46972	0	1	0.46972
gene4730	CP001363.1:4154825-4154912	leuT	1.46916	0	1	0.469155
gene2225	CP001363.1:1948323-1948467	yobG	1.4678	0.461499	0.157986	0.848318
gene2817	CP001363.1:2440157-2441516	glpT	1.46757	0	0.749556	0.718016
gene4150	CP001363.1:3615626-3616097	rpsG	1.46654	0	1	0.466537
gene71	CP001363.1:70879-73837	citF2	1.46535	1.11343	0.00533727	0.346575
gene4121	CP001363.1:3599736-3599853	rpmJ_2	1.4652	0	1	0.465201
gene2970	CP001363.1:2583509-2583585	valX	1.46424	0	1	0.464238
gene1521	CP001363.1:1355626-1355703	STM14_1522	1.4628	0	1	0.462799
gene2736	CP001363.1:2365210-2365783	spr	1.46262	0	1	0.462618
gene2550	CP001363.1:2186956-2187424	sbmC	1.46186	0	0.523696	0.938164
gene2219	CP001363.1:1946951-1947161	cspC	1.46083	0	1	0.460832
gene1062	CP001363.1:980675-980996	clpS	1.46052	0	0.520994	0.939529
gene202	CP001363.1:202114-202777	yadF	1.46045	0	1	0.460446
gene4562	CP001363.1:3997355-3998113	STM14_4563	1.46002	0.949588	0.0239012	0.486534
gene4149	CP001363.1:3613415-3615530	fusA	1.45916	0	1	0.459155
gene4988	CP001363.1:4378805-4379171	rplL	1.45902	0	1	0.459023
gene4120	CP001363.1:3599233-3599590	rpsM	1.45711	0	1	0.457111
gene1363	CP001363.1:1234008-1234182	rpmF	1.45698	0.036549	1	0.42043
gene2961	CP001363.1:2575270-2576512	mntH	1.45667	0	0.476537	0.980134
gene2210	CP001363.1:1937905-1939788	STM14_2211	1.45526	0.516839	0.124035	0.814387
gene4074	CP001363.1:3563866-3563971	STM14_4075	1.45487	0	1	0.454873
gene4130	CP001363.1:3604017-3604557	rplE	1.45451	0	1	0.454509
gene5084	CP001363.1:4461193-4464297	malE	1.45435	0.438988	0.0153621	1
gene4036	CP001363.1:3526709-3527138	rplM	1.45424	0	1	0.454239
gene4122	CP001363.1:3599884-3601216	secY	1.45225	0	1	0.45225
gene459	CP001363.1:442109-442301	yaiA	1.45065	0	0.97197	0.478684
gene4659	CP001363.1:4087363-4087783	atpC	1.4506	0	1	0.450595
gene5093	CP001363.1:4472789-4473398	lexA	1.45049	0	0.511979	0.938511
gene3278	CP001363.1:2870556-2870805	rpsP	1.45023	0	1	0.450234
gene4127	CP001363.1:3602725-3603259	rplF	1.44987	0	1	0.449867
gene4974	CP001363.1:4372274-4373225	coaA	1.44604	0.572731	0.0998942	0.773418
gene4318	CP001363.1:3773829-3774165	uspB	1.44552	0	0.445522	1
gene2886	CP001363.1:2504700-2507871	ulaA_2	1.4454	0.385542	0.0598579	1
gene4489	CP001363.1:3935917-3936154	rpmB	1.44486	0	1	0.444859
gene1042	CP001363.1:962094-962823	artP	1.44442	0	0.996038	0.448378
gene4118	CP001363.1:3598173-3598794	rpsD	1.44393	0	1	0.443935
gene1666	CP001363.1:1464171-1467381	sufS	1.44293	0	0.805401	0.637527
gene4660	CP001363.1:4087803-4089186	atpD	1.44261	0	1	0.442608
gene973	CP001363.1:902909-903137	STM14_974	1.44254	0	0.734667	0.707869
gene2848	CP001363.1:2470330-2470642	elaB	1.44206	0	1	0.442061
gene2091	CP001363.1:1836518-1837022	yciF	1.44153	0	0.769341	0.672186
gene1538	CP001363.1:1363113-1363362	yeaQ	1.44056	0.195389	0.583554	0.661615
gene1887	CP001363.1:1655467-1655611	rpsV	1.44046	0	1	0.440459
gene5300	CP001363.1:4667570-4668101	ppa	1.43969	0.000409542	1	0.439278
gene3603	CP001363.1:3160872-3160949	metZ	1.43819	0	1	0.438194
gene970	CP001363.1:900585-901101	ompX	1.43805	0	1	0.438054
gene3122	CP001363.1:2735137-2736791	STM14_3123	1.43682	0.42501	0.0118077	1
gene3873	CP001363.1:3378672-3380352	yqiK	1.43662	1.18301	0.0206498	0.232956
gene4029	CP001363.1:3522014-3522908	nanA	1.43503	0.389397	0.0456338	1
gene4662	CP001363.1:4090126-4091668	atpA	1.43328	0	1	0.43328
gene3208	CP001363.1:2816905-2817040	STM14_3209	1.43286	0	0.432858	1
gene5353	CP001363.1:4717773-4717875	pyrL	1.43183	0	0.745957	0.685871
gene4694	CP001363.1:4120553-4122074	yifB	1.43159	1.04816	0.0100492	0.373379
gene2884	CP001363.1:2504700-2507871	STM14_2885	1.42999	0.351615	0.0783729	1
gene257	CP001363.1:255984-256836	tsf	1.42817	0	1	0.428167
gene4984	CP001363.1:4375982-4376528	nusG	1.42774	0	1	0.427741
gene3457	CP001363.1:3026605-3030037	sitA	1.42706	0	1	0.427057
gene4123	CP001363.1:3601223-3601658	rplO	1.42694	0	1	0.426935
gene3352	CP001363.1:2949635-2950726	STM14_3353	1.42678	0.395069	0.0317144	1
gene4027	CP001363.1:3518336-3520362	nanE	1.42604	0.410408	0.0479162	0.967712
gene528	CP001363.1:502357-503656	tig	1.42409	0	1	0.424089
gene3727	CP001363.1:3267172-3267904	STM14_3728	1.42325	0.845947	0.0107514	0.566551
gene51	CP001363.1:52279-52543	rpsT	1.42296	0	1	0.422961
gene4119	CP001363.1:3598827-3599217	rpsK	1.42288	0	1	0.422884
gene848	CP001363.1:796450-798080	gltA	1.42152	0	1	0.421524
gene494	CP001363.1:472219-472639	nusB	1.42149	0.429997	0.437454	0.554034
gene4664	CP001363.1:4092228-4092699	atpF	1.42065	0	1	0.420646
gene4540	CP001363.1:3979383-3980286	yicL	1.417	0.872362	0.0539221	0.490715
gene3972	CP001363.1:3472106-3473450	argG	1.41651	0	1	0.416506
gene4131	CP001363.1:3604571-3604886	rplX	1.41643	0	1	0.416435
gene520	CP001363.1:494948-497873	cyoC	1.41417	0	1	0.41417
gene4514	CP001363.1:3958267-3960586	yicI	1.41181	1.02325	0.00784331	0.380722
gene5471	CP001363.1:4823693-4823780	leuQ	1.41178	0	1	0.411778
gene2962	CP001363.1:2576854-2578057	nupC	1.41087	0	1	0.410872
gene2643	CP001363.1:2287823-2291778	yegU	1.41062	1.11618	0.0278341	0.266602
gene4890	CP001363.1:4291501-4292542	STM14_4891	1.40933	0.686295	0.0786858	0.644349
gene3989	CP001363.1:3486396-3486654	rpmA	1.40905	0	1	0.409055
gene534	CP001363.1:509360-511756	cypD	1.40811	0.710087	0.243582	0.454441
gene4923	CP001363.1:4319347-4319560	rpmE	1.40786	0	1	0.40786
gene325	CP001363.1:318367-319221	STM14_0326	1.4076	0.642386	0.00210432	0.763112
gene521	CP001363.1:494948-497873	cyoB	1.40331	0	1	0.403312
gene4663	CP001363.1:4091680-4092214	atpH	1.40237	0	1	0.402367
gene2375	CP001363.1:2057139-2057743	STM14_2376	1.39831	0.913965	0.0166307	0.467711
gene1660	CP001363.1:1460002-1460230	ydiH	1.39823	0	0.860663	0.537571
gene1109	CP001363.1:1024149-1025823	rpsA	1.39814	0	1	0.398136
gene3097	CP001363.1:2711621-2712147	ndk	1.39769	0	1	0.397687
gene1308	CP001363.1:1189294-1189750	csgB	1.39736	0.696629	0.00281185	0.697916
gene3960	CP001363.1:3457970-3459215	mtr	1.39665	0	0.396652	1
gene942	CP001363.1:877201-880160	ybhP	1.39611	0.530884	0.104038	0.761188
gene2093	CP001363.1:1837621-1838500	STM14_2094	1.39576	0	0.55209	0.843665
gene4151	CP001363.1:3616192-3616567	rpsL	1.39469	0	1	0.394694
gene4980	CP001363.1:4373992-4374068	thrT	1.39391	0	1	0.393906
gene518	CP001363.1:494046-494937	cyoE	1.39045	0	1	0.390449
gene2220	CP001363.1:1947173-1947317	yobF	1.38993	0	1	0.389925
gene4656	CP001363.1:4084745-4086116	glmU	1.38957	0.421694	0.569743	0.398129
gene2462	CP001363.1:2118713-2119337	STM14_2463	1.38781	0.973697	0.00713399	0.406975
gene2497	CP001363.1:2145539-2145707	STM14_2498	1.38668	0.800418	0.0305233	0.555735
gene4737	CP001363.1:4159907-4160012	STM14_4738	1.38643	0.397649	0.322027	0.666757
gene3990	CP001363.1:3486673-3486985	rplU	1.38553	0	1	0.385531
gene4148	CP001363.1:3611987-3613344	tuf_1	1.38512	0	1	0.385121
gene4350	CP001363.1:3803970-3805257	dctA	1.38396	0.203	0.180956	1
gene575	CP001363.1:547607-549676	hemH	1.38393	0	0.383935	1
gene1313	CP001363.1:1191174-1193137	ymdC	1.38393	0.746321	0.0626213	0.57499
gene3979	CP001363.1:3477915-3478519	STM14_3980	1.38392	0.978521	0.0193653	0.38603
gene2086	CP001363.1:1829238-1832396	trpD	1.38351	0	0.383514	1
gene1720	CP001363.1:1511709-1511786	valV	1.3834	0	0.583689	0.799708
gene870	CP001363.1:817787-818312	pal	1.38317	0	1	0.383168
gene1004	CP001363.1:929510-930935	STM14_1005	1.38033	0.691775	0.0166698	0.671887
gene3269	CP001363.1:2864260-2865382	tyrA	1.37991	0	0.634455	0.745454
gene3463	CP001363.1:3032211-3032319	STM14_3464	1.37915	0.361427	0.0177243	1
gene4964	CP001363.1:4361694-4364335	btuB	1.37406	0.646508	0.142182	0.585366
gene2087	CP001363.1:1832399-1833758	trpC	1.37266	0	0.372662	1
gene4783	CP001363.1:4196614-4197223	STM14_4784	1.37213	0.824464	0.0984864	0.449175
gene1811	CP001363.1:1589524-1589833	ynfD	1.37182	0	0.751557	0.620266
gene3824	CP001363.1:3338259-3340433	exbB	1.37057	0	1	0.370573
gene4347	CP001363.1:3801280-3802210	kdgK	1.36885	0.778242	0.0563628	0.53425
gene4666	CP001363.1:4093044-4093860	atpB	1.36836	0	1	0.368356
gene522	CP001363.1:497883-498840	cyoA	1.36534	0	1	0.365338
gene1705	CP001363.1:1501019-1503221	STM14_1706	1.36472	0.738239	0.00678216	0.619703
gene4469	CP001363.1:3917608-3918805	kbl	1.36436	0.326401	0.493886	0.544074
gene76	CP001363.1:75880-77029	carA	1.36426	0	1	0.36426
gene3980	CP001363.1:3478584-3480519	hflB	1.36287	0	1	0.362874
gene4129	CP001363.1:3603697-3603988	rpsN	1.36208	0	1	0.36208
gene1525	CP001363.1:1357503-1358097	STM14_1526	1.36147	0.584809	0.0278397	0.748825
gene538	CP001363.1:512363-513059	ybaX	1.36145	0.813277	0.089993	0.458176
gene3370	CP001363.1:2965385-2966093	ygaU	1.36074	0	0.516879	0.843865
gene3519	CP001363.1:3079049-3081864	ygbJ	1.35886	0.226342	0.132522	1
gene3313	CP001363.1:2909048-2909333	STM14_3314	1.35819	0.742712	0.0076959	0.607784
gene2819	CP001363.1:2441788-2445853	glpB	1.35758	0.580509	0.0688747	0.708197
gene328	CP001363.1:320455-323100	STM14_0329	1.35724	0.790204	0.00374207	0.563289
gene77	CP001363.1:77047-80275	carB	1.35639	0	1	0.35639
gene888	CP001363.1:828912-830160	STM14_0889	1.35607	0.637287	0.00147886	0.717307
gene4590	CP001363.1:4018144-4019467	dsdA	1.35472	0.284746	0.0699777	1
gene4537	CP001363.1:3978179-3978875	mgtC	1.35384	0.43331	0.00763466	0.912893
gene842	CP001363.1:789410-791189	STM14_0843	1.35384	0.887282	0.0024042	0.46415
gene3753	CP001363.1:3286606-3287652	trmB	1.35353	0.690589	0.277978	0.384962
gene4888	CP001363.1:4289187-4290522	STM14_4889	1.35333	0.670936	0.0208844	0.661509
gene2698	CP001363.1:2339343-2339451	STM14_2699	1.35306	0	0.366825	0.986233
gene1502	CP001363.1:1343188-1343265	STM14_1503	1.35209	0	0.694607	0.657478
gene4380	CP001363.1:3834109-3834186	proK	1.35203	0	0.694547	0.657478
gene2361	CP001363.1:2046990-2047066	glyW	1.35195	0	1	0.351945
gene2182	CP001363.1:1917516-1919061	nhaB	1.35163	0.668601	0.132967	0.550067
gene1704	CP001363.1:1500007-1501002	ssaJ	1.35104	0.636513	0.0065866	0.70794
gene4398	CP001363.1:3850129-3850342	cspA	1.35098	0	1	0.350982
gene3119	CP001363.1:2734483-2734978	yfhP	1.35059	0	1	0.350585
gene4910	CP001363.1:4306804-4307905	glpX	1.34902	0.516926	0.125002	0.707096
gene4291	CP001363.1:3747621-3748117	yhhK	1.34792	0.816529	0.0758985	0.455497
gene3929	CP001363.1:3434705-3435596	garR	1.34687	0.204142	0.142726	1
gene4448	CP001363.1:3894192-3894876	STM14_4449	1.3466	0.876614	0.000921964	0.469061
gene3518	CP001363.1:3079049-3081864	ygbK	1.34603	0.221846	0.124183	1
gene3517	CP001363.1:3079049-3081864	ygbL	1.34601	0.232507	0.113505	1
gene4889	CP001363.1:4290532-4291492	STM14_4890	1.34498	0.639586	0.0186269	0.686772
gene3409	CP001363.1:2990789-2990882	STM14_3410	1.34403	0	1	0.34403
gene1369	CP001363.1:1238597-1239839	fabF	1.3437	0	1	0.343703
gene2888	CP001363.1:2508238-2508854	STM14_2889	1.34356	0.31317	0.0303927	1
gene3475	CP001363.1:3041771-3042254	iagB	1.34345	0.489534	0.0135995	0.84032
gene5086	CP001363.1:4465619-4467136	lamB	1.34324	0.320114	0.0231296	1
gene3892	CP001363.1:3398410-3400620	STM14_3893	1.34256	0.4002	0.00945322	0.932907
gene2960	CP001363.1:2574883-2575210	ypeC	1.34206	0	0.566631	0.775425
gene644	CP001363.1:614018-614189	STM14_0645	1.34152	0.45271	0.00182176	0.886988
gene2116	CP001363.1:1858397-1859425	STM14_2117	1.3415	0.623822	0.0244099	0.693272
gene1289	CP001363.1:1176618-1177299	STM14_1290	1.3399	0.500868	0.00846953	0.83056
gene423	CP001363.1:411885-412110	STM14_0424	1.3382	0.243714	0.184712	0.909774
gene5247	CP001363.1:4621625-4623224	purA	1.33705	0	1	0.337055
gene1625	CP001363.1:1429044-1429344	ihfA	1.3365	0	1	0.3365
gene17	CP001363.1:16492-17026	STM14_0018	1.3343	0.654922	0.00178835	0.677592
gene1074	CP001363.1:988675-989205	infA	1.33397	0	1	0.333971
gene5085	CP001363.1:4464421-4465531	malK	1.33384	0.328879	0.00496444	1
gene4599	CP001363.1:4023607-4024027	ibpA	1.33289	0.373745	0.423949	0.535199
gene3877	CP001363.1:3385253-3386555	ygiF	1.33231	0.937102	0.0854483	0.309763
gene2066	CP001363.1:1813379-1813688	yciS	1.32966	0.734777	0.280238	0.31464
gene2285	CP001363.1:1986226-1986580	yebF	1.32925	0	0.514067	0.815187
gene4505	CP001363.1:3947467-3947743	rpoZ	1.329	0	1	0.329002
gene1621	CP001363.1:1424995-1425352	rplT	1.32857	0	1	0.328569
gene1927	CP001363.1:1689747-1691067	srfA	1.32854	0.317941	0.0106004	1
gene4828	CP001363.1:4238593-4239286	yshA	1.32604	0.417449	0.00158209	0.907012
gene2651	CP001363.1:2294384-2295392	stcD	1.32562	0.802437	0.00317411	0.520005
gene3930	CP001363.1:3435621-3436392	garL	1.32505	0.223707	0.101347	1
gene1744	CP001363.1:1532291-1532621	mliC	1.32491	0.57395	0.138282	0.612677
gene1127	CP001363.1:1046764-1047955	aspC	1.32231	0	1	0.322312
gene3809	CP001363.1:3325728-3330892	hybD	1.31826	0.910245	0.0338743	0.374142
gene3966	CP001363.1:3465227-3466573	truB	1.31818	0.67472	0.231075	0.412388
gene2909	CP001363.1:2527442-2527931	cvpA	1.31453	0	1	0.314527
gene4277	CP001363.1:3735926-3736444	yhhA	1.31366	0	0.319176	0.994479
gene1008	CP001363.1:934229-934655	STM14_1009	1.31362	0.579004	0.0494814	0.68513
gene5469	CP001363.1:4823461-4823548	leuV	1.31347	0	1	0.313467
gene4773	CP001363.1:4188554-4189316	udp	1.31344	0	1	0.313437
gene4156	CP001363.1:3618728-3619547	fkpA	1.31244	0	1	0.312443
gene4008	CP001363.1:3499761-3500049	yhbH	1.31057	0	1	0.310566
gene1721	CP001363.1:1511937-1513311	ydhE	1.30916	0.582789	0.214913	0.511455
gene3567	CP001363.1:3130348-3131689	gudD	1.3086	0.256136	0.0524622	1
gene2052	CP001363.1:1802824-1803613	fabI	1.30832	0	1	0.308323
gene3516	CP001363.1:3078268-3079045	ygbM	1.30723	0.222044	0.0851894	1
gene1769	CP001363.1:1552162-1553906	fumA	1.30678	0	0.306779	1
gene943	CP001363.1:880292-881884	ybhQ	1.30649	0.838603	0.145585	0.3223
gene1728	CP001363.1:1519170-1519970	sodB	1.3062	0	0.306199	1
gene3515	CP001363.1:3075785-3078229	STM14_3516	1.30584	0.224462	0.0813807	1
gene4146	CP001363.1:3611780-3611975	bfd	1.30581	0	1	0.305812
gene999	CP001363.1:926969-927134	STM14_1000	1.30551	0.304929	0.000579292	1
gene4536	CP001363.1:3978058-3978172	STM14_4537	1.30549	0.278349	0.027143	1
gene4711	CP001363.1:4137117-4138383	rhlB	1.30547	0.508146	0.397039	0.400282
gene3894	CP001363.1:3402539-3402695	STM14_3895	1.30523	0.295924	0.0093016	1
gene2339	CP001363.1:2032539-2033118	flhC	1.3045	0.382879	0.304701	0.616921
gene837	CP001363.1:784513-786558	STM14_0838	1.30357	0.661163	0.00721967	0.635192
gene5309	CP001363.1:4674146-4675583	STM14_5310	1.30357	1.01532	0.011465	0.276783
gene2685	CP001363.1:2326950-2328309	STM14_2686	1.30299	0.298013	0.00497522	1
gene4629	CP001363.1:4056092-4057312	STM14_4630	1.3026	0.656103	0.147434	0.499066
gene4812	CP001363.1:4223707-4223932	STM14_4813	1.30169	0	1	0.301694
gene3372	CP001363.1:2965385-2966093	yqaE	1.30155	0	0.337861	0.963693
gene1746	CP001363.1:1533462-1534737	tyrS	1.30127	0	1	0.301271
gene1890	CP001363.1:1657770-1658781	adhP	1.30057	0	0.710063	0.590509
gene4905	CP001363.1:4303849-4304617	tpiA	1.29965	0	1	0.299649
gene554	CP001363.1:527507-527978	ylaC	1.29953	0	0.420097	0.87943
gene1415	CP001363.1:1283258-1284509	icdA	1.29877	0	1	0.298771
gene1555	CP001363.1:1370394-1371681	yeaH	1.29819	0	0.400113	0.89808
gene4518	CP001363.1:3962678-3963023	STM14_4519	1.29757	0.388415	0.00888952	0.900261
gene2841	CP001363.1:2456665-2463128	pmrD	1.29664	0.178712	0.234397	0.883528
gene3752	CP001363.1:3286606-3287652	yggL	1.29516	0.462847	0.517913	0.314404
gene1229	CP001363.1:1132611-1133271	yccA	1.29365	0	1	0.293648
gene2069	CP001363.1:1815443-1818119	acnA	1.29229	0	0.292292	1
gene1086	CP001363.1:1001940-1002111	STM14_1087	1.29057	0	0.917321	0.373253
gene3458	CP001363.1:3026605-3030037	sitB	1.28972	0	1	0.289721
gene1121	CP001363.1:1035764-1043034	mukF	1.28929	0.748298	0.117374	0.423621
gene2712	CP001363.1:2348104-2350304	cirA	1.28867	0	1	0.288669
gene1718	CP001363.1:1511476-1511602	STM14_1719	1.28859	0.623508	0.0707764	0.594303
gene569	CP001363.1:543574-544509	ybaB	1.28839	0	0.973549	0.314844
gene2969	CP001363.1:2583388-2583464	valU	1.28815	0	1	0.288148
gene4235	CP001363.1:3693868-3694129	STM14_4236	1.28731	0	0.386557	0.900749
gene5033	CP001363.1:4420749-4421574	iclR	1.28719	0.751559	0.101218	0.434415
gene3568	CP001363.1:3131709-3134405	ygcY	1.28718	0.254079	0.0330975	1
gene1571	CP001363.1:1381773-1384742	STM14_1572	1.28504	0	0.805048	0.47999
gene3730	CP001363.1:3270284-3270758	yqgC	1.28494	0	1	0.284942
gene3556	CP001363.1:3117173-3118472	eno	1.28457	0	1	0.28457
gene4319	CP001363.1:3774552-3774987	uspA	1.28452	0	1	0.284517
gene807	CP001363.1:756890-757343	fur	1.28402	0	1	0.284018
gene3344	CP001363.1:2937807-2941461	iroC	1.28178	0	1	0.281782
gene2682	CP001363.1:2324531-2325176	STM14_2683	1.28116	0.769214	0.016713	0.495232
gene5038	CP001363.1:4428431-4428971	STM14_5039	1.28097	0.579203	0.21753	0.484233
gene1239	CP001363.1:1138981-1140544	pipD	1.27973	0.647128	0.0157745	0.616826
gene2684	CP001363.1:2325901-2326939	STM14_2685	1.27756	0.38631	0.00930005	0.881949
gene2641	CP001363.1:2286517-2287570	fbaB	1.27488	0	0.941701	0.333177
gene249	CP001363.1:246775-247933	cdaR	1.27436	0.286808	0.0327678	0.954788
gene1649	CP001363.1:1450395-1451262	aroE_1	1.27405	0.88092	0.0131119	0.380021
gene5297	CP001363.1:4664394-4664739	ytfP	1.27285	0.541792	0.373267	0.357789
gene3810	CP001363.1:3325728-3330892	hybC	1.27246	0.869656	0.0410727	0.361736
gene1209	CP001363.1:1115817-1116152	rmf	1.27166	0	1	0.271659
gene1367	CP001363.1:1237385-1238120	fabG	1.27074	0	1	0.270737
gene2039	CP001363.1:1792436-1793105	pspA	1.26944	0	0.636349	0.633095
gene2357	CP001363.1:2044532-2045972	STM14_2358	1.26863	0.584656	0.0212068	0.662765
gene3931	CP001363.1:3436507-3436776	STM14_3932	1.26808	0.264495	0.00358519	1
gene5174	CP001363.1:4562135-4562402	STM14_5175	1.26741	0.262433	0.00498025	1
gene3944	CP001363.1:3445583-3446447	yraL	1.26735	0.972225	0.0705314	0.224598
gene2559	CP001363.1:2197378-2198937	yeeF	1.26663	0	0.969828	0.296799
gene5155	CP001363.1:4541393-4542302	lpxO	1.2653	0.38206	0.0665447	0.816695
gene954	CP001363.1:891513-891774	ybiJ	1.26508	0	0.265084	1
gene5519	CP001363.1:4869014-4869155	yjjY	1.26372	0	1	0.263722
gene4158	CP001363.1:3620172-3620763	slyD	1.26288	0	1	0.262885
gene3514	CP001363.1:3075785-3078229	STM14_3515	1.26051	0.180989	0.0795158	1
gene4714	CP001363.1:4139274-4140534	rho	1.26028	0	0.868397	0.39188
gene1552	CP001363.1:1368260-1369754	yeaJ	1.25913	0.424543	0.0403752	0.794212
gene4956	CP001363.1:4354112-4354886	argB	1.25869	0	0.679366	0.579322
gene2952	CP001363.1:2566112-2567033	ddg	1.25605	0.72494	0.0187261	0.51238
gene3822	CP001363.1:3336830-3337715	yghA	1.25603	0	0.751431	0.5046
gene1565	CP001363.1:1378669-1379795	STM14_1566	1.25601	0	1	0.256008
gene2815	CP001363.1:2438088-2438967	STM14_2816	1.25599	0.571941	0.0413802	0.642669
gene4320	CP001363.1:3775311-3776784	yhiP	1.25596	0.213154	0.0428047	1
gene3975	CP001363.1:3475035-3475563	secG	1.25554	0	1	0.255537
gene3928	CP001363.1:3433462-3434608	garK	1.25525	0.223002	0.0322496	1
gene1006	CP001363.1:931383-933069	STM14_1007	1.25441	0.701079	0.0105208	0.542809
gene5470	CP001363.1:4823579-4823666	leuP	1.2534	0	0.668804	0.5846
gene12	CP001363.1:11592-13509	dnaK	1.25256	0	1	0.252562
gene2987	CP001363.1:2595761-2596094	STM14_2988	1.25253	0	1	0.25253
gene4501	CP001363.1:3944233-3946533	STM14_4502	1.25125	0.192352	0.0588943	1
gene1512	CP001363.1:1348101-1348416	STM14_1513	1.25094	0	0.586622	0.664316
gene2029	CP001363.1:1785561-1786068	tpx	1.2506	0	1	0.250597
gene4033	CP001363.1:3524448-3525205	STM14_4034	1.25056	0	1	0.250563
gene1362	CP001363.1:1233435-1233957	yceD	1.24995	0	1	0.249948
gene146	CP001363.1:141118-142422	ftsL	1.2491	0.64833	0.28552	0.315247
gene969	CP001363.1:900253-900506	STM14_970	1.24878	0	0.906721	0.342064
gene5390	CP001363.1:4754204-4759772	STM14_5391	1.24797	0.730763	0.144554	0.372654
gene712	CP001363.1:677867-679757	ybdQ	1.24797	0	0.991441	0.256526
gene3885	CP001363.1:3392307-3392523	rpsU	1.24687	0	1	0.246866
gene1619	CP001363.1:1424109-1424652	infC	1.24659	0	1	0.246593
gene219	CP001363.1:217101-217557	dksA	1.2454	0	1	0.245401
gene2986	CP001363.1:2595761-2596094	STM14_2987	1.24435	0	0.651733	0.592619
gene4657	CP001363.1:4086315-4087134	STM14_4658	1.24429	0.45679	0.00604178	0.781461
gene1213	CP001363.1:1119308-1120361	ompA	1.24394	0	1	0.243941
gene2278	CP001363.1:1980070-1980946	STM14_2279	1.24212	0.550116	0.15824	0.533762
gene876	CP001363.1:819685-819761	lysY	1.24154	0	1	0.241535
gene1620	CP001363.1:1424747-1424945	rpmI	1.24004	0	1	0.240041
gene2286	CP001363.1:1986647-1986938	yebG	1.23907	0	0.239075	1
gene2015	CP001363.1:1771176-1773159	STM14_2016	1.23763	0.740202	0.00396127	0.493471
gene5149	CP001363.1:4536352-4538022	STM14_5150	1.23748	0.563832	0.0823572	0.591294
gene3604	CP001363.1:3160978-3161055	metW	1.23731	0	1	0.237311
gene2567	CP001363.1:2202168-2208303	hisB	1.23713	0	1	0.237126
gene5081	CP001363.1:4461193-4464297	malF	1.23672	0.684104	0.00897763	0.543642
gene2689	CP001363.1:2330718-2331603	cdd	1.23645	0	1	0.236453
gene2696	CP001363.1:2338064-2339169	STM14_2697	1.23606	0.237262	0.0231183	0.975679
gene1737	CP001363.1:1526025-1529661	sodC_2	1.23543	0	0.476252	0.759175
gene4322	CP001363.1:3777640-3779683	prlC	1.23434	0	0.361536	0.872807
gene1156	CP001363.1:1068008-1068230	STM14_1157	1.23342	0	0.247203	0.986219
gene513	CP001363.1:488509-489001	yajQ	1.23321	0.427237	0.46464	0.341332
gene2117	CP001363.1:1858397-1859425	galU	1.23255	0	0.999355	0.233193
gene1038	CP001363.1:958986-959718	artJ	1.23242	0	0.717055	0.515363
gene5024	CP001363.1:4413498-4414223	STM14_5025	1.2314	0	1	0.231396
gene2583	CP001363.1:2222477-2223791	rfbH	1.23087	0	1	0.230868
gene362	CP001363.1:352119-352227	STM14_0363	1.22783	0	0.384627	0.843205
gene1606	CP001363.1:1413132-1413669	yniB	1.22531	0.616867	0.188723	0.419722
gene2570	CP001363.1:2202168-2208303	hisF	1.22492	0	1	0.22492
gene351	CP001363.1:342893-343406	safA	1.22491	0.558774	0.024117	0.642022
gene4180	CP001363.1:3635784-3637111	yhfC	1.22476	0	0.902831	0.321925
gene450	CP001363.1:437619-437742	STM14_0451	1.22416	0.379499	0.134654	0.710007
gene1965	CP001363.1:1725855-1728768	trg	1.22303	0.249011	0.0099167	0.964098
gene1929	CP001363.1:1691071-1696194	srfC	1.22284	0.55523	0.0245447	0.643061
gene1702	CP001363.1:1499768-1499996	ssaH	1.22279	0.360741	0.00914686	0.852901
gene99	CP001363.1:96670-98560	STM14_0100	1.22214	0.498557	0.0155414	0.708038
gene3816	CP001363.1:3332574-3334218	STM14_3817	1.22198	0.566227	0.0141158	0.641642
gene2185	CP001363.1:1920254-1920428	STM14_2186	1.22079	0	0.528732	0.69206
gene3343	CP001363.1:2936611-2937727	iroB	1.22071	0	1	0.220707
gene5113	CP001363.1:4489704-4490358	ssb	1.22058	0	1	0.220585
gene4655	CP001363.1:4082727-4084557	glmS	1.21981	0.266779	0.618531	0.334501
gene3347	CP001363.1:2943823-2946004	iroN	1.21937	0	1	0.219373
gene3361	CP001363.1:2955813-2956248	STM14_3362	1.21929	0.18651	0.0327757	1
gene4712	CP001363.1:4138526-4138856	trxA	1.21827	0	1	0.218269
gene5036	CP001363.1:4427534-4428224	pepE	1.21805	0.653731	0.0585156	0.505801
gene3132	CP001363.1:2745233-2746487	glyA	1.21748	0	1	0.217476
gene309	CP001363.1:304858-304966	STM14_0310	1.21683	0.246844	0.195806	0.774175
gene3410	CP001363.1:2991062-2991173	STM14_3411	1.21667	0.517967	0.0372062	0.661501
gene4309	CP001363.1:3763269-3764319	yhhT	1.2156	0.472043	0.0461053	0.697455
gene2344	CP001363.1:2034703-2037002	otsA	1.21513	0	0.385601	0.829533
gene4930	CP001363.1:4327868-4328867	STM14_4931	1.21478	0.560089	0.00374566	0.650948
gene4	CP001363.1:5113-5887	yaaA	1.21472	0	0.321226	0.893495
gene4376	CP001363.1:3831668-3833950	STM14_4377	1.21363	0.638195	0.0148434	0.560595
gene838	CP001363.1:784513-786558	STM14_0839	1.21209	0.553803	0.00262735	0.655658
gene3934	CP001363.1:3436921-3438493	garD	1.2108	0.186285	0.0245157	1
gene4989	CP001363.1:4379488-4383517	rpoB	1.20986	0	1	0.209864
gene3589	CP001363.1:3148028-3149804	fucI	1.20952	0.493685	0.00676228	0.70907
gene4886	CP001363.1:4287079-4288925	sbp	1.20798	0	0.418131	0.789846
gene5429	CP001363.1:4787290-4788661	STM14_5430	1.20709	0	0.656623	0.550469
gene3685	CP001363.1:3230903-3231050	STM14_3686	1.207	0.204739	0.00226287	1
gene2569	CP001363.1:2202168-2208303	hisA	1.20459	0	1	0.204592
gene4528	CP001363.1:3971889-3972678	marT	1.20191	0.559465	0.0354095	0.607039
gene3520	CP001363.1:3082060-3082825	ygbI	1.20023	0.385776	0.0507803	0.763677
gene731	CP001363.1:693410-693620	cspE	1.19903	0	1	0.199032
gene874	CP001363.1:819481-819557	valT	1.19901	0	1	0.199014
gene1517	CP001363.1:1349097-1353883	STM14_1518	1.19832	0.854136	0.0153957	0.328793
gene2984	CP001363.1:2594782-2595754	cysK	1.1981	0	1	0.198098
gene3411	CP001363.1:2991185-2991371	csrA	1.1977	0	1	0.1977
gene1110	CP001363.1:1025978-1026263	ihfB	1.19543	0	1	0.195429
gene16	CP001363.1:16087-16432	STM14_0017	1.19312	0.264259	0.000879711	0.927982
gene2988	CP001363.1:2596137-2596395	ptsH	1.19073	0	1	0.19073
gene2990	CP001363.1:2598211-2598721	crr	1.19019	0	1	0.190187
gene4997	CP001363.1:4390173-4390452	STM14_4998	1.18921	0.257415	0.0233857	0.908414
gene1283	CP001363.1:1172346-1173514	phoH	1.1889	0	0.377349	0.811548
gene70	CP001363.1:69709-70869	citE2	1.18841	0.891706	0.00452578	0.292182
gene2713	CP001363.1:2348104-2350304	STM14_2714	1.18656	0	1	0.186556
gene480	CP001363.1:462663-462996	yajC	1.18637	0	1	0.186369
gene4778	CP001363.1:4194194-4194449	tatA	1.18611	0	1	0.186112
gene3360	CP001363.1:2954824-2955802	STM14_3361	1.18507	0.140056	0.0450188	1
gene4445	CP001363.1:3892839-3893049	STM14_4446	1.18298	0	0.182983	1
gene2702	CP001363.1:2341996-2344230	folE	1.18284	0	0.484773	0.698069
gene3478	CP001363.1:3044344-3044605	STM14_3479	1.18013	0.474861	0.228991	0.476277
gene2561	CP001363.1:2197378-2198937	STM14_2562	1.17949	0	1	0.17949
gene3707	CP001363.1:3248649-3249729	fba	1.17899	0	1	0.178987
gene941	CP001363.1:877201-880160	ybhO	1.1786	0.361517	0.0943767	0.722709
gene2867	CP001363.1:2489928-2490591	nuoB	1.17845	0	0.510392	0.668061
gene895	CP001363.1:836702-837455	gpmA	1.17826	0	1	0.178256
gene1810	CP001363.1:1584395-1589371	STM14_1811	1.17773	0.629849	0.00979095	0.538087
gene1579	CP001363.1:1390917-1391724	xthA	1.17744	0	0.414209	0.763235
gene3950	CP001363.1:3450935-3451877	yhbO	1.17707	0	0.526254	0.650819
gene4245	CP001363.1:3702428-3703937	glpD	1.17608	0	1	0.176081
gene2151	CP001363.1:1886712-1888433	STM14_2152	1.17566	0	1	0.175659
gene3932	CP001363.1:3436507-3436776	STM14_3933	1.17565	0.174746	0.000903837	1
gene2724	CP001363.1:2359143-2360457	STM14_2725	1.17564	0.174746	0.000892809	1
gene2568	CP001363.1:2202168-2208303	hisH	1.17543	0	1	0.175428
gene1822	CP001363.1:1597579-1597783	ydfZ	1.17487	0.5953	0.0151699	0.564396
gene2571	CP001363.1:2202168-2208303	hisI	1.17454	0	1	0.174535
gene694	CP001363.1:659757-661370	entB	1.17382	0	1	0.173816
gene3745	CP001363.1:3280788-3281642	yggU	1.17197	0.473355	0.281342	0.417271
gene259	CP001363.1:257852-258410	frr	1.17149	0	1	0.171494
gene3569	CP001363.1:3131709-3134405	gudT	1.17061	0.142207	0.0284015	1
gene189	CP001363.1:186561-189159	acnB	1.17046	0	0.536965	0.633495
gene4819	CP001363.1:4229182-4232791	glnA	1.17039	0	1	0.170391
gene1356	CP001363.1:1226516-1229720	rne	1.17027	0.506142	0.454582	0.209548
gene3378	CP001363.1:2968354-2968534	STM14_3379	1.17025	0.210209	0.0108283	0.949211
gene5205	CP001363.1:4587424-4587898	groES	1.16972	0	1	0.169719
gene3860	CP001363.1:3368506-3369178	ygiB	1.1665	0	1	0.166502
gene5161	CP001363.1:4546068-4546173	STM14_5162	1.16579	0	0.165787	1
gene4294	CP001363.1:3749624-3750605	rpoH	1.16566	0	0.699945	0.465713
gene4460	CP001363.1:3908708-3910195	secB	1.16476	0	1	0.164757
gene1551	CP001363.1:1367588-1368211	yeaK	1.16469	0.466623	0.114169	0.583894
gene475	CP001363.1:458765-459368	STM14_0476	1.16407	0	1	0.164072
gene4094	CP001363.1:3580369-3580480	STM14_4095	1.16366	0	1	0.163657
gene2345	CP001363.1:2034703-2037002	otsB	1.16364	0	0.332038	0.831597
gene5501	CP001363.1:4849991-4851659	yjjK	1.16257	0	0.937581	0.224994
gene3051	CP001363.1:2655594-2656473	dapA	1.16257	0	1	0.162567
gene836	CP001363.1:783487-784228	STM14_0837	1.16255	0.752077	0.00646345	0.404007
gene1368	CP001363.1:1238275-1238512	acpP	1.16245	0	1	0.162446
gene871	CP001363.1:818321-819254	ybgF	1.16106	0.12944	0.670762	0.360857
gene4990	CP001363.1:4383593-4387817	rpoC	1.16044	0	1	0.16044
gene3818	CP001363.1:3335173-3335281	STM14_3819	1.16026	0	0.337314	0.82295
gene490	CP001363.1:469964-470533	STM14_0491	1.15897	0.551981	0.067408	0.539585
gene4634	CP001363.1:4059534-4060115	rnpA	1.15852	0	0.832808	0.325712
gene158	CP001363.1:156394-157546	ftsZ	1.15797	0	1	0.157966
gene3053	CP001363.1:2656618-2657661	bcp	1.15741	0	0.904379	0.253034
gene183	CP001363.1:179630-181520	aceF	1.15701	0	1	0.157015
gene1061	CP001363.1:980012-980352	cspD	1.15642	0	1	0.156425
gene2180	CP001363.1:1915004-1916531	ycgB	1.15598	0	0.208408	0.947568
gene3893	CP001363.1:3401007-3402528	aer	1.15589	0.298454	0.00629412	0.851142
gene997	CP001363.1:926136-926520	bssR	1.15458	0	0.228943	0.925634
gene1603	CP001363.1:1410050-1411442	ydjN	1.15266	0	1	0.152656
gene1917	CP001363.1:1682561-1683623	STM14_1918	1.15259	0	1	0.152595
gene2818	CP001363.1:2441788-2445853	glpA	1.15115	0.262988	0.0832824	0.804878
gene5206	CP001363.1:4587941-4589588	groEL	1.15086	0	1	0.150864
gene182	CP001363.1:176952-179616	aceE	1.14928	0	1	0.149283
gene1273	CP001363.1:1164293-1164715	ycdF	1.14874	0	0.435576	0.713167
gene1041	CP001363.1:961345-962077	artI	1.14736	0	1	0.147362
gene5514	CP001363.1:4864927-4865611	sthA	1.14675	0.562892	0.00610372	0.577751
gene3732	CP001363.1:3270813-3271968	metK	1.14534	0	0.818379	0.326959
gene1536	CP001363.1:1362033-1362799	STM14_1537	1.14442	0.589795	0.0266101	0.528012
gene3508	CP001363.1:3069007-3069664	pphB	1.14309	0.241615	0.0263518	0.875126
gene2564	CP001363.1:2201031-2202066	hisG	1.14247	0	1	0.142468
gene4060	CP001363.1:3547196-3548126	yhcS	1.142	0.830323	0.0355971	0.276083
gene1277	CP001363.1:1165940-1170286	putA	1.14189	0	0.791252	0.350638
gene3704	CP001363.1:3245887-3246634	yggE	1.14141	0.238737	0.380185	0.522487
gene1131	CP001363.1:1049837-1051238	asnS	1.14051	0	1	0.140506
gene862	CP001363.1:812763-813295	ybgT	1.14047	0	0.915703	0.224762
gene2230	CP001363.1:1951463-1952345	htpX	1.1399	0	0.955546	0.184357
gene3050	CP001363.1:2654543-2655578	nlpB	1.13973	0	1	0.139732
gene2715	CP001363.1:2351962-2352097	STM14_2716	1.13892	0.431821	0.185318	0.521779
gene451	CP001363.1:437791-438058	yaiB	1.13826	0.199812	0.579768	0.358683
gene404	CP001363.1:391748-392390	STM14_0405	1.1366	0.455812	0.00329	0.677494
gene3819	CP001363.1:3335298-3335814	STM14_3820	1.13632	0.137488	0.0712689	0.927564
gene1377	CP001363.1:1246049-1248224	fhuE	1.13604	0	0.924796	0.211243
gene4525	CP001363.1:3967760-3968378	rmbA	1.13581	0.509512	0.00179162	0.62451
gene1043	CP001363.1:963052-963568	ybjP	1.13572	0	0.544312	0.591404
gene1564	CP001363.1:1378669-1379795	gapA	1.13556	0	1	0.135561
gene5373	CP001363.1:4734835-4734955	STM14_5374	1.13462	0	0.844452	0.290173
gene1385	CP001363.1:1254099-1254639	ycfJ	1.13405	0	0.492059	0.641989
gene3289	CP001363.1:2878990-2879329	smpA	1.13354	0	0.890262	0.243277
gene675	CP001363.1:638471-639421	STM14_0676	1.13329	0.772303	0.0822581	0.278732
gene3354	CP001363.1:2950804-2950957	STM14_3355	1.13219	0.100288	0.0319069	1
gene2018	CP001363.1:1775432-1776731	STM14_2019	1.1318	0	0.165468	0.966334
gene529	CP001363.1:503902-504526	clpP	1.13062	0	0.970279	0.160345
gene2566	CP001363.1:2202168-2208303	hisC	1.1306	0	1	0.130598
gene935	CP001363.1:874478-875082	STM14_936	1.12973	0.626869	0.0207237	0.482138
gene1141	CP001363.1:1058212-1058452	STM14_1142	1.12867	0.516707	0.00861267	0.603352
gene2565	CP001363.1:2202168-2208303	hisD	1.12703	0	1	0.127027
gene1670	CP001363.1:1469354-1469591	lpp	1.12548	0	1	0.125481
gene681	CP001363.1:642251-644635	fepA	1.12455	0	1	0.124549
gene4225	CP001363.1:3681785-3682556	bioH	1.12443	0.69975	0.0568339	0.367849
gene5363	CP001363.1:4724579-4725584	argI	1.12263	0	0.499324	0.623304
gene2194	CP001363.1:1924322-1924589	minE	1.12249	0	0.842287	0.280202
gene4798	CP001363.1:4214885-4215007	rrfA	1.12238	0.0507191	0.372307	0.699354
gene649	CP001363.1:615497-618416	STM14_0650	1.12212	0.296433	0.007113	0.818573
gene2422	CP001363.1:2092567-2092987	umuD	1.12091	0	0.120911	1
gene4806	CP001363.1:4218418-4219327	yihG	1.12074	0.531229	0.0305923	0.558918
gene5192	CP001363.1:4576418-4577171	phoN	1.11782	0	0.11782	1
gene4081	CP001363.1:3569169-3570135	yhdG	1.11778	0	0.597774	0.520006
gene873	CP001363.1:819274-819350	lysT	1.11767	0	1	0.117668
gene1040	CP001363.1:959954-961339	artQ	1.11716	0	0.767573	0.349584
gene368	CP001363.1:358484-359540	dinP	1.11631	0	0.116306	1
gene1668	CP001363.1:1467964-1468966	ynhG	1.11578	0	0.4529	0.662878
gene1529	CP001363.1:1359595-1359745	STM14_1530	1.11543	0.329785	0.0224618	0.763187
gene2115	CP001363.1:1857971-1858385	hns	1.11539	0	1	0.115388
gene697	CP001363.1:661860-664073	STM14_0698	1.11509	0	1	0.115092
gene4583	CP001363.1:4012024-4012225	ysdB	1.11508	0	0.72767	0.387408
gene1667	CP001363.1:1467393-1467810	ynhA	1.11423	0	0.491771	0.62246
gene4955	CP001363.1:4353097-4354102	argC	1.1142	0	0.463103	0.651094
gene5172	CP001363.1:4558906-4560553	fumB	1.11297	0.224404	0.0108708	0.877692
gene2943	CP001363.1:2556358-2557300	yfdC	1.11282	0.351667	0.0477945	0.713361
gene2836	CP001363.1:2456665-2463128	yfbG	1.11234	0	0.116935	0.9954
gene1021	CP001363.1:945716-946094	ybjM	1.11032	0	0.192634	0.917686
gene254	CP001363.1:253756-254551	map	1.10985	0.499586	0.319058	0.291205
gene286	CP001363.1:286222-287038	metQ	1.10822	0	0.977678	0.130541
gene2764	CP001363.1:2389376-2390708	STM14_2765	1.10707	0.443974	0.0691963	0.593898
gene3981	CP001363.1:3480622-3481249	rrmJ	1.1068	0	0.621316	0.485488
gene1500	CP001363.1:1342225-1342783	pagC	1.10623	0	0.428947	0.67728
gene3459	CP001363.1:3026605-3030037	sitC	1.10542	0	1	0.105419
gene4038	CP001363.1:3528751-3529156	yhcB	1.10519	0.383792	0.457371	0.26403
gene4028	CP001363.1:3520408-3521899	nanT	1.10503	0.087718	0.027711	0.989598
gene2866	CP001363.1:2488039-2489842	nuoC	1.10483	0	0.432103	0.672726
gene1691	CP001363.1:1493409-1493517	STM14_1692	1.1046	0	0.104598	1
gene4098	CP001363.1:3580976-3583968	rrlD	1.1035	0	0.929067	0.174433
gene1747	CP001363.1:1534796-1535657	pdxY	1.10154	0.423246	0.204768	0.473526
gene4807	CP001363.1:4219524-4219656	STM14_4808	1.10137	0.146641	0.00382343	0.950902
gene1599	CP001363.1:1407089-1409342	katE	1.10117	0	0.368882	0.732286
gene3255	CP001363.1:2850587-2853681	rrlG	1.10109	0	0.909799	0.191289
gene4636	CP001363.1:4060117-4061764	yidC	1.1004	0	0.723561	0.376837
gene4563	CP001363.1:3998130-3998874	STM14_4564	1.09978	0.578642	0.0290017	0.492141
gene3708	CP001363.1:3249830-3250994	pgk	1.09802	0	1	0.0980201
gene3927	CP001363.1:3433051-3433432	rnpB	1.09595	0	1	0.095952
gene1886	CP001363.1:1655157-1655373	yddX	1.09584	0	0.551781	0.544058
gene2125	CP001363.1:1863546-1863631	tyrV	1.09507	0	1	0.095067
gene972	CP001363.1:902909-903137	STM14_973	1.09448	0	0.380259	0.714226
gene278	CP001363.1:280750-281216	rof	1.09422	0	0.615458	0.478763
gene1618	CP001363.1:1422177-1424106	thrS	1.09421	0	0.908158	0.186053
gene2965	CP001363.1:2580607-2580683	alaW	1.09353	0	1	0.0935321
gene4172	CP001363.1:3629503-3630136	crp	1.09312	0	1	0.0931199
gene1530	CP001363.1:1359827-1360373	STM14_1531	1.09288	0	0.0928788	1
gene767	CP001363.1:724784-726023	STM14_0768	1.09283	0.480743	0.0608433	0.551242
gene4502	CP001363.1:3944233-3946533	ligB	1.09271	0.338109	0.00789565	0.746704
gene4690	CP001363.1:4118973-4119050	aspT	1.09196	0	1	0.0919559
gene4979	CP001363.1:4373911-4373986	glyT	1.09196	0	1	0.0919559
gene5087	CP001363.1:4465619-4467136	STM14_5088	1.09161	0.342875	0.0154421	0.733295
gene1833	CP001363.1:1604390-1605578	ydeE	1.08944	0.779327	0.0275417	0.282569
gene1399	CP001363.1:1268006-1269017	sifA	1.08927	0.476979	0.0150129	0.597274
gene839	CP001363.1:786570-787704	STM14_0840	1.08851	0.456828	0.00255491	0.629126
gene1760	CP001363.1:1546023-1546185	STM14_1761	1.08815	0	0.621867	0.466281
gene859	CP001363.1:809818-809962	STM14_0860	1.08783	0	0.493503	0.594331
gene2861	CP001363.1:2481914-2482457	nuoI	1.08775	0	0.310655	0.777091
gene5301	CP001363.1:4668327-4671302	fbp	1.08754	0	1	0.0875371
gene1749	CP001363.1:1536425-1537931	tppB	1.08743	0	0.735751	0.351684
gene2865	CP001363.1:2486202-2488037	nuoE	1.08633	0	0.430143	0.656187
gene3362	CP001363.1:2956258-2957773	STM14_3363	1.08604	0.045115	0.0409239	1
gene18	CP001363.1:17042-17486	STM14_0019	1.0859	0.359926	0.00497923	0.720995
gene2193	CP001363.1:1923506-1924319	minD	1.08584	0	0.776016	0.309829
gene4978	CP001363.1:4373710-4373795	tyrU	1.0858	0	1	0.0858025
gene4914	CP001363.1:4310699-4310939	yiiU	1.08548	0	1	0.0854761
gene129	CP001363.1:127559-129492	STM14_0130	1.08526	0	0.28943	0.795831
gene5448	CP001363.1:4807766-4808189	STM14_5449	1.08516	0.079988	0.00516899	1
gene4108	CP001363.1:3590793-3591303	def	1.08504	0	0.520152	0.564888
gene877	CP001363.1:819895-819971	lysZ	1.08436	0	1	0.0843624
gene4406	CP001363.1:3855539-3856451	glyQ	1.08425	0.113949	0.565316	0.404983
gene1559	CP001363.1:1374165-1374912	mipA	1.08345	0	1	0.0834507
gene94	CP001363.1:94318-94549	STM14_0095	1.08277	0	0.486412	0.596357
gene4389	CP001363.1:3843042-3846445	tag	1.082	0.669644	0.0933432	0.319017
gene5407	CP001363.1:4772402-4773535	STM14_5408	1.0809	0	0.0808951	1
gene4032	CP001363.1:3524448-3525205	sspA	1.08044	0	1	0.0804416
gene4841	CP001363.1:4250332-4253218	yihZ	1.08037	0.500876	0.176791	0.402702
gene377	CP001363.1:366999-368103	proB	1.07943	0.436344	0.240201	0.402884
gene4456	CP001363.1:3905146-3906343	STM14_4457	1.07928	0.102605	0.010311	0.966367
gene2835	CP001363.1:2456665-2463128	pmrF	1.07921	0	0.0805789	0.998634
gene2150	CP001363.1:1886712-1888433	STM14_2151	1.0789	0	1	0.0788963
gene5122	CP001363.1:4515078-4515360	yjcB	1.07867	0	0.12668	0.951987
gene550	CP001363.1:525117-525233	ffs	1.07755	0	0.0775535	1
gene258	CP001363.1:256980-257706	pyrH	1.07724	0	0.593066	0.484176
gene4747	CP001363.1:4165952-4169096	dapF	1.07645	0.591863	0.252323	0.232265
gene250	CP001363.1:248021-248408	yaeH	1.07572	0	1	0.0757231
gene3257	CP001363.1:2854034-2855577	rrsG	1.07548	0	0.920551	0.154927
gene1098	CP001363.1:1013454-1015737	pflB	1.07433	0	1	0.0743281
gene1508	CP001363.1:1345490-1345958	STM14_1509	1.07342	0	0.348876	0.724545
gene2152	CP001363.1:1888449-1889397	prsA	1.07335	0	1	0.0733491
gene4615	CP001363.1:4038358-4040064	torR	1.07327	0.557194	0.0899137	0.426166
gene2123	CP001363.1:1863159-1863342	tyrT	1.07241	0	1	0.0724099
gene1282	CP001363.1:1172346-1173514	STM14_1283	1.07175	0	0.217818	0.853934
gene2966	CP001363.1:2580904-2581267	yfeC	1.07105	0.454469	0.0618228	0.554753
gene5164	CP001363.1:4547260-4549569	yjdB	1.0709	0	0.0709031	1
gene2232	CP001363.1:1954606-1955293	proQ	1.0708	0	0.932568	0.138231
gene3118	CP001363.1:2734355-2734475	STM14_3119	1.0706	0	0.858895	0.211708
gene1514	CP001363.1:1349097-1353883	STM14_1515	1.06893	0.469538	0.018837	0.580553
gene3769	CP001363.1:3297912-3298791	STM14_3770	1.06875	0.677924	0.0439429	0.346884
gene1717	CP001363.1:1509630-1511465	ssaU	1.0684	0.45906	0.00704335	0.602299
gene968	CP001363.1:900253-900506	STM14_969	1.06835	0.260631	0.00320055	0.804522
gene1928	CP001363.1:1691071-1696194	srfB	1.06738	0.233726	0.0154906	0.818163
gene292	CP001363.1:289888-291432	rrsH	1.06673	0	1	0.0667274
gene4957	CP001363.1:4355003-4356380	argH	1.06642	0	0.540038	0.526378
gene3460	CP001363.1:3026605-3030037	sitD	1.06625	0	1	0.0662542
gene1920	CP001363.1:1686073-1686739	yncC	1.06581	0	0.2481	0.817709
gene2834	CP001363.1:2455523-2456663	yfbE	1.06545	0	0.0654494	1
gene469	CP001363.1:451487-452177	phoB	1.0653	0.367286	0.191017	0.506999
gene3359	CP001363.1:2952593-2954670	tctD	1.06374	0.213693	0.0380626	0.811984
gene3823	CP001363.1:3337827-3338253	exbD	1.0619	0	0.752231	0.309665
gene4509	CP001363.1:3952656-3953508	STM14_4510	1.06099	0.445624	0.1013	0.514064
gene4821	CP001363.1:4229182-4232791	typA	1.05917	0	0.95631	0.102861
gene1520	CP001363.1:1355291-1355618	STM14_1521	1.05803	0	0.636855	0.421176
gene3116	CP001363.1:2732674-2733061	nifU	1.05772	0	0.950337	0.107388
gene651	CP001363.1:615497-618416	gtrA	1.05734	0	0.0573425	1
gene1566	CP001363.1:1379976-1380420	yeaA	1.05647	0	0.538827	0.517639
gene2463	CP001363.1:2119347-2120301	STM14_2464	1.05513	0.705125	0.0125911	0.337418
gene4942	CP001363.1:4340771-4341965	STM14_4943	1.05477	0.120328	0.00247263	0.931966
gene3115	CP001363.1:2732322-2732646	iscA	1.05277	0	1	0.0527665
gene2269	CP001363.1:1976704-1977445	STM14_2270	1.05233	0	0.616889	0.435446
gene2989	CP001363.1:2596443-2598171	ptsI	1.05126	0	0.903226	0.148036
gene5411	CP001363.1:4774658-4775672	trpS2	1.05095	0	0.0509517	1
gene2863	CP001363.1:2482471-2486172	nuoG	1.05073	0	0.343456	0.707279
gene3170	CP001363.1:2788680-2788917	STM14_3171	1.05051	0.306118	0.00351284	0.740877
gene2408	CP001363.1:2083024-2083243	STM14_2409	1.04927	0	0.584806	0.464468
gene1104	CP001363.1:1019833-1020922	serC	1.04748	0	1	0.0474763
gene3401	CP001363.1:2986504-2987020	luxS	1.04682	0	0.987554	0.0592674
gene1679	CP001363.1:1481324-1483698	ttrS	1.04662	0.570492	0.051856	0.424268
gene5082	CP001363.1:4461193-4464297	STM14_5083	1.04548	0.136291	0.00761853	0.901573
gene5241	CP001363.1:4617405-4617714	hfq	1.04512	0	1	0.0451216
gene3574	CP001363.1:3136506-3136860	csrB	1.04492	0	1	0.0449235
gene4031	CP001363.1:3523942-3524443	sspB	1.043	0	0.828537	0.214463
gene4538	CP001363.1:3979054-3979171	STM14_4539	1.04297	0	0.0429667	1
gene3557	CP001363.1:3118554-3120192	pyrG	1.04062	0	0.621933	0.418686
gene2668	CP001363.1:2311627-2312545	yehZ	1.03961	0	0.273458	0.766149
gene1655	CP001363.1:1454806-1454913	rprA	1.03939	0	0.0393942	1
gene1087	CP001363.1:1002150-1003443	serS	1.03906	0	0.72432	0.314741
gene1081	CP001363.1:994688-995565	STM14_1082	1.03868	0	1	0.038676
gene2009	CP001363.1:1766748-1767780	ynaI	1.03851	0.475547	0.0562016	0.506757
gene2837	CP001363.1:2456665-2463128	STM14_2838	1.03737	0	0.0545895	0.982778
gene3346	CP001363.1:2942846-2943782	iroE	1.03709	0	0.666638	0.370448
gene3964	CP001363.1:3464610-3464718	STM14_3965	1.03655	0	0.0365466	1
gene2276	CP001363.1:1979523-1979643	STM14_2277	1.03597	0	0.749034	0.286932
gene3407	CP001363.1:2990570-2990647	STM14_3408	1.03531	0	1	0.0353129
gene650	CP001363.1:615497-618416	yfdH	1.03439	0	0.0343855	1
gene4214	CP001363.1:3670460-3672080	pckA	1.03287	0	0.516328	0.516542
gene3671	CP001363.1:3218357-3219875	lysS	1.03094	0	0.77049	0.260448
gene421	CP001363.1:409458-411869	STM14_0422	1.02994	0	0.333472	0.696471
gene4054	CP001363.1:3542761-3543025	yhcN	1.02807	0	0.104988	0.923085
gene2038	CP001363.1:1791793-1792377	pspB	1.02795	0	0.329478	0.698475
gene2908	CP001363.1:2525887-2527405	purF	1.02688	0	0.785138	0.241743
gene422	CP001363.1:409458-411869	STM14_0423	1.024	0	0.300899	0.723101
gene359	CP001363.1:350577-351297	STM14_0360	1.02264	0	0.114878	0.907757
gene5004	CP001363.1:4392504-4395967	thiC	1.0206	0	1	0.0206004
gene4453	CP001363.1:3903282-3903756	yibK	1.02024	0.343128	0.0939094	0.583203
gene1238	CP001363.1:1138762-1138873	STM14_1239	1.02018	0	0.0201839	1
gene1424	CP001363.1:1290944-1291224	STM14_1425	1.01974	0.45569	0.0466142	0.517431
gene3063	CP001363.1:2664609-2666300	purM	1.01947	0	0.741376	0.278094
gene2359	CP001363.1:2046766-2046853	leuZ	1.01928	0	0.736583	0.282698
gene4877	CP001363.1:4280122-4280743	sodA	1.01861	0	1	0.01861
gene4162	CP001363.1:3623550-3623655	STM14_4163	1.01827	0	0.0182674	1
gene4936	CP001363.1:4335405-4336178	yijF	1.01796	0	0.0179585	1
gene2860	CP001363.1:2479212-2481904	nuoJ	1.01694	0	0.311503	0.705442
gene1638	CP001363.1:1437745-1440124	pps	1.01601	0	1	0.0160139
gene3123	CP001363.1:2735137-2736791	suhB	1.01448	0	0.414647	0.599832
gene3748	CP001363.1:3283462-3284470	yggM	1.01446	0.529405	0.00323602	0.481822
gene2858	CP001363.1:2479212-2481904	nuoL	1.01341	0	0.320176	0.693235
gene1923	CP001363.1:1686849-1688143	yncB	1.0127	0	0.412007	0.600689
gene3706	CP001363.1:3247562-3248423	yggB	1.01227	0	0.550343	0.461931
gene495	CP001363.1:472717-474284	thiL	1.01219	0.538031	0.0493982	0.424756
gene926	CP001363.1:867103-867277	STM14_927	1.01212	0	0.0121154	1
gene2692	CP001363.1:2332945-2335416	STM14_2693	1.01197	0	0.0119737	1
gene4959	CP001363.1:4356664-4358965	udhA	1.0115	0	0.381955	0.629541
gene2862	CP001363.1:2482471-2486172	nuoH	1.01135	0	0.331515	0.679835
gene5406	CP001363.1:4772200-4772357	STM14_5407	1.01059	0	0.010595	1
gene5003	CP001363.1:4392504-4395967	thiE	1.01	0	0.960702	0.0492973
gene5214	CP001363.1:4593025-4593202	ecnA	1.00999	0.225176	0.116028	0.668785
gene3579	CP001363.1:3140254-3140359	STM14_3580	1.00983	0	0.0098261	1
gene5000	CP001363.1:4390602-4392503	thiG	1.00969	0	0.960409	0.0492798
gene3959	CP001363.1:3457379-3457910	STM14_3960	1.00945	0	0.00944552	1
gene3462	CP001363.1:3031203-3031959	sprB	1.00934	0	0.0159216	0.993416
gene5451	CP001363.1:4808690-4810296	STM14_5452	1.00891	0.426816	0.0113765	0.570717
gene2075	CP001363.1:1823232-1823364	STM14_2076	1.00873	0.207847	0.0956618	0.705224
gene4975	CP001363.1:4373305-4373410	STM14_4976	1.00838	0	0.00838262	1
gene4462	CP001363.1:3910576-3911008	yibN	1.00753	0	1	0.00752735
gene445	CP001363.1:433418-433827	STM14_0446	1.00679	0	0.00678599	1
gene2639	CP001363.1:2285365-2285482	STM14_2640	1.00583	0	0.00582756	1
gene939	CP001363.1:876638-877199	STM14_940	1.00514	0.214905	0.0328274	0.757408
gene5124	CP001363.1:4515740-4515845	STM14_5125	1.00473	0	0.00473105	1
gene4548	CP001363.1:3986023-3986146	STM14_4549	1.00467	0	0.00466933	1
gene3507	CP001363.1:3068686-3068806	STM14_3508	1.00434	0	0.004342	1
gene508	CP001363.1:484791-486004	STM14_0509	1.00414	0	0.00413606	1
gene3363	CP001363.1:2957936-2958050	STM14_3364	1.00385	0	0.00385019	1
gene4999	CP001363.1:4390602-4392503	thiH	1.00358	0	1	0.00358324
gene5396	CP001363.1:4764864-4765188	STM14_5397	1.00344	0	0.00344131	1
gene2179	CP001363.1:1914823-1914934	STM14_2180	1.00334	0	0.00334434	1
gene2951	CP001363.1:2565751-2565865	STM14_2952	1.00302	0	0.00302295	1
gene5346	CP001363.1:4711077-4711185	STM14_5347	1.00299	0	0.00299083	1
gene3839	CP001363.1:3349440-3349545	STM14_3840	1.00292	0	0.00292005	1
gene3833	CP001363.1:3344491-3344640	STM14_3834	1.00277	0	0.00277459	1
gene4339	CP001363.1:3794035-3794265	STM14_4340	1.00262	0	0.00262275	1
gene3762	CP001363.1:3293234-3293547	STM14_3763	1.00255	0	0.00255072	1
gene3648	CP001363.1:3202192-3202315	STM14_3649	1.00252	0	0.00251813	1
gene3721	CP001363.1:3260719-3260824	STM14_3722	1.00248	0	0.00248241	1
gene3773	CP001363.1:3302109-3302214	STM14_3774	1.00242	0	0.00242301	1
gene135	CP001363.1:134688-134793	STM14_0136	1.00237	0	0.00236719	1
gene858	CP001363.1:808471-808597	STM14_0859	1.00215	0	0.00214556	1
gene2638	CP001363.1:2285113-2285233	STM14_2639	1.00203	0	0.00202817	1
gene5426	CP001363.1:4786385-4786523	STM14_5427	1.00195	0	0.00195235	1
gene25	CP001363.1:24093-24198	STM14_0026	1.00173	0	0.00173281	1
gene5224	CP001363.1:4599982-4600087	STM14_5225	1.00173	0	0.00172562	1
gene442	CP001363.1:430924-432272	sbmA	1.00163	0.532722	0.0396987	0.429208
gene1018	CP001363.1:942901-943644	STM14_1019	1.0016	0	0.00159646	1
gene3294	CP001363.1:2881055-2881160	STM14_3295	1.00158	0	0.00158013	1
gene2763	CP001363.1:2389093-2389207	STM14_2764	1.00147	0	0.00146843	1
gene4441	CP001363.1:3887873-3888482	yibF	1.00138	0	0.384556	0.616823
gene3420	CP001363.1:2998325-2998466	STM14_3421	1.00126	0	0.00126252	1
gene4872	CP001363.1:4275985-4276111	STM14_4873	1.00119	0	0.00118603	1
gene4290	CP001363.1:3747317-3747434	STM14_4291	1.00106	0	0.0010583	1
gene4529	CP001363.1:3972799-3972913	STM14_4530	1.00099	0	0.000990449	1
gene19	CP001363.1:17612-17787	STM14_0020	1.00092	0	0.000918764	1
gene869	CP001363.1:816460-817753	tolB	1.00091	0	0.961143	0.0397686
gene5322	CP001363.1:4689571-4689691	STM14_5323	1.00088	0	0.000878429	1
gene4732	CP001363.1:4155256-4155382	STM14_4733	1.00088	0	0.00087772	1
gene4941	CP001363.1:4338075-4340577	STM14_4942	1.00077	0	0.000772035	1
gene5412	CP001363.1:4775968-4776121	STM14_5413	1.0005	0	0.00050128	1
gene2305	CP001363.1:2002146-2002389	STM14_2306	1.00046	0	0.000464224	1
gene3788	CP001363.1:3312289-3312427	STM14_3789	1.00039	0	0.000388339	1
gene436	CP001363.1:425564-425827	STM14_0437	1.00027	0	0.000274185	1
gene3587	CP001363.1:3146279-3146447	STM14_3588	1.00021	0	0.000207264	1
gene4088	CP001363.1:3574591-3574820	STM14_4089	1.0002	0	0.000202928	1
gene3837	CP001363.1:3346792-3346924	STM14_3838	0.999906	0	0.0556957	0.94421
gene1609	CP001363.1:1415065-1415998	pfkB	0.999784	0	0.609036	0.390748
gene223	CP001363.1:219012-224150	STM14_0224	0.999302	0.458916	0.025893	0.514493
gene3356	CP001363.1:2951241-2951355	STM14_3357	0.998491	0	0.0361076	0.962383
gene2352	CP001363.1:2040795-2041293	ftn	0.998272	0	0.336806	0.661466
gene4565	CP001363.1:3999122-3999679	yicN	0.997055	0.546235	0.051846	0.398975
gene2881	CP001363.1:2499490-2500693	ackA	0.996401	0	0.808655	0.187746
gene3355	CP001363.1:2951058-2951226	STM14_3356	0.996182	0	0.0475064	0.948675
gene5200	CP001363.1:4582359-4583661	dcuA	0.995668	0.136593	0.0572747	0.8018
gene59	CP001363.1:58945-60148	STM14_0060	0.99558	0.636862	0.0304352	0.328283
gene4244	CP001363.1:3701903-3702230	glpE	0.99489	0	0.303731	0.691159
gene498	CP001363.1:474291-475266	yajO	0.993789	0	0.160186	0.833603
gene2649	CP001363.1:2293807-2294122	STM14_2650	0.993064	0	0.463321	0.529743
gene5493	CP001363.1:4842506-4843196	STM14_5494	0.992097	0	0.0680535	0.924044
gene2591	CP001363.1:2230508-2231531	galF	0.991679	0	0.650283	0.341397
gene4016	CP001363.1:3506817-3507747	yhcC	0.990101	0.735283	0.00872136	0.246096
gene2342	CP001363.1:2034144-2034686	STM14_2343	0.989422	0	0.00793452	0.981487
gene3858	CP001363.1:3366824-3368398	tolC	0.989212	0	0.739321	0.249892
gene623	CP001363.1:596745-598319	purE	0.989065	0	0.464636	0.52443
gene2889	CP001363.1:2508238-2508854	STM14_2890	0.988959	0	0.00145987	0.987499
gene2051	CP001363.1:1802253-1802707	ycjE	0.988601	0.332168	0.0125604	0.643873
gene4099	CP001363.1:3584320-3585864	rrsD	0.988535	0	0.84224	0.146295
gene5349	CP001363.1:4715344-4715791	STM14_5350	0.987605	0.307861	0.132041	0.547703
gene3232	CP001363.1:2831147-2833230	rseA	0.98753	0	0.580057	0.407473
gene4073	CP001363.1:3563668-3563851	STM14_4074	0.985758	0	0.619943	0.365815
gene1872	CP001363.1:1637215-1637753	STM14_1873	0.984915	0.377616	0.011725	0.595574
gene657	CP001363.1:621021-622740	STM14_0658	0.984601	0	0.0129707	0.971631
gene2864	CP001363.1:2486202-2488037	nuoF	0.983447	0	0.35565	0.627797
gene1540	CP001363.1:1363412-1363599	STM14_1541	0.982542	0	0.468606	0.513936
gene4056	CP001363.1:3543454-3543727	yhcO	0.982243	0	0.0630483	0.919194
gene3112	CP001363.1:2729411-2729747	fdx	0.980946	0	0.636697	0.344249
gene428	CP001363.1:416779-418405	prpR	0.980673	0.195395	0.0136281	0.77165
gene2170	CP001363.1:1905554-1905662	STM14_2171	0.980272	0	0.0301242	0.950148
gene5218	CP001363.1:4594664-4595198	blc	0.979708	0	0.151208	0.8285
gene3645	CP001363.1:3199466-3200645	yqeF	0.979538	0.151143	0.0647489	0.763646
gene1319	CP001363.1:1198952-1199327	msyB	0.979174	0	0.544706	0.434468
gene2872	CP001363.1:2491676-2492615	lrhA	0.978442	0.62435	0.033205	0.320887
gene840	CP001363.1:787832-788603	STM14_0841	0.977807	0.60304	0.00489603	0.369871
gene4894	CP001363.1:4293825-4294176	STM14_4895	0.977096	0.534881	0.0406122	0.401603
gene304	CP001363.1:300622-301990	dniR	0.976909	0	0.658572	0.318337
gene1794	CP001363.1:1572035-1572284	STM14_1795	0.976643	0	0.0909056	0.885738
gene3504	CP001363.1:3067568-3068383	STM14_3505	0.97625	0	0.476938	0.499312
gene2421	CP001363.1:2091296-2092565	umuC	0.976233	0	0.0421954	0.934038
gene653	CP001363.1:618838-619084	STM14_0654	0.975405	0	0.00876479	0.96664
gene1770	CP001363.1:1552162-1553906	STM14_1771	0.975172	0	0.130264	0.844908
gene3049	CP001363.1:2653655-2654369	purC	0.974737	0	0.783073	0.191663
gene2178	CP001363.1:1913377-1914676	dadA	0.974247	0.224736	0.236961	0.51255
gene3962	CP001363.1:3461436-3462321	nlpI	0.973661	0	0.803831	0.16983
gene911	CP001363.1:850659-851943	ybhC	0.97281	0	0.657707	0.315103
gene763	CP001363.1:718693-720831	ybeS	0.972514	0.617985	0.00656428	0.347965
gene2187	CP001363.1:1920619-1920757	STM14_2188	0.971632	0	0.407369	0.564262
gene1125	CP001363.1:1045479-1046028	ycbK	0.971593	0	0.587843	0.38375
gene4805	CP001363.1:4217782-4218406	dsbA	0.971519	0	0.81232	0.159198
gene416	CP001363.1:404023-405982	mod	0.971505	0.456292	0.0921168	0.423096
gene5222	CP001363.1:4596085-4598603	frdA	0.971109	0	0.103182	0.867927
gene4174	CP001363.1:3632314-3633532	argD_2	0.970775	0	0.672402	0.298374
gene4796	CP001363.1:4211632-4211749	STM14_4797	0.970724	0	0.20732	0.763404
gene2574	CP001363.1:2210912-2212319	gnd	0.970619	0	0.736853	0.233766
gene1195	CP001363.1:1100626-1101597	STM14_1196	0.97046	0.383252	0.0168083	0.5704
gene4461	CP001363.1:3910238-3910490	grxC	0.969918	0	0.927519	0.0423991
gene659	CP001363.1:621021-622740	STM14_0660	0.969651	0	0.00755277	0.962098
gene1944	CP001363.1:1707514-1708183	STM14_1945	0.967061	0	0.626858	0.340203
gene3392	CP001363.1:2978514-2979510	proX	0.966064	0	0.367925	0.598139
gene1331	CP001363.1:1206676-1207723	pyrC	0.965702	0	0.642422	0.32328
gene4193	CP001363.1:3650141-3652567	gph	0.965009	0.272519	0.324518	0.367972
gene4178	CP001363.1:3635080-3635653	ppiA	0.963326	0	0.725016	0.238311
gene5072	CP001363.1:4451434-4451876	STM14_5073	0.962245	0	0.0962727	0.865972
gene4834	CP001363.1:4246446-4247325	yihT	0.962127	0.569903	0.00592605	0.386298
gene1934	CP001363.1:1698370-1699795	ydcR	0.962063	0.265312	0.0858937	0.610858
gene4492	CP001363.1:3937212-3938869	dut	0.961949	0.0441687	0.447657	0.470124
gene4086	CP001363.1:3573926-3574589	envR	0.961059	0.376531	0.00171321	0.582815
gene267	CP001363.1:266109-267135	lpxD	0.960807	0	0.594565	0.366243
gene5001	CP001363.1:4392504-4395967	STM14_5002	0.960522	0	0.935016	0.0255055
gene1486	CP001363.1:1337213-1337585	STM14_1487	0.960425	0	0.00435797	0.956067
gene265	CP001363.1:263083-265498	yaeT	0.960041	0	0.745887	0.214154
gene4264	CP001363.1:3723634-3725727	gntK	0.959311	0.550325	0.00867097	0.400315
gene1781	CP001363.1:1562520-1564087	STM14_1782	0.959157	0.18583	0.0173534	0.755973
gene3559	CP001363.1:3121320-3121458	STM14_3560	0.958833	0	0.00135584	0.957478
gene1307	CP001363.1:1188893-1189040	STM14_1308	0.958525	0	0.000830748	0.957694
gene1860	CP001363.1:1627296-1629583	STM14_1861	0.958093	0.477942	0.0284726	0.451678
gene3379	CP001363.1:2968559-2969009	STM14_3380	0.958058	0	0.200134	0.757923
gene5446	CP001363.1:4804688-4804838	STM14_5447	0.957786	0	0.00403381	0.953752
gene83	CP001363.1:83275-84829	caiC	0.956636	0.736696	0.00781143	0.212129
gene1700	CP001363.1:1497950-1499419	sseG	0.955797	0.502051	0.012765	0.440981
gene3538	CP001363.1:3094627-3095536	cysD	0.955756	0	0.738592	0.217164
gene4106	CP001363.1:3589092-3590662	smg	0.954347	0	0.547105	0.407242
gene1333	CP001363.1:1208512-1209160	grxB	0.95361	0	0.873695	0.079915
gene2899	CP001363.1:2516042-2516825	hisJ	0.952843	0	0.840671	0.112172
gene5290	CP001363.1:4655901-4656081	STM14_5291	0.95279	0	0.0514553	0.901335
gene3915	CP001363.1:3417860-3418226	yhaH	0.951764	0	0.500173	0.451591
gene1200	CP001363.1:1106319-1106445	STM14_1201	0.95071	0.0873366	0.0200018	0.843371
gene5347	CP001363.1:4711189-4712266	treR	0.950304	0.428569	0.0515258	0.47021
gene3001	CP001363.1:2604181-2607993	cysP	0.949721	0	0.575306	0.374415
gene527	CP001363.1:502052-502166	STM14_0528	0.94958	0	0.17036	0.77922
gene703	CP001363.1:666745-668571	ybdN	0.949444	0.514084	0.0282591	0.407101
gene5011	CP001363.1:4400573-4401266	yjaH	0.94936	0.274877	0.11023	0.564253
gene3984	CP001363.1:3482354-3482456	STM14_3985	0.948666	0	0.136337	0.812328
gene374	CP001363.1:365212-365614	crl	0.948641	0	0.786539	0.162102
gene4552	CP001363.1:3989235-3991017	STM14_4553	0.947988	0	0.152589	0.795399
gene5083	CP001363.1:4461193-4464297	STM14_5084	0.947441	0	0.0281568	0.919284
gene1126	CP001363.1:1046055-1046703	ycbL	0.947433	0	0.581426	0.366007
gene395	CP001363.1:385093-385630	stbA	0.947365	0.423727	0.00152533	0.522113
gene5002	CP001363.1:4392504-4395967	thiF	0.946319	0	0.935963	0.0103563
gene4055	CP001363.1:3543128-3543395	STM14_4056	0.946302	0	0.167338	0.778963
gene2277	CP001363.1:1979700-1980054	STM14_2278	0.946282	0.232036	0.225213	0.489033
gene2868	CP001363.1:2490606-2491153	nuoA	0.944949	0	0.493891	0.451058
gene2064	CP001363.1:1812028-1812142	STM14_2065	0.943681	0	0.00780005	0.935881
gene3895	CP001363.1:3402930-3404337	oat	0.942685	0	0.127115	0.81557
gene3573	CP001363.1:3135353-3136465	yqcC	0.942488	0.322834	0.139112	0.480542
gene826	CP001363.1:774957-775164	ybfA	0.94185	0	0.33598	0.60587
gene3456	CP001363.1:3026425-3026551	STM14_3457	0.941568	0	0.0095847	0.931984
gene5454	CP001363.1:4812430-4814823	STM14_5455	0.940808	0	0.156848	0.78396
gene4145	CP001363.1:3610641-3611708	bfr	0.940263	0	0.661033	0.27923
gene3982	CP001363.1:3481375-3481669	yhbY	0.939737	0	0.701771	0.237965
gene3681	CP001363.1:3227152-3227812	yqfA	0.939487	0	0.289728	0.649759
gene1699	CP001363.1:1497950-1499419	sseF	0.939355	0.449688	0.0170976	0.472569
gene5204	CP001363.1:4586087-4587329	yjeH	0.939258	0.237512	0.0268844	0.674862
gene279	CP001363.1:280750-281216	yaeP	0.937877	0	0.591072	0.346804
gene2913	CP001363.1:2530241-2531156	accD	0.937798	0	0.773303	0.164495
gene1935	CP001363.1:1699930-1700701	pdgL	0.936441	0	0.111473	0.824969
gene2127	CP001363.1:1865979-1866144	STM14_2128	0.935779	0.25484	0.0743488	0.60659
gene191	CP001363.1:190307-190670	yacL	0.935593	0	0.202955	0.732638
gene2706	CP001363.1:2341996-2344230	fghA	0.934982	0	0.497286	0.437696
gene719	CP001363.1:682901-684321	citG	0.93488	0	0.0102631	0.924617
gene819	CP001363.1:766471-766585	STM14_0820	0.934184	0	0.0354322	0.898752
gene1695	CP001363.1:1494972-1496427	sseC	0.934171	0.466621	0.0110271	0.456523
gene1082	CP001363.1:994688-995565	lrp	0.934073	0	0.882089	0.0519838
gene682	CP001363.1:642251-644635	STM14_0683	0.933091	0	0.618942	0.314149
gene1366	CP001363.1:1236443-1237373	fabD	0.932923	0	0.580151	0.352772
gene4820	CP001363.1:4229182-4232791	STM14_4821	0.9318	0	0.175345	0.756455
gene5173	CP001363.1:4560648-4561989	dcuB	0.930193	0	0.00565354	0.924539
gene1183	CP001363.1:1088396-1088930	sodC_1	0.930178	0	0.359332	0.570846
gene4232	CP001363.1:3690392-3690500	STM14_4233	0.930013	0	0.00455445	0.925458
gene576	CP001363.1:547607-549676	aes	0.929969	0	0.0290204	0.900949
gene3813	CP001363.1:3330894-3332013	hypO	0.929733	0.265395	0.0163375	0.648
gene4374	CP001363.1:3828122-3829730	dppA	0.928939	0	0.63859	0.290349
gene4261	CP001363.1:3723634-3725727	STM14_4262	0.928335	0	0.0183881	0.909947
gene3887	CP001363.1:3394518-3396501	rpoD	0.928265	0	0.815942	0.112324
gene2838	CP001363.1:2456665-2463128	arnT	0.928205	0	0.028962	0.899243
gene3293	CP001363.1:2880400-2880883	smpB	0.928181	0.300727	0.368243	0.259211
gene2279	CP001363.1:1980946-1981321	yobA	0.928147	0.180139	0.275284	0.472725
gene458	CP001363.1:441537-442083	aroL	0.928104	0	0.329998	0.598106
gene4982	CP001363.1:4375381-4375510	STM14_4983	0.927409	0	0.104957	0.822451
gene2500	CP001363.1:2147386-2147539	STM14_2501	0.925897	0	0.0151541	0.910743
gene38	CP001363.1:34375-34816	STM14_0039	0.925742	0.242004	0.00158634	0.682152
gene2007	CP001363.1:1765253-1766201	ydaA	0.925069	0	0.581843	0.343225
gene295	CP001363.1:291759-291876	STM14_0296	0.924721	0	0.22607	0.69865
gene5221	CP001363.1:4596085-4598603	frdB	0.924208	0	0.0924862	0.831722
gene5219	CP001363.1:4595309-4595669	frdD	0.92371	0	0.119042	0.804668
gene1880	CP001363.1:1646036-1648112	STM14_1881	0.92219	0	0.264677	0.657513
gene5220	CP001363.1:4595679-4596075	frdC	0.922098	0	0.0797181	0.84238
gene3117	CP001363.1:2733088-2734303	nifS	0.921692	0	0.914711	0.00698071
gene2833	CP001363.1:2455276-2455405	STM14_2834	0.921507	0	0.000956127	0.920551
gene1197	CP001363.1:1101867-1102059	STM14_1198	0.921369	0	0.0172153	0.904153
gene3085	CP001363.1:2702353-2702470	STM14_3086	0.921026	0	0.00632749	0.914699
gene3717	CP001363.1:3257539-3257698	STM14_3718	0.920539	0.436601	0.0368672	0.447072
gene2348	CP001363.1:2038155-2038305	STM14_2349	0.920323	0	0.00126102	0.919062
gene3260	CP001363.1:2856032-2858606	clpB	0.918288	0	0.503177	0.415111
gene718	CP001363.1:681400-682864	citT	0.918185	0.519202	0.0100163	0.388967
gene2371	CP001363.1:2054594-2055395	fliY	0.917718	0	0.387906	0.529812
gene2055	CP001363.1:1805034-1806969	rnb	0.917413	0	0.464446	0.452968
gene2996	CP001363.1:2602532-2603072	yfeL	0.917151	0.458574	0.0440512	0.414526
gene382	CP001363.1:371423-371747	STM14_0383	0.917067	0.159605	0.247065	0.510397
gene1427	CP001363.1:1291828-1292914	STM14_1428	0.916812	0	0.710775	0.206037
gene1160	CP001363.1:1069123-1070665	STM14_1161	0.916276	0	0.00127084	0.915005
gene2203	CP001363.1:1931960-1932305	yoaB	0.915254	0.192	0.31139	0.411865
gene3937	CP001363.1:3439690-3440661	STM14_3938	0.914929	0	0.0043826	0.910546
gene1296	CP001363.1:1182902-1182990	serX	0.914883	0	0.160359	0.754524
gene1661	CP001363.1:1460517-1461864	STM14_1662	0.914836	0	0.0323378	0.882498
gene2404	CP001363.1:2079816-2080044	yodD	0.914081	0	0.0922549	0.821826
gene555	CP001363.1:528094-528646	maa	0.912644	0	0.184015	0.728629
gene4667	CP001363.1:4093868-4094249	atpI	0.91255	0	0.574291	0.338258
gene4360	CP001363.1:3818230-3818344	STM14_4361	0.912086	0	0.0665782	0.845508
gene1637	CP001363.1:1437585-1437699	STM14_1638	0.910662	0	0.0197269	0.890935
gene2312	CP001363.1:2008445-2008562	STM14_2313	0.910551	0	0.0883153	0.822235
gene3345	CP001363.1:2941570-2942815	iroD	0.910291	0	0.57238	0.337911
gene1784	CP001363.1:1564098-1565146	ydgH	0.909282	0	0.609304	0.299978
gene2172	CP001363.1:1907533-1907788	ymgE	0.908883	0	0.152551	0.756332
gene1301	CP001363.1:1185617-1186148	ycdZ	0.908614	0	0.708558	0.200056
gene4067	CP001363.1:3557414-3558458	mreB	0.908125	0	0.741367	0.166758
gene2674	CP001363.1:2317077-2318778	yohC	0.9071	0	0.0362383	0.870862
gene5287	CP001363.1:4654345-4654567	STM14_5288	0.905766	0	0.17645	0.729316
gene2006	CP001363.1:1764350-1765103	fnr	0.90448	0	0.878507	0.0259726
gene2023	CP001363.1:1779788-1779902	STM14_2024	0.903281	0.269445	0.0408933	0.592943
gene3729	CP001363.1:3270032-3270164	yqgB	0.902786	0	0.89681	0.00597538
gene1633	CP001363.1:1435025-1435217	ydiE	0.902533	0	0.524581	0.377952
gene1882	CP001363.1:1648168-1652478	STM14_1883	0.901978	0	0.222782	0.679196
gene4713	CP001363.1:4139091-4139187	rhoL	0.901264	0	0.542611	0.358653
gene1378	CP001363.1:1248565-1248925	ycfF	0.900783	0	0.727702	0.173081
gene3719	CP001363.1:3258657-3259578	speB	0.900615	0	0.547729	0.352886
gene4845	CP001363.1:4254072-4255002	STM14_4846	0.900531	0	0.0617264	0.838805
gene23	CP001363.1:23090-23240	STM14_0024	0.899301	0	0.00085566	0.898445
gene4307	CP001363.1:3761359-3761917	STM14_4308	0.898536	0	0.72	0.178536
gene3	CP001363.1:3733-5020	thrC	0.897653	0	0.575235	0.322418
gene3390	CP001363.1:2976185-2978445	proV	0.897268	0	0.154149	0.743118
gene4673	CP001363.1:4099000-4099993	asnA	0.897152	0	0.337497	0.559655
gene3391	CP001363.1:2976185-2978445	proW	0.89694	0	0.152446	0.744494
gene693	CP001363.1:658133-659744	entE	0.89649	0	0.674507	0.221983
gene1922	CP001363.1:1686849-1688143	STM14_1923	0.896216	0	0.0638982	0.832318
gene843	CP001363.1:791381-792215	STM14_0844	0.895716	0.39954	0.00542647	0.49075
gene4179	CP001363.1:3635784-3637111	STM14_4180	0.894079	0	0.00306662	0.891013
gene1491	CP001363.1:1339440-1339680	msgA	0.893957	0	0.320063	0.573894
gene3728	CP001363.1:3268047-3270024	speA	0.893817	0	0.710877	0.18294
gene5244	CP001363.1:4620542-4621547	hflC	0.893466	0	0.870443	0.0230234
gene2709	CP001363.1:2345634-2345787	STM14_2710	0.893463	0	0.00177532	0.891688
gene2016	CP001363.1:1773233-1774079	STM14_2017	0.89344	0	0.003327	0.890113
gene3997	CP001363.1:3490435-3491477	yrbC	0.893231	0	0.586235	0.306996
gene801	CP001363.1:749863-751437	ybfM	0.893102	0.16073	0.024503	0.707869
gene1070	CP001363.1:985771-985859	serW	0.892385	0	0.10426	0.788126
gene622	CP001363.1:596745-598319	purK	0.892136	0	0.438979	0.453157
gene2081	CP001363.1:1826492-1827368	yciL	0.891667	0.253321	0.199937	0.438409
gene372	CP001363.1:363363-363822	gpt	0.89162	0	0.575954	0.315665
gene5088	CP001363.1:4467141-4468059	malM	0.891587	0.294271	0.0264901	0.570827
gene2124	CP001363.1:1863371-1863514	rtT	0.891477	0	0.36818	0.523297
gene2857	CP001363.1:2477369-2478899	nuoM	0.890943	0	0.237377	0.653566
gene5162	CP001363.1:4546180-4547251	basS	0.88962	0	0.0908488	0.798772
gene1996	CP001363.1:1756107-1756542	ynaF	0.889493	0	0.548316	0.341177
gene5449	CP001363.1:4808203-4808665	STM14_5450	0.888974	0	0.00536291	0.883611
gene559	CP001363.1:533112-534306	acrA	0.888945	0	0.671271	0.217674
gene2832	CP001363.1:2454619-2455225	ais	0.888688	0	0.0255686	0.86312
gene5157	CP001363.1:4543145-4543589	phnB	0.888678	0	0.133155	0.755523
gene2856	CP001363.1:2475905-2477363	nuoN	0.888305	0	0.270267	0.618038
gene2284	CP001363.1:1985473-1986133	yebE	0.88825	0	0.36409	0.52416
gene1734	CP001363.1:1524057-1524657	ydhM	0.887973	0	0.0943272	0.793646
gene860	CP001363.1:810025-811594	cydA	0.887738	0.052219	0.281709	0.55381
gene1733	CP001363.1:1522901-1523999	nemA	0.887729	0	0.327423	0.560306
gene1384	CP001363.1:1252616-1253921	ndh	0.88664	0	0.276136	0.610505
gene872	CP001363.1:818321-819254	STM14_0873	0.886239	0.0257875	0.430726	0.429726
gene3674	CP001363.1:3222826-3223540	dsbC	0.885322	0.362359	0.168019	0.354944
gene5298	CP001363.1:4664792-4667161	STM14_5299	0.884867	0.348024	0.0141207	0.522723
gene454	CP001363.1:438821-439934	yaiC	0.884549	0	0.052469	0.83208
gene4198	CP001363.1:3656121-3656643	aroK	0.884415	0	0.819896	0.0645194
gene5243	CP001363.1:4619280-4620540	hflK	0.883611	0	0.815603	0.0680077
gene3364	CP001363.1:2958075-2959053	STM14_3365	0.883512	0	0.125306	0.758206
gene2378	CP001363.1:2060567-2060705	STM14_2379	0.881616	0.435566	0.00817466	0.437875
gene1990	CP001363.1:1750005-1750995	ldhA	0.881471	0	0.408096	0.473375
gene5494	CP001363.1:4843243-4843933	STM14_5495	0.880911	0	0.0355354	0.845376
gene4969	CP001363.1:4366597-4366714	STM14_4970	0.880524	0	0.217657	0.662867
gene1276	CP001363.1:1164851-1165882	STM14_1277	0.880116	0	0.588487	0.291629
gene3244	CP001363.1:2841246-2842284	yfiF	0.878933	0.172945	0.228908	0.47708
gene2854	CP001363.1:2475537-2475645	STM14_2855	0.878552	0	0.0528207	0.825731
gene1318	CP001363.1:1198724-1198952	yceK	0.87796	0	0.738317	0.139643
gene2260	CP001363.1:1973067-1973375	STM14_2261	0.874865	0	0.00958373	0.865281
gene481	CP001363.1:463023-464871	secD	0.874655	0	0.511653	0.363002
gene4591	CP001363.1:4019548-4021155	yidF	0.87376	0.414173	0.0458451	0.413742
gene2013	CP001363.1:1769669-1770227	STM14_2014	0.873709	0.024417	0.0130459	0.836246
gene1903	CP001363.1:1669183-1677317	STM14_1904	0.873021	0	0.0182013	0.85482
gene596	CP001363.1:566547-570331	STM14_0597	0.872866	0	0.0366955	0.836171
gene3696	CP001363.1:3240865-3241195	ygfE	0.871666	0	0.792218	0.0794474
gene4533	CP001363.1:3974439-3974919	cigR	0.869993	0	0.36198	0.508013
gene5017	CP001363.1:4407682-4407991	STM14_5018	0.86986	0	0.00442996	0.86543
gene4053	CP001363.1:3541926-3542397	argR	0.869849	0	0.585796	0.284053
gene4885	CP001363.1:4286950-4287055	STM14_4886	0.869803	0	0.0220729	0.84773
gene1758	CP001363.1:1544981-1545422	ydgK	0.86958	0	0.304754	0.564826
gene2234	CP001363.1:1956016-1959902	yebS	0.867459	0.408539	0.047465	0.411455
gene3090	CP001363.1:2704599-2705778	yfgL	0.866859	0.20823	0.310026	0.348603
gene3032	CP001363.1:2634081-2635032	talA	0.865742	0	0.340144	0.525598
gene2037	CP001363.1:1791793-1792377	pspC	0.86554	0	0.237845	0.627695
gene1157	CP001363.1:1068312-1068915	STM14_1158	0.864798	0	0.0123931	0.852405
gene3121	CP001363.1:2735137-2736791	STM14_3122	0.864239	0	0.00383357	0.860406
gene1650	CP001363.1:1451328-1452564	ydiN	0.863192	0.203493	0.00140571	0.658294
gene4177	CP001363.1:3634212-3634972	yhfG	0.862869	0	0.349366	0.513503
gene3078	CP001363.1:2685670-2693261	STM14_3079	0.862378	0	0.00255605	0.859822
gene3828	CP001363.1:3341295-3342213	yqhC	0.862195	0.533076	0.0570969	0.272023
gene3799	CP001363.1:3319989-3320106	STM14_3800	0.861709	0	0.00185007	0.859859
gene1414	CP001363.1:1282095-1283087	ymfC	0.861323	0.439368	0.0957164	0.326239
gene5074	CP001363.1:4453702-4455352	pgi	0.861117	0	0.740586	0.120531
gene116	CP001363.1:113793-116145	polB	0.859884	0	0.0330353	0.826849
gene1966	CP001363.1:1725855-1728768	STM14_1967	0.859634	0.273175	0.00639256	0.580066
gene3250	CP001363.1:2847888-2849510	yfiM	0.85934	0.345527	0.0322446	0.481568
gene3295	CP001363.1:2881387-2892971	STM14_3296	0.857266	0	0.0570068	0.800259
gene3653	CP001363.1:3205103-3206361	STM14_3654	0.856817	0	0.00951399	0.847303
gene1103	CP001363.1:1018830-1019754	STM14_1104	0.855327	0	0.0195841	0.835743
gene1396	CP001363.1:1265840-1266887	potD	0.85481	0	0.458093	0.396716
gene460	CP001363.1:442551-443229	aroM	0.854796	0.0626858	0.202358	0.589752
gene2141	CP001363.1:1881095-1881950	kdsA	0.854726	0	0.539024	0.315702
gene1981	CP001363.1:1738866-1739529	STM14_1982	0.854242	0	0.614844	0.239398
gene3884	CP001363.1:3390890-3392080	gcp	0.853527	0.409684	0.13101	0.312832
gene1671	CP001363.1:1469901-1471314	pykF	0.853262	0	0.818204	0.0350579
gene3473	CP001363.1:3038072-3039002	hilD	0.852459	0	0.0663755	0.786084
gene1604	CP001363.1:1411578-1412166	ydjM	0.852406	0	0.0392218	0.813184
gene2078	CP001363.1:1824903-1825014	STM14_2079	0.852325	0	0.00408297	0.848242
gene2261	CP001363.1:1973493-1973676	STM14_2262	0.852316	0	0.274803	0.577513
gene448	CP001363.1:435407-436121	STM14_0449	0.852284	0	0.0435189	0.808765
gene3914	CP001363.1:3416750-3417737	yqjG	0.852205	0	0.152923	0.699283
gene3994	CP001363.1:3490103-3490397	yrbA	0.85213	0	0.573528	0.278602
gene1727	CP001363.1:1519170-1519970	STM14_1728	0.850075	0	0.784303	0.065772
gene3033	CP001363.1:2635051-2637052	tktB	0.848662	0	0.288023	0.560639
gene5495	CP001363.1:4843994-4844144	STM14_5496	0.84817	0	0.00297221	0.845198
gene4026	CP001363.1:3518336-3520362	nanK	0.847995	0	0.0348643	0.813131
gene1881	CP001363.1:1648168-1652478	STM14_1882	0.847909	0	0.186082	0.661827
gene5186	CP001363.1:4573427-4574587	STM14_5187	0.846675	0	0.00102736	0.845648
gene3262	CP001363.1:2858735-2860444	rluD	0.845628	0.205798	0.21739	0.42244
gene4632	CP001363.1:4059078-4059237	STM14_4633	0.844488	0	0.0146753	0.829813
gene3164	CP001363.1:2782225-2782354	STM14_3165	0.842735	0	0.0052885	0.837447
gene3663	CP001363.1:3214294-3215070	STM14_3664	0.841227	0	0.375054	0.466173
gene3380	CP001363.1:2969043-2969494	ygaC	0.840879	0	0.305566	0.535313
gene4405	CP001363.1:3853460-3855530	glyS	0.839185	0	0.510761	0.328425
gene4758	CP001363.1:4175210-4176183	STM14_4759	0.839055	0	0.0524197	0.786635
gene4551	CP001363.1:3989235-3991017	STM14_4552	0.838491	0	0.0915062	0.746985
gene4097	CP001363.1:3580765-3580887	rrfD	0.837979	0	0.420163	0.417817
gene1513	CP001363.1:1348507-1348666	STM14_1514	0.837782	0	0.275836	0.561946
gene1091	CP001363.1:1007646-1007754	STM14_1092	0.836828	0	0.0161715	0.820657
gene2109	CP001363.1:1850296-1851928	oppA	0.836782	0	0.463421	0.373361
gene1137	CP001363.1:1053675-1055112	STM14_1138	0.835084	0.443042	0.00172413	0.390318
gene692	CP001363.1:656948-658124	entC	0.834736	0	0.620135	0.214601
gene4015	CP001363.1:3504387-3506724	arcB	0.834675	0.561736	0.0678234	0.205116
gene5182	CP001363.1:4571435-4571549	STM14_5183	0.834649	0	0.0080705	0.826579
gene1607	CP001363.1:1413711-1414572	STM14_1608	0.834377	0	0.194366	0.64001
gene5014	CP001363.1:4403419-4406031	hydG	0.8337	0.459232	0.0491826	0.325286
gene4091	CP001363.1:3579520-3579742	yhdV	0.833005	0	0.350907	0.482097
gene5269	CP001363.1:4640928-4642469	sgaE	0.832733	0.496577	0.00979868	0.326357
gene776	CP001363.1:732226-733251	STM14_0777	0.832668	0	0.679598	0.15307
gene3644	CP001363.1:3198200-3199198	STM14_3645	0.832518	0	0.000934852	0.831583
gene4689	CP001363.1:4118718-4118921	rrfC	0.832077	0	0.427802	0.404274
gene283	CP001363.1:283166-284885	proS	0.830841	0	0.52998	0.300861
gene1376	CP001363.1:1244531-1245965	ptsG	0.830542	0	0.463409	0.367133
gene3229	CP001363.1:2830867-2831118	STM14_3230	0.829813	0	0.0375579	0.792255
gene3649	CP001363.1:3202331-3203561	STM14_3650	0.829804	0	0.0444587	0.785345
gene3144	CP001363.1:2759806-2763694	purG	0.827757	0	0.433835	0.393921
gene760	CP001363.1:717061-717535	ybeL	0.827545	0	0.226294	0.601251
gene3848	CP001363.1:3358505-3361743	ygiX	0.826979	0.555723	0.0253393	0.245917
gene285	CP001363.1:284995-286104	rcsF	0.826693	0	0.595241	0.231452
gene570	CP001363.1:543574-544509	recR	0.82475	0	0.575775	0.248975
gene2405	CP001363.1:2080054-2080144	dsrA	0.824322	0	0.0246142	0.799708
gene4971	CP001363.1:4369953-4370074	rrfB	0.824102	0	0.349515	0.474586
gene4556	CP001363.1:3992485-3993152	STM14_4557	0.823098	0	0.0668761	0.756221
gene1259	CP001363.1:1155617-1155782	STM14_1260	0.822871	0	0.00250987	0.820361
gene861	CP001363.1:811609-812749	cydB	0.822277	0	0.302859	0.519418
gene1145	CP001363.1:1062947-1063359	STM14_1146	0.822207	0	0.00887792	0.813329
gene2859	CP001363.1:2479212-2481904	nuoK	0.822194	0	0.250101	0.572093
gene4438	CP001363.1:3883370-3884252	STM14_4439	0.821961	0	0.182611	0.63935
gene243	CP001363.1:240867-241212	yadR	0.821577	0	0.676683	0.144894
gene524	CP001363.1:500811-501390	yajG	0.82134	0	0.597393	0.223947
gene1792	CP001363.1:1570945-1572027	STM14_1793	0.820225	0	0.0978709	0.722354
gene2309	CP001363.1:2005189-2005930	yebC	0.820054	0	0.51553	0.304524
gene3098	CP001363.1:2711621-2712147	STM14_3099	0.818909	0	0.014646	0.804263
gene2264	CP001363.1:1974583-1974784	pagK	0.818902	0	0.224227	0.594675
gene2667	CP001363.1:2308711-2311624	yehY	0.818559	0	0.132661	0.685898
gene5450	CP001363.1:4808690-4810296	STM14_5451	0.818336	0	0.00605798	0.812278
gene4259	CP001363.1:3722326-3723433	asd	0.81749	0	0.594106	0.223384
gene1497	CP001363.1:1341462-1341640	STM14_1498	0.817005	0	0.00471477	0.81229
gene3111	CP001363.1:2729199-2729400	yfhJ	0.816399	0	0.559109	0.25729
gene3831	CP001363.1:3343656-3344484	dkgA	0.816122	0	0.265515	0.550607
gene4335	CP001363.1:3792674-3793163	STM14_4336	0.815858	0	0.00200151	0.813857
gene5071	CP001363.1:4451434-4451876	STM14_5072	0.81568	0	0.0867044	0.728976
gene1429	CP001363.1:1293621-1293774	STM14_1430	0.814765	0	0.0255541	0.789211
gene415	CP001363.1:402581-403835	STM14_0416	0.814405	0	0.0239684	0.790437
gene478	CP001363.1:461339-461450	STM14_0479	0.81409	0	0.183526	0.630565
gene4585	CP001363.1:4013380-4015577	emrD	0.812631	0	0.0416007	0.771031
gene3759	CP001363.1:3290576-3290964	nupG	0.812079	0	0.0882122	0.723867
gene3253	CP001363.1:2850273-2850565	rrfG	0.811417	0	0.42423	0.387187
gene4490	CP001363.1:3936371-3937211	radC	0.811088	0.117787	0.0249601	0.668341
gene1386	CP001363.1:1254713-1255349	ycfQ	0.810164	0	0.407846	0.402318
gene3553	CP001363.1:3113109-3113472	ptpS	0.809774	0	0.189574	0.6202
gene4333	CP001363.1:3789274-3790924	treF	0.809472	0	0.107644	0.701828
gene4510	CP001363.1:3953510-3954716	gltS	0.809409	0.166421	0.216653	0.426335
gene56	CP001363.1:57202-57334	STM14_0057	0.807897	0	0.646164	0.161733
gene1732	CP001363.1:1522425-1522833	gloA	0.806874	0	0.701059	0.105815
gene4443	CP001363.1:3891079-3892830	mtlD	0.806578	0.349038	0.142154	0.315386
gene2256	CP001363.1:1971958-1972117	STM14_2257	0.806546	0	0.0258649	0.780681
gene1383	CP001363.1:1251819-1252362	ycfP	0.804822	0	0.389562	0.41526
gene4842	CP001363.1:4250332-4253218	yiiD	0.804386	0.260792	0.172973	0.37062
gene685	CP001363.1:645940-650040	entF	0.80438	0	0.773531	0.0308487
gene5163	CP001363.1:4547260-4549569	basR	0.802948	0	0.14888	0.654068
gene2502	CP001363.1:2147846-2148776	erfK	0.802524	0	0.116085	0.68644
gene2388	CP001363.1:2067773-2067902	STM14_2389	0.802359	0	0.00120769	0.801152
gene4017	CP001363.1:3508091-3508241	STM14_4018	0.802134	0	0.00727942	0.794854
gene5075	CP001363.1:4455795-4456038	yjbE	0.801854	0	0.79175	0.0101046
gene2998	CP001363.1:2604181-2607993	cysA	0.800658	0	0.464573	0.336085
gene291	CP001363.1:289580-289819	STM14_0292	0.800451	0	0.12892	0.671531
gene3590	CP001363.1:3149904-3151323	fucK	0.800408	0.190168	0.00792794	0.602312
gene5240	CP001363.1:4614523-4617323	miaA	0.800083	0	0.477964	0.322119
gene4378	CP001363.1:3831668-3833950	STM14_4379	0.799924	0	0.000215933	0.799708
gene5361	CP001363.1:4723478-4723670	STM14_5362	0.79981	0	0.000101642	0.799708
gene2	CP001363.1:2800-3730	thrB	0.799436	0	0.447604	0.351832
gene444	CP001363.1:433418-433827	yaiY	0.79844	0	0.2145	0.58394
gene297	CP001363.1:295218-295340	rrfH	0.798009	0	0.354108	0.443901
gene2071	CP001363.1:1819095-1820190	cysB	0.797613	0	0.284639	0.512974
gene5503	CP001363.1:4853862-4854189	trpR	0.796701	0	0.240044	0.556656
gene3836	CP001363.1:3346179-3346789	STM14_3837	0.796096	0	0.0760333	0.720063
gene3606	CP001363.1:3162650-3163982	argA	0.795631	0	0.324017	0.471614
gene2547	CP001363.1:2185199-2185535	yeeX	0.795606	0	0.672176	0.12343
gene4788	CP001363.1:4203000-4205316	fadB	0.795292	0	0.0708313	0.724461
gene3571	CP001363.1:3134885-3135335	STM14_3572	0.795098	0	0.447332	0.347766
gene1365	CP001363.1:1235474-1236428	fabH	0.79462	0	0.407434	0.387186
gene1991	CP001363.1:1751105-1751516	hslJ	0.794106	0.0210972	0.272742	0.500267
gene598	CP001363.1:570415-571650	STM14_0599	0.793717	0	0.0061017	0.787616
gene1114	CP001363.1:1031559-1032792	ycaQ	0.793364	0.409891	0.0274988	0.355974
gene5343	CP001363.1:4707728-4707899	STM14_5344	0.792915	0	0.00396573	0.78895
gene4455	CP001363.1:3904877-3905129	STM14_4456	0.792818	0	0.000404811	0.792413
gene4970	CP001363.1:4366769-4369761	rrlB	0.792761	0	0.634941	0.15782
gene3068	CP001363.1:2672446-2672584	STM14_3069	0.792557	0	0.00229928	0.790257
gene809	CP001363.1:757624-758254	fldA	0.791869	0	0.666365	0.125504
gene1409	CP001363.1:1278360-1279731	purB	0.791675	0	0.62236	0.169315
gene1592	CP001363.1:1401609-1401732	STM14_1593	0.790146	0	0.0180312	0.772115
gene660	CP001363.1:622752-623313	STM14_0661	0.789513	0	0.012236	0.777277
gene5465	CP001363.1:4820969-4821758	fhuF	0.789274	0	0.585617	0.203657
gene4338	CP001363.1:3794035-3794265	STM14_4339	0.788798	0	0.00241697	0.786381
gene2693	CP001363.1:2332945-2335416	yeiA	0.788639	0	0.0138152	0.774824
gene4808	CP001363.1:4219714-4222501	polA	0.788558	0.266222	0.149157	0.373179
gene1487	CP001363.1:1337213-1337585	STM14_1488	0.788543	0	0.00622949	0.782314
gene4109	CP001363.1:3591318-3592266	fmt	0.788237	0	0.435939	0.352297
gene1588	CP001363.1:1399092-1400001	STM14_1589	0.786723	0	0.106055	0.680667
gene4797	CP001363.1:4211804-4214797	rrlA	0.786711	0	0.639667	0.147044
gene4881	CP001363.1:4281959-4284028	cpxR	0.786157	0	0.561667	0.224491
gene3812	CP001363.1:3325728-3330892	hybA	0.785649	0	0.00616319	0.779486
gene558	CP001363.1:529940-533090	acrB	0.78538	0	0.572756	0.212624
gene673	CP001363.1:637721-638375	nfnB	0.78515	0	0.457334	0.327816
gene5226	CP001363.1:4601682-4601997	yjeO	0.785135	0.456956	0.0797878	0.248392
gene2982	CP001363.1:2592639-2593626	zipA	0.784948	0	0.645525	0.139424
gene185	CP001363.1:183221-183350	STM14_0186	0.784665	0	0.0248611	0.759804
gene3787	CP001363.1:3311397-3312274	STM14_3788	0.783595	0	0.00160702	0.781988
gene2957	CP001363.1:2571939-2574770	STM14_2958	0.783481	0	0.0926507	0.69083
gene828	CP001363.1:776734-778330	ybgH	0.783452	0	0.184132	0.59932
gene3585	CP001363.1:3141928-3145462	fucO	0.783267	0.489297	0.0069503	0.28702
gene4300	CP001363.1:3754044-3754900	yhhL	0.783208	0.446773	0.0931237	0.243312
gene3904	CP001363.1:3410529-3411498	ygjT	0.782886	0.315393	0.0795385	0.387954
gene2226	CP001363.1:1948624-1948864	STM14_2227	0.782575	0	0.123057	0.659518
gene3308	CP001363.1:2905914-2906040	STM14_3309	0.782546	0	0.0103839	0.772162
gene2572	CP001363.1:2208383-2209367	wzzB	0.782011	0	0.606469	0.175542
gene5217	CP001363.1:4594330-4594648	sugE	0.781726	0	0.138702	0.643024
gene2941	CP001363.1:2553682-2555254	fadL	0.781468	0	0.278477	0.50299
gene1931	CP001363.1:1696601-1696807	STM14_1932	0.780487	0	0.252269	0.528218
gene2812	CP001363.1:2435350-2436735	nrdB	0.779413	0	0.51488	0.264533
gene4992	CP001363.1:4388187-4388623	STM14_4993	0.779317	0	0.0150984	0.764219
gene742	CP001363.1:697783-698788	ybeD	0.778753	0	0.709663	0.0690908
gene2223	CP001363.1:1947555-1947740	STM14_2224	0.777264	0	0.124614	0.65265
gene1161	CP001363.1:1069123-1070665	STM14_1162	0.777134	0.108018	0.00410741	0.665008
gene1	CP001363.1:336-2799	thrA	0.776559	0	0.378897	0.397662
gene4346	CP001363.1:3801110-3801227	STM14_4347	0.776551	0	0.0143787	0.762172
gene5023	CP001363.1:4413335-4413457	rrfE	0.776365	0	0.379417	0.396948
gene4221	CP001363.1:3678033-3680352	feoB	0.775489	0	0.274521	0.500968
gene1902	CP001363.1:1669183-1677317	narU	0.775316	0	0.0146365	0.760679
gene5370	CP001363.1:4729845-4733144	valS	0.775122	0	0.425611	0.349511
gene704	CP001363.1:668736-669639	ybdO	0.774404	0.273788	0.047121	0.453495
gene2562	CP001363.1:2199022-2199937	yeeY	0.774051	0	0.0538507	0.720201
gene4855	CP001363.1:4263769-4263904	STM14_4856	0.773463	0	0.00330947	0.770154
gene571	CP001363.1:544595-546494	htpG	0.772776	0	0.739709	0.0330671
gene1498	CP001363.1:1341717-1341825	STM14_1499	0.772389	0	0.0435707	0.728819
gene567	CP001363.1:540935-541487	apt	0.772112	0	0.332415	0.439697
gene780	CP001363.1:734983-736408	miaB	0.771314	0	0.309483	0.461831
gene814	CP001363.1:760254-761895	pgm	0.771169	0	0.683766	0.0874035
gene5216	CP001363.1:4593486-4594074	ecnR	0.770221	0	0.115444	0.654777
gene2139	CP001363.1:1879444-1879675	chaB	0.770135	0	0.507129	0.263006
gene4444	CP001363.1:3891079-3892830	mtlR	0.769914	0	0.108248	0.661666
gene3651	CP001363.1:3203985-3204894	yohM	0.769652	0.256532	0.00674239	0.506377
gene5129	CP001363.1:4518672-4519456	STM14_5130	0.769428	0	0.107967	0.661461
gene2882	CP001363.1:2500769-2502914	pta	0.769406	0	0.509787	0.259619
gene4581	CP001363.1:4011776-4011950	STM14_4582	0.769307	0	0.00495184	0.764355
gene4079	CP001363.1:3567627-3568509	prmA	0.768088	0.212142	0.133024	0.422922
gene4857	CP001363.1:4263946-4265130	STM14_4858	0.767529	0	0.00567265	0.761857
gene5039	CP001363.1:4429017-4430156	yjbC	0.766612	0.174835	0.170551	0.421226
gene3455	CP001363.1:3026079-3026424	ygbA	0.765056	0	0.0227856	0.74227
gene1537	CP001363.1:1362920-1363106	STM14_1538	0.764574	0	0.0145923	0.749981
gene3635	CP001363.1:3190308-3191461	galR	0.764425	0.386121	0.105647	0.272658
gene2762	CP001363.1:2388750-2389080	STM14_2763	0.764272	0.152548	0.00112718	0.610597
gene2384	CP001363.1:2065146-2066642	yedE	0.763727	0	0.0516444	0.712082
gene2221	CP001363.1:1947433-1947541	STM14_2222	0.763667	0	0.0368185	0.726848
gene4954	CP001363.1:4351857-4353009	argE	0.763481	0	0.382008	0.381473
gene1483	CP001363.1:1334472-1335144	STM14_1484	0.762894	0	0.0432114	0.719682
gene1748	CP001363.1:1535715-1536321	gst	0.761786	0	0.608553	0.153233
gene4534	CP001363.1:3974934-3975075	STM14_4535	0.761638	0	0.00264425	0.758994
gene940	CP001363.1:877201-880160	ybhN	0.761061	0	0.0650853	0.695976
gene1039	CP001363.1:959954-961339	artM	0.760723	0	0.488203	0.27252
gene2895	CP001363.1:2512737-2513631	yfcH	0.760426	0	0.0904084	0.670017
gene963	CP001363.1:897315-898181	glnH	0.760365	0	0.427028	0.333337
gene5305	CP001363.1:4668327-4671302	STM14_5306	0.759957	0.338268	0.047764	0.373925
gene2385	CP001363.1:2065146-2066642	yedF	0.759824	0	0.0741724	0.685651
gene917	CP001363.1:858600-859077	ybhB	0.759546	0	0.404867	0.354679
gene3621	CP001363.1:3182547-3182757	STM14_3622	0.759347	0	0.00880678	0.75054
gene1340	CP001363.1:1214781-1215204	flgN	0.759075	0.158909	0.0453536	0.554813
gene4658	CP001363.1:4086315-4087134	STM14_4659	0.758598	0.376165	0.0146405	0.367792
gene798	CP001363.1:747917-749585	glnS	0.758425	0	0.466536	0.291889
gene1049	CP001363.1:968435-970154	poxB	0.757585	0	0.126313	0.631272
gene4228	CP001363.1:3684139-3685604	STM14_4229	0.757425	0	0.175292	0.582133
gene5329	CP001363.1:4696109-4696496	cybC	0.757283	0	0.325394	0.431889
gene2640	CP001363.1:2285565-2286465	yegS	0.756924	0	0.178121	0.578803
gene4506	CP001363.1:3947761-3949873	spoT	0.756482	0	0.353992	0.402491
gene3263	CP001363.1:2860575-2861313	yfiO	0.756358	0	0.683582	0.0727763
gene2811	CP001363.1:2432952-2435238	nrdA	0.755619	0	0.579523	0.176096
gene951	CP001363.1:888005-888110	STM14_952	0.755473	0	0.0223751	0.733098
gene5288	CP001363.1:4654600-4655888	cysQ	0.754816	0	0.25948	0.495336
gene1745	CP001363.1:1532679-1533336	pdxH	0.754475	0.133212	0.221781	0.399482
gene2584	CP001363.1:2223817-2224897	rfbG	0.753954	0	0.641974	0.11198
gene3143	CP001363.1:2759419-2759548	STM14_3144	0.753802	0	0.0111061	0.742696
gene4555	CP001363.1:3992485-3993152	STM14_4556	0.753461	0	0.0671378	0.686324
gene4517	CP001363.1:3962471-3962597	STM14_4518	0.753424	0	0.0333078	0.720116
gene4608	CP001363.1:4026012-4030957	ccmC_2	0.752852	0.334755	0.00988603	0.408211
gene4012	CP001363.1:3502075-3502708	yrbL	0.752729	0	0.0816533	0.671075
gene4208	CP001363.1:3666278-3666947	yrfG	0.752522	0.415709	0.108639	0.228174
gene27	CP001363.1:24468-25798	bcfA	0.752489	0	0.0457877	0.706702
gene2920	CP001363.1:2533906-2537438	STM14_2921	0.752357	0	0.292136	0.460221
gene378	CP001363.1:368114-369365	proA	0.752105	0.160629	0.244539	0.346937
gene3551	CP001363.1:3109174-3112686	cysI	0.752024	0	0.474897	0.277127
gene4206	CP001363.1:3663869-3663983	STM14_4207	0.75142	0	0.0254054	0.726014
gene1716	CP001363.1:1509630-1511465	ssaT	0.751172	0	0.00462688	0.746545
gene1642	CP001363.1:1443528-1444464	ydiR	0.75059	0	0.0114937	0.739096
gene2563	CP001363.1:2199982-2200807	yeeZ	0.750515	0	0.165964	0.584551
gene3325	CP001363.1:2919625-2919739	STM14_3326	0.750375	0	0.00387216	0.746503
gene307	CP001363.1:302851-304038	rnhA	0.749831	0.309988	0.0625577	0.377285
gene1692	CP001363.1:1493576-1493903	STM14_1693	0.749586	0.0583738	0.0184386	0.672774
gene4269	CP001363.1:3729190-3729804	STM14_4270	0.748962	0	0.0066355	0.742327
gene4220	CP001363.1:3677787-3678015	feoA	0.748467	0	0.35482	0.393647
gene883	CP001363.1:823984-825166	aroG	0.748425	0	0.322104	0.426322
gene1568	CP001363.1:1380897-1381002	STM14_1569	0.748157	0	0.248779	0.499379
gene226	CP001363.1:224288-224429	STM14_0227	0.747796	0	0.00882843	0.738968
gene321	CP001363.1:316754-316865	STM14_0322	0.747753	0	0.0207749	0.726978
gene1814	CP001363.1:1591283-1591625	ynfB	0.746882	0	0.673869	0.0730126
gene1578	CP001363.1:1390193-1390845	STM14_1579	0.746767	0	0.0937318	0.653036
gene2228	CP001363.1:1949870-1949978	STM14_2229	0.746346	0	0.00722678	0.739119
gene2072	CP001363.1:1819095-1820190	STM14_2073	0.746115	0	0.115228	0.630886
gene5422	CP001363.1:4782112-4783325	STM14_5423	0.745554	0	0.0210479	0.724506
gene1291	CP001363.1:1177572-1177704	STM14_1292	0.745097	0	0.00259093	0.742506
gene4493	CP001363.1:3938976-3939573	slmA	0.745067	0	0.250942	0.494125
gene5022	CP001363.1:4410151-4413143	rrlE	0.744911	0	0.581205	0.163706
gene200	CP001363.1:198924-201315	gcd	0.744695	0	0.144567	0.600128
gene4710	CP001363.1:4135517-4136999	gppA	0.744575	0.146722	0.165803	0.43205
gene3699	CP001363.1:3243684-3243795	STM14_3700	0.74441	0	0.0203973	0.724013
gene1906	CP001363.1:1669183-1677317	narW	0.743868	0	0.0180818	0.725786
gene2699	CP001363.1:2339667-2341982	galS	0.743691	0.0234957	0.0194281	0.700767
gene535	CP001363.1:509360-511756	STM14_0536	0.743207	0	0.288305	0.454902
gene725	CP001363.1:688330-688513	STM14_0726	0.742267	0	0.000813836	0.741453
gene3285	CP001363.1:2875503-2877095	grpE	0.742028	0	0.736043	0.00598493
gene3774	CP001363.1:3302342-3303026	STM14_3775	0.741447	0	0.034424	0.707023
gene296	CP001363.1:291943-295036	rrlH	0.741097	0	0.553734	0.187363
gene165	CP001363.1:162874-163167	yacG	0.741024	0.133325	0.23543	0.372269
gene4257	CP001363.1:3717820-3721980	glgB	0.740756	0	0.311497	0.429259
gene1287	CP001363.1:1176313-1176605	STM14_1288	0.739787	0	0.00698709	0.7328
gene3369	CP001363.1:2964686-2965364	ygaE	0.739473	0	0.0534794	0.685994
gene2290	CP001363.1:1989025-1990985	STM14_2291	0.739194	0	0.00527325	0.73392
gene4687	CP001363.1:4115720-4118712	rrlC	0.73904	0	0.570011	0.169029
gene1027	CP001363.1:949436-950549	potF	0.738821	0	0.34699	0.39183
gene2400	CP001363.1:2077477-2077747	fliQ	0.73834	0.363551	0.0166656	0.358123
gene3342	CP001363.1:2936296-2936507	STM14_3343	0.737534	0	0.0533767	0.684157
gene1234	CP001363.1:1135886-1136207	STM14_1235	0.737508	0	0.00030539	0.737202
gene4799	CP001363.1:4215048-4216364	STM14_4800	0.737502	0	0.412744	0.324757
gene4176	CP001363.1:3634212-3634972	fic	0.736769	0	0.10183	0.63494
gene1608	CP001363.1:1414678-1414969	ydiZ	0.736647	0	0.158532	0.578115
gene4746	CP001363.1:4165712-4165916	yifL	0.736336	0	0.563657	0.172679
gene1364	CP001363.1:1234315-1235395	plsX	0.736051	0	0.236655	0.499396
gene5167	CP001363.1:4552109-4552238	STM14_5168	0.735831	0	0.00360208	0.732229
gene956	CP001363.1:891947-892444	ybiI	0.735771	0	0.0755018	0.660269
gene3421	CP001363.1:2998542-3000074	srlA	0.735208	0	0.0150479	0.72016
gene3108	CP001363.1:2726252-2726387	STM14_3109	0.734758	0	0.00104705	0.733711
gene1324	CP001363.1:1203021-1204166	yceI	0.734616	0	0.410595	0.324021
gene1964	CP001363.1:1724871-1725795	ydcI	0.734224	0	0.211787	0.522438
gene220	CP001363.1:217733-218438	sfsA	0.733461	0	0.177022	0.556439
gene4342	CP001363.1:3796526-3796667	STM14_4343	0.733447	0	0.015765	0.717682
gene925	CP001363.1:864549-866795	uvrB	0.733354	0	0.140885	0.592469
gene1600	CP001363.1:1409371-1409647	STM14_1601	0.732757	0	0.00604503	0.726712
gene3628	CP001363.1:3183984-3184780	ygdQ	0.730751	0.119313	0.146082	0.465357
gene3513	CP001363.1:3074811-3075744	STM14_3514	0.730544	0	0.0242865	0.706258
gene3386	CP001363.1:2972091-2974861	nrdH	0.730041	0	0.482144	0.247896
gene2311	CP001363.1:2006514-2008287	aspS	0.728965	0	0.507078	0.221887
gene782	CP001363.1:737793-738369	STM14_0783	0.728101	0.365872	0.020465	0.341764
gene4825	CP001363.1:4235682-4236546	STM14_4826	0.727561	0	0.0119143	0.715646
gene5264	CP001363.1:4638062-4639460	ulaA_3	0.727162	0.258759	0.00307491	0.465328
gene4050	CP001363.1:3540465-3541513	STM14_4051	0.726106	0	0.121835	0.604271
gene3241	CP001363.1:2839090-2839678	yfiK	0.725608	0	0.022306	0.703302
gene3163	CP001363.1:2780528-2782022	gogB	0.72451	0	0.0214841	0.703026
gene3436	CP001363.1:3010357-3011006	STM14_3437	0.724465	0	0.00179854	0.722666
gene3888	CP001363.1:3396624-3397131	mug	0.723885	0	0.123622	0.600263
gene3948	CP001363.1:3449527-3450103	yraP	0.722995	0	0.407648	0.315348
gene4813	CP001363.1:4224050-4224566	yihI	0.722621	0	0.412791	0.309831
gene3338	CP001363.1:2935076-2935649	hin	0.721978	0	0.0431159	0.678863
gene1907	CP001363.1:1669183-1677317	narV	0.721856	0	0.0277127	0.694143
gene5153	CP001363.1:4538727-4538883	STM14_5154	0.721577	0	0.00277703	0.7188
gene3537	CP001363.1:3092586-3094618	cysN	0.721299	0	0.541297	0.180001
gene456	CP001363.1:440791-441353	STM14_0457	0.720818	0	0.00617869	0.71464
gene5485	CP001363.1:4831618-4834120	STM14_5486	0.720798	0	0.00451331	0.716285
gene5132	CP001363.1:4519687-4522833	yjcD	0.720356	0	0.521565	0.198791
gene4234	CP001363.1:3693590-3693866	STM14_4235	0.720097	0	0.167392	0.552706
gene1656	CP001363.1:1455096-1456215	ydiK	0.720052	0	0.166652	0.5534
gene4635	CP001363.1:4059534-4060115	STM14_4636	0.719505	0	0.439205	0.280299
gene1388	CP001363.1:1255944-1260504	ycfS	0.719241	0	0.221803	0.497438
gene1223	CP001363.1:1128714-1129032	yccV	0.718952	0	0.351798	0.367154
gene4588	CP001363.1:4016571-4016697	STM14_4589	0.718225	0	0.00583008	0.712395
gene3222	CP001363.1:2824311-2824662	STM14_3223	0.718077	0	0.0928943	0.625182
gene2255	CP001363.1:1970911-1971826	pagO	0.717881	0	0.0261301	0.69175
gene4323	CP001363.1:3779864-3781136	STM14_4324	0.717878	0	0.0535272	0.664351
gene684	CP001363.1:645940-650040	ybdZ	0.716946	0	0.606589	0.110358
gene1479	CP001363.1:1329625-1329826	STM14_1480	0.716026	0	0.265133	0.450892
gene639	CP001363.1:610385-610904	fimF	0.715924	0.364353	0.0123	0.33927
gene4163	CP001363.1:3623690-3625598	yheS	0.715533	0.191742	0.0898357	0.433955
gene713	CP001363.1:677867-679757	STM14_0714	0.714647	0	0.174498	0.540149
gene2985	CP001363.1:2595761-2596094	STM14_2986	0.713697	0	0.250022	0.463674
gene4100	CP001363.1:3586042-3586165	STM14_4101	0.713683	0	0.0946635	0.619019
gene201	CP001363.1:201520-202057	hpt	0.713571	0	0.240865	0.472706
gene3061	CP001363.1:2663584-2664211	upp	0.71249	0	0.673321	0.0391691
gene4194	CP001363.1:3650141-3652567	rpe	0.712328	0	0.391102	0.321226
gene4668	CP001363.1:4094363-4094507	STM14_4669	0.712321	0	0.102234	0.610088
gene65	CP001363.1:66653-66893	STM14_0066	0.712189	0	0.00234823	0.70984
gene3272	CP001363.1:2866576-2866750	STM14_3273	0.711856	0	0.0244318	0.687424
gene4946	CP001363.1:4342398-4345540	pflC	0.711409	0	0.0599653	0.651444
gene3734	CP001363.1:3272460-3273855	galP	0.711308	0	0.348971	0.362337
gene655	CP001363.1:619661-619901	STM14_0656	0.71122	0	0.0230752	0.688145
gene778	CP001363.1:733262-734818	phoL	0.710549	0	0.395238	0.31531
gene656	CP001363.1:619951-620806	STM14_0657	0.709769	0	0.0320127	0.677757
gene934	CP001363.1:873729-874434	ybhL	0.709173	0	0.596425	0.112748
gene790	CP001363.1:739309-741100	STM14_0791	0.709164	0	0.00200809	0.707156
gene4393	CP001363.1:3846496-3847159	yiaD	0.709108	0	0.389343	0.319764
gene1701	CP001363.1:1499512-1499728	ssaG	0.708628	0	0.0070435	0.701584
gene3472	CP001363.1:3036578-3037757	prgH	0.708096	0	0.0115551	0.696541
gene2647	CP001363.1:2291813-2293398	thiM	0.707195	0	0.457738	0.249457
gene2212	CP001363.1:1940958-1941759	manY	0.707131	0	0.277639	0.429493
gene1703	CP001363.1:1500007-1501002	ssaI	0.707024	0	0.0130275	0.693997
gene5279	CP001363.1:4645906-4646542	ytfB	0.706631	0	0.180074	0.526557
gene3577	CP001363.1:3138651-3140016	ygdH	0.706149	0	0.434235	0.271914
gene695	CP001363.1:659757-661370	entA	0.706133	0	0.576135	0.129998
gene2211	CP001363.1:1939937-1940906	manX	0.705886	0.0431824	0.228575	0.434129
gene2270	CP001363.1:1976704-1977445	STM14_2271	0.705653	0	0.29736	0.408293
gene4516	CP001363.1:3962267-3962362	selC	0.70536	0	0.081034	0.624326
gene5405	CP001363.1:4772200-4772357	STM14_5406	0.704342	0	0.0201341	0.684208
gene4459	CP001363.1:3908708-3910195	gpsA	0.704145	0	0.467383	0.236762
gene1942	CP001363.1:1705655-1706192	ydcN	0.704132	0.179919	0.0768833	0.44733
gene2047	CP001363.1:1800490-1800637	STM14_2048	0.703754	0	0.00142584	0.702328
gene5506	CP001363.1:4854854-4856368	rob	0.703432	0	0.445497	0.257935
gene4815	CP001363.1:4224754-4226246	STM14_4816	0.703348	0	0.111097	0.592252
gene1896	CP001363.1:1664884-1665067	STM14_1897	0.703078	0	0.0266943	0.676383
gene3358	CP001363.1:2952593-2954670	tctE	0.702986	0.136259	0.0248905	0.541836
gene217	CP001363.1:214101-215996	pcnB	0.702402	0	0.370675	0.331727
gene577	CP001363.1:549690-550995	gsk	0.701937	0.155865	0.078096	0.467976
gene3792	CP001363.1:3314187-3315563	STM14_3793	0.70191	0	0.00151145	0.700398
gene5355	CP001363.1:4717964-4718566	STM14_5356	0.701846	0	0.00464665	0.697199
gene4787	CP001363.1:4201827-4202991	fadA	0.701597	0	0.0739411	0.627656
gene2650	CP001363.1:2294184-2294343	STM14_2651	0.701505	0	0.00624947	0.695256
gene1775	CP001363.1:1557793-1560786	STM14_1776	0.700643	0	0.00291347	0.69773
gene4782	CP001363.1:4196614-4197223	rfaH	0.700413	0	0.22514	0.475272
gene3698	CP001363.1:3242417-3243650	serA	0.70039	0	0.448234	0.252155
gene1932	CP001363.1:1696601-1696807	STM14_1933	0.699823	0	0.110766	0.589058
gene2757	CP001363.1:2383682-2385512	oafA	0.699416	0	0.240229	0.459187
gene3700	CP001363.1:3243915-3244575	rpiA	0.699032	0	0.592839	0.106192
gene743	CP001363.1:698896-700108	dacA	0.698758	0	0.413119	0.285639
gene5473	CP001363.1:4823970-4825930	STM14_5474	0.698529	0	0.00544632	0.693083
gene3099	CP001363.1:2712173-2716870	STM14_3100	0.698393	0	0.0208649	0.677528
gene3597	CP001363.1:3155764-3157413	csdA	0.698197	0.400986	0.069581	0.227631
gene2076	CP001363.1:1823480-1823732	yciN	0.698088	0	0.419769	0.278319
gene3387	CP001363.1:2972091-2974861	nrdI	0.697524	0	0.423893	0.273631
gene1496	CP001363.1:1341059-1341414	pagD	0.697471	0	0.0345334	0.662938
gene3042	CP001363.1:2645095-2648312	STM14_3043	0.697376	0	0.0131698	0.684206
gene4071	CP001363.1:3561996-3563001	STM14_4072	0.697093	0	0.237976	0.459117
gene1420	CP001363.1:1286039-1287239	STM14_1421	0.696856	0.250643	0.0218286	0.424385
gene2942	CP001363.1:2555314-2556166	STM14_2943	0.696165	0	0.498234	0.197932
gene2295	CP001363.1:1993881-1995324	pykA	0.696094	0	0.35888	0.337214
gene4080	CP001363.1:3568594-3568738	STM14_4081	0.694443	0	0.00469447	0.689748
gene2036	CP001363.1:1791552-1791771	pspD	0.694416	0	0.073299	0.621117
gene611	CP001363.1:583098-584573	allP	0.694261	0.199459	0.00107679	0.493725
gene3393	CP001363.1:2979521-2979632	STM14_3394	0.693625	0	0.0204089	0.673216
gene2100	CP001363.1:1842900-1843197	yciI	0.69342	0	0.294136	0.399284
gene4417	CP001363.1:3863081-3866249	bax	0.693413	0	0.329383	0.36403
gene1237	CP001363.1:1138591-1138762	orfX	0.691895	0	0.0589376	0.632957
gene5160	CP001363.1:4544511-4546014	proP	0.691651	0	0.14382	0.547831
gene1124	CP001363.1:1043378-1045220	ycbB	0.691563	0	0.204469	0.487094
gene1069	CP001363.1:985269-985671	STM14_1070	0.691546	0	0.0567471	0.634798
gene641	CP001363.1:612185-612908	fimY	0.690924	0	0.0105178	0.680406
gene5444	CP001363.1:4800397-4802548	yjiY	0.690435	0	0.00805421	0.68238
gene2215	CP001363.1:1943494-1944921	yebN	0.690234	0	0.0131162	0.677118
gene4772	CP001363.1:4187483-4188296	dlhH	0.689917	0	0.236291	0.453626
gene3474	CP001363.1:3040092-3041754	hilA	0.689284	0	0.00639019	0.682894
gene4302	CP001363.1:3755434-3756061	yhhN	0.688472	0	0.177077	0.511395
gene2263	CP001363.1:1974276-1974393	STM14_2264	0.688215	0	0.00579349	0.682422
gene4743	CP001363.1:4164237-4164558	cyaY	0.687836	0.0969009	0.186902	0.404034
gene3375	CP001363.1:2967190-2967370	STM14_3376	0.687202	0	0.13593	0.551271
gene4854	CP001363.1:4262690-4263722	STM14_4855	0.686985	0	0.00626232	0.680723
gene4793	CP001363.1:4209749-4211291	rrsA	0.685334	0	0.566832	0.118502
gene4951	CP001363.1:4345541-4348627	yijP	0.683787	0	0.258406	0.425381
gene3672	CP001363.1:3219884-3220961	prfB	0.683511	0	0.410095	0.273417
gene2304	CP001363.1:2002146-2002389	STM14_2305	0.683282	0	0.0204802	0.662802
gene3368	CP001363.1:2963244-2964645	gabP	0.683214	0	0.0206526	0.662562
gene367	CP001363.1:356756-358235	yafK	0.682135	0	0.371135	0.311
gene2070	CP001363.1:1818503-1818674	STM14_2071	0.682119	0	0.32218	0.359939
gene1280	CP001363.1:1170324-1171833	putP	0.681084	0	0.174834	0.50625
gene3861	CP001363.1:3369183-3370347	ygiC	0.680963	0	0.618567	0.0623968
gene3424	CP001363.1:3000459-3001239	srlD	0.680348	0	0.0407611	0.639587
gene350	CP001363.1:341858-342144	STM14_0351	0.680066	0	0.000555713	0.67951
gene5409	CP001363.1:4773637-4773850	STM14_5410	0.679748	0	0.0106011	0.669146
gene3755	CP001363.1:3288886-3289263	yggX	0.67926	0	0.325036	0.354224
gene3310	CP001363.1:2907625-2908582	STM14_3311	0.679008	0	0.0441494	0.634858
gene1726	CP001363.1:1516966-1518921	purR	0.678588	0	0.452116	0.226471
gene358	CP001363.1:350358-350574	STM14_0359	0.67838	0	0.0166767	0.661703
gene54	CP001363.1:53854-57189	ileS	0.678329	0	0.492477	0.185852
gene1506	CP001363.1:1344741-1344867	STM14_1507	0.678111	0	0.0805341	0.597577
gene4851	CP001363.1:4258341-4261392	fdoG	0.677921	0	0.198193	0.479728
gene1221	CP001363.1:1127420-1128083	yccT	0.677279	0	0.0441588	0.63312
gene2241	CP001363.1:1962967-1963132	STM14_2242	0.676933	0	0.0220844	0.654849
gene796	CP001363.1:745469-745595	STM14_0797	0.676807	0	0.0192973	0.65751
gene1567	CP001363.1:1380461-1380740	yeaC	0.676699	0	0.494774	0.181925
gene2227	CP001363.1:1949075-1949867	kdgR	0.676304	0	0.429961	0.246343
gene4454	CP001363.1:3903823-3904828	STM14_4455	0.676127	0.22151	0.0488001	0.405817
gene1824	CP001363.1:1598779-1599541	ydfG	0.675625	0	0.467135	0.20849
gene3318	CP001363.1:2912633-2913836	STM14_3319	0.675363	0	0.0409294	0.634433
gene844	CP001363.1:792272-794168	STM14_0845	0.675302	0.146839	0.00483972	0.523623
gene2322	CP001363.1:2015792-2015897	STM14_2323	0.674183	0	0.0122757	0.661907
gene5189	CP001363.1:4574851-4575073	STM14_5190	0.673906	0	0.0217917	0.652114
gene4344	CP001363.1:3798114-3800175	yhjG	0.673692	0	0.0704628	0.60323
gene4330	CP001363.1:3787076-3788054	STM14_4331	0.673176	0.0590474	0.0176838	0.596445
gene1904	CP001363.1:1669183-1677317	narZ	0.672834	0	0.0152267	0.657608
gene2472	CP001363.1:2125757-2125982	STM14_2473	0.672314	0	0.236385	0.43593
gene668	CP001363.1:633933-634977	STM14_0669	0.672161	0.377227	0.00533381	0.2896
gene4009	CP001363.1:3500166-3500658	ptsN	0.671991	0	0.536317	0.135674
gene976	CP001363.1:904948-905869	ybiS	0.670941	0	0.426333	0.244608
gene603	CP001363.1:575543-576470	ybbS	0.670916	0.14591	0.0113523	0.513654
gene4415	CP001363.1:3860157-3861738	STM14_4416	0.670461	0	0.00124447	0.669216
gene1138	CP001363.1:1055189-1056392	pncB	0.669753	0	0.521588	0.148165
gene2112	CP001363.1:1853816-1856495	adhE	0.669673	0	0.591548	0.078125
gene3705	CP001363.1:3246727-3247363	yggA	0.669321	0	0.017913	0.651408
gene126	CP001363.1:124121-127382	tbpA	0.669281	0	0.456995	0.212286
gene5056	CP001363.1:4441013-4441139	STM14_5057	0.668302	0	0.00818239	0.66012
gene2257	CP001363.1:1972126-1972741	STM14_2258	0.66778	0	0.0224788	0.645301
gene769	CP001363.1:727106-729246	gltL	0.667283	0	0.160424	0.506859
gene691	CP001363.1:655683-656640	fepB	0.6668	0	0.213662	0.453138
gene3502	CP001363.1:3066553-3066880	STM14_3503	0.666231	0	0.0171455	0.649086
gene2789	CP001363.1:2407970-2411198	napF	0.665955	0	0.0224256	0.643529
gene4996	CP001363.1:4388930-4390140	STM14_4997	0.665399	0	0.0995309	0.565868
gene4994	CP001363.1:4388643-4388847	STM14_4995	0.665081	0	0.00156056	0.66352
gene2830	CP001363.1:2453328-2453976	yfaZ	0.66501	0	0.155344	0.509666
gene654	CP001363.1:619283-619613	STM14_0655	0.664643	0	0.0336453	0.630997
gene2665	CP001363.1:2308711-2311624	yehW	0.66454	0	0.0958329	0.568707
gene881	CP001363.1:821642-823297	ybgR	0.664187	0	0.0919769	0.57221
gene5016	CP001363.1:4406042-4407632	purH	0.663996	0	0.38866	0.275336
gene3869	CP001363.1:3377079-3377493	yqiC	0.663904	0	0.415348	0.248556
gene4775	CP001363.1:4190981-4191737	ubiE	0.663883	0	0.477388	0.186495
gene5159	CP001363.1:4544188-4544284	STM14_5160	0.663623	0	0.00614491	0.657478
gene4623	CP001363.1:4047897-4048743	yidA	0.663206	0	0.151798	0.511408
gene5486	CP001363.1:4834245-4835043	deoC	0.662991	0	0.245507	0.417485
gene1776	CP001363.1:1557793-1560786	ompN	0.662939	0.108156	0.0129563	0.541826
gene3074	CP001363.1:2674356-2675934	guaA	0.662368	0	0.61296	0.0494077
gene994	CP001363.1:923578-925906	STM14_995	0.661759	0	0.248856	0.412904
gene4222	CP001363.1:3680364-3680601	yhgG	0.661056	0	0.164318	0.496738
gene4192	CP001363.1:3650141-3652567	trpS	0.660737	0	0.411661	0.249075
gene2652	CP001363.1:2295407-2297897	stcC	0.660712	0	0.00387211	0.65684
gene1553	CP001363.1:1370047-1370267	STM14_1554	0.660439	0	0.186724	0.473715
gene633	CP001363.1:604315-604555	STM14_0634	0.660236	0	0.0213117	0.638925
gene3945	CP001363.1:3446510-3448906	yraM	0.659864	0.247616	0.178212	0.234036
gene3228	CP001363.1:2830867-2831118	STM14_3229	0.659818	0	0.0113407	0.648477
gene5272	CP001363.1:4642597-4643028	STM14_5273	0.659727	0	0.00224844	0.657478
gene95	CP001363.1:94842-95259	STM14_0096	0.658622	0	0.035216	0.623406
gene476	CP001363.1:459577-460159	yajB	0.65857	0.299583	0.0633668	0.29562
gene2272	CP001363.1:1977498-1978413	STM14_2273	0.658286	0	0.00118919	0.657097
gene418	CP001363.1:409083-409237	STM14_0419	0.658277	0	0.00079924	0.657478
gene471	CP001363.1:453754-453904	STM14_0472	0.658039	0	0.2072	0.45084
gene5179	CP001363.1:4567864-4569257	STM14_5180	0.658037	0.315982	0.0083426	0.333712
gene2207	CP001363.1:1934780-1936145	sdaA	0.657807	0	0.436698	0.221109
gene3341	CP001363.1:2936296-2936507	STM14_3342	0.656709	0	0.0458039	0.610905
gene1998	CP001363.1:1757093-1757234	STM14_1999	0.656512	0	0.152377	0.504135
gene3996	CP001363.1:3490435-3491477	yrbB	0.656057	0	0.429638	0.226419
gene3422	CP001363.1:2998542-3000074	srlE	0.655806	0	0.0148601	0.640946
gene1068	CP001363.1:985101-985260	STM14_1069	0.655715	0	0.0308284	0.624887
gene5382	CP001363.1:4742601-4743621	yjgB	0.655125	0	0.248009	0.407116
gene4919	CP001363.1:4314075-4314606	hslV	0.654772	0	0.426579	0.228193
gene4494	CP001363.1:3939650-3940292	pyrE	0.654463	0	0.0918097	0.562654
gene813	CP001363.1:759654-760230	seqA	0.654149	0	0.460522	0.193627
gene4227	CP001363.1:3683335-3683911	yhgI	0.653693	0	0.620954	0.0327397
gene3366	CP001363.1:2960368-2961817	gabD	0.652588	0	0.0511097	0.601479
gene5376	CP001363.1:4737563-4738562	idnR	0.652501	0.383272	0.0124077	0.256821
gene2710	CP001363.1:2345818-2346706	STM14_2711	0.652206	0	0.00209253	0.650113
gene1623	CP001363.1:1425653-1426637	pheS	0.651928	0	0.579183	0.0727449
gene446	CP001363.1:433994-434210	yaiZ	0.651464	0	0.167631	0.483833
gene1323	CP001363.1:1201917-1202970	yceA	0.650772	0	0.316697	0.334075
gene1430	CP001363.1:1293793-1294114	STM14_1431	0.650639	0	0.0273096	0.623329
gene3017	CP001363.1:2620175-2622802	eutH	0.650617	0	0.0101252	0.640491
gene1914	CP001363.1:1680177-1680476	STM14_1915	0.650444	0	0.00464448	0.645799
gene5372	CP001363.1:4733280-4734792	pepA	0.650202	0	0.571667	0.0785349
gene142	CP001363.1:140203-140338	STM14_0143	0.650064	0	0.00201104	0.648053
gene3153	CP001363.1:2770966-2772163	STM14_3154	0.649955	0	0.00233792	0.647617
gene5489	CP001363.1:4837973-4838693	deoD	0.649862	0	0.526213	0.123649
gene477	CP001363.1:460252-461317	queA	0.649835	0	0.115558	0.534277
gene2475	CP001363.1:2128018-2128846	STM14_2476	0.649815	0	0.308069	0.341745
gene4388	CP001363.1:3842181-3842886	yhjY	0.649489	0	0.0778611	0.571628
gene2213	CP001363.1:1941762-1942623	manZ	0.649407	0	0.267092	0.382315
gene3423	CP001363.1:3000085-3000448	slrB	0.649315	0	0.0147098	0.634605
gene2549	CP001363.1:2185779-2186838	yeeA	0.649195	0	0.0709312	0.578264
gene5452	CP001363.1:4810308-4811370	STM14_5453	0.64818	0	0.00744923	0.640731
gene2183	CP001363.1:1919202-1919733	dsbB	0.647695	0	0.253205	0.39449
gene683	CP001363.1:644695-645910	fes	0.647119	0	0.635247	0.0118723
gene2634	CP001363.1:2282707-2282821	STM14_2635	0.646082	0	0.00691062	0.639171
gene4843	CP001363.1:4253232-4253661	STM14_4844	0.645953	0	0.228368	0.417585
gene479	CP001363.1:461513-462641	tgt	0.645764	0	0.307635	0.338129
gene5415	CP001363.1:4776953-4777107	STM14_5416	0.644461	0	0.0833148	0.561147
gene1940	CP001363.1:1703381-1703612	yncJ	0.643518	0	0.087696	0.555822
gene342	CP001363.1:339143-339275	STM14_0343	0.643342	0	0.00423418	0.639108
gene5079	CP001363.1:4459712-4460123	yjbA	0.643313	0	0.0412196	0.602093
gene800	CP001363.1:749863-751437	STM14_0801	0.643252	0	0.0296972	0.613555
gene3196	CP001363.1:2811770-2811908	STM14_3197	0.643146	0	0.00471816	0.638427
gene3217	CP001363.1:2821794-2822634	STM14_3218	0.642918	0	0.271438	0.37148
gene1084	CP001363.1:999924-1000539	lolA	0.642094	0	0.503129	0.138965
gene773	CP001363.1:729405-730596	STM14_0774	0.640722	0	0.0876934	0.553029
gene1883	CP001363.1:1652606-1653392	STM14_1884	0.64054	0	0.124971	0.515569
gene1379	CP001363.1:1248927-1249302	ycfL	0.639766	0	0.537226	0.10254
gene440	CP001363.1:430750-430909	STM14_0441	0.639593	0	0.0120395	0.627554
gene214	CP001363.1:212209-213171	STM14_0215	0.639215	0	0.400313	0.238901
gene3233	CP001363.1:2833261-2834177	rpoE	0.637663	0	0.372528	0.265135
gene1910	CP001363.1:1678351-1679457	STM14_1911	0.63762	0	0.0330327	0.604588
gene4317	CP001363.1:3772193-3773690	pitA	0.637492	0	0.428697	0.208795
gene915	CP001363.1:855308-856994	hutU	0.637432	0	0.0228764	0.614556
gene2803	CP001363.1:2425163-2427900	gyrA	0.637365	0	0.551069	0.0862964
gene186	CP001363.1:183432-183717	STM14_0187	0.636969	0	0.00720976	0.62976
gene2894	CP001363.1:2511964-2512612	yfcG	0.6369	0	0.0747694	0.56213
gene2735	CP001363.1:2364974-2365205	STM14_2736	0.636878	0	0.545045	0.0918326
gene1888	CP001363.1:1655787-1657485	sfcA	0.63669	0	0.374543	0.262147
gene4550	CP001363.1:3989050-3989164	STM14_4551	0.636626	0	0.0149285	0.621698
gene1576	CP001363.1:1388611-1389955	gdhA	0.6365	0	0.158756	0.477744
gene4197	CP001363.1:3654976-3656065	aroB	0.636484	0	0.512572	0.123912
gene3219	CP001363.1:2822704-2823675	STM14_3220	0.635195	0	0.136494	0.498701
gene1092	CP001363.1:1007836-1009115	STM14_1093	0.635168	0	0.00800474	0.627163
gene4779	CP001363.1:4194452-4195001	tatB	0.634718	0	0.38958	0.245138
gene3367	CP001363.1:2961831-2963115	gabT	0.634573	0	0.0866903	0.547882
gene311	CP001363.1:305166-305274	STM14_0312	0.634571	0	0.00520092	0.62937
gene3304	CP001363.1:2900668-2901862	STM14_3305	0.634559	0.128764	0.0589576	0.446837
gene1432	CP001363.1:1294205-1295800	STM14_1433	0.634326	0.207234	0.0200681	0.407024
gene5225	CP001363.1:4600128-4601631	yjeM	0.633952	0	0.00884017	0.625112
gene3114	CP001363.1:2731611-2732127	hscB	0.633941	0	0.483467	0.150474
gene4387	CP001363.1:3842018-3842180	STM14_4388	0.63353	0	0.0653692	0.568161
gene3709	CP001363.1:3251015-3252062	epd	0.633072	0	0.180696	0.452376
gene3533	CP001363.1:3091710-3092120	ftsB	0.632844	0	0.250101	0.382743
gene3348	CP001363.1:2946328-2946862	STM14_3349	0.632707	0	0.0572799	0.575427
gene225	CP001363.1:219012-224150	mrcB	0.632217	0.0719176	0.182592	0.377707
gene1055	CP001363.1:974188-976812	ybjD	0.631979	0.334708	0.0531794	0.244092
gene1264	CP001363.1:1158382-1158860	STM14_1265	0.631929	0	0.00688666	0.625042
gene574	CP001363.1:547391-547598	STM14_0575	0.631425	0	0.0877773	0.543647
gene705	CP001363.1:669955-670702	dsbG	0.630899	0	0.245848	0.385051
gene424	CP001363.1:412205-413210	STM14_0425	0.630736	0	0.308244	0.322492
gene1549	CP001363.1:1367384-1367522	STM14_1550	0.630667	0	0.0497457	0.580921
gene373	CP001363.1:363910-365155	frsA	0.630335	0	0.218183	0.412152
gene47	CP001363.1:46189-47356	nhaA	0.63033	0	0.363983	0.266347
gene5242	CP001363.1:4617785-4619066	hflX	0.630294	0	0.520843	0.109451
gene2788	CP001363.1:2407970-2411198	napD	0.630211	0	0.0109907	0.61922
gene2099	CP001363.1:1841948-1842800	tonB	0.629376	0	0.455955	0.173421
gene1980	CP001363.1:1736852-1738403	STM14_1981	0.628549	0	0.00788604	0.620663
gene2666	CP001363.1:2308711-2311624	yehX	0.628056	0	0.104924	0.523132
gene1554	CP001363.1:1370047-1370267	STM14_1555	0.626914	0	0.252869	0.374045
gene270	CP001363.1:267699-270229	lpxB	0.62603	0	0.22493	0.4011
gene754	CP001363.1:707984-709606	rlpB	0.625796	0	0.529554	0.0962421
gene2406	CP001363.1:2080353-2082860	yedP	0.625472	0	0.0397835	0.585688
gene1440	CP001363.1:1299076-1300881	STM14_1441	0.625311	0	0.00882564	0.616485
gene998	CP001363.1:926621-926762	STM14_999	0.624733	0	0.0500734	0.574659
gene1622	CP001363.1:1425397-1425562	STM14_1623	0.624569	0	0.23215	0.392419
gene4921	CP001363.1:4315765-4319144	cytR	0.624354	0	0.207687	0.416668
gene5477	CP001363.1:4826720-4828310	prfC	0.624039	0	0.206426	0.417613
gene2214	CP001363.1:1942680-1943139	STM14_2215	0.622979	0.240893	0.0200102	0.362076
gene5431	CP001363.1:4788755-4789030	yjiS	0.622391	0	0.00622293	0.616168
gene212	CP001363.1:211734-212115	panD	0.622071	0	0.617935	0.00413551
gene4275	CP001363.1:3734159-3735902	ggt	0.621998	0	0.145405	0.476593
gene1873	CP001363.1:1637895-1639574	STM14_1874	0.621819	0.0570589	0.0176489	0.547111
gene775	CP001363.1:732226-733251	ybeX	0.621696	0	0.349597	0.272099
gene3666	CP001363.1:3215424-3216429	STM14_3667	0.621534	0	0.0171658	0.604368
gene772	CP001363.1:729405-730596	gltI	0.621497	0	0.518294	0.103203
gene4068	CP001363.1:3558565-3558757	STM14_4069	0.621492	0	0.583205	0.0382876
gene959	CP001363.1:892529-897172	ybiO	0.621349	0	0.0519582	0.569391
gene2853	CP001363.1:2475406-2475529	STM14_2854	0.619571	0	0.00340085	0.61617
gene777	CP001363.1:733262-734818	ybeY	0.619274	0	0.307332	0.311942
gene4848	CP001363.1:4255868-4258329	fdhE	0.619018	0	0.149312	0.469706
gene2114	CP001363.1:1857496-1857622	STM14_2115	0.618859	0	0.0271508	0.591708
gene1785	CP001363.1:1565233-1565359	STM14_1786	0.6182	0	0.0587935	0.559407
gene3240	CP001363.1:2838088-2838988	yfiE	0.61781	0	0.032767	0.585043
gene1144	CP001363.1:1062626-1062926	STM14_1145	0.617189	0	0.0188003	0.598388
[truncated: 3,524 more rows]

## Sheet: Sigmoidal regressions
gene_id	locus	gene_short_name	total_score	fitting_score	mean_expression_score	amplitude_score	Selected	Experimentally tested	Outcome
gene4954	CP001363.1:4351857-4353009	argE	3.08287	2.08591	0.260507	0.736457	Yes
gene3030	CP001363.1:2631530-2633810	maeB	3.05887	2.31335	0.266158	0.479355	Yes	Yes	Inconsistent with RNAseq
gene533	CP001363.1:508797-509070	hupB	2.98998	1.47663	1	0.513352	Yes	Yes	Correct trend but too imprecise
gene3654	CP001363.1:3206504-3208321	STM14_3655	2.91168	2.39595	0.00400947	0.511721	Yes
gene2635	CP001363.1:2283048-2284095	STM14_2636	2.82512	2.20932	0.00722762	0.608581
gene1552	CP001363.1:1368260-1369754	yeaJ	2.81719	2.03919	0.0684003	0.7096
gene1829	CP001363.1:1602353-1602881	ydeJ	2.81591	1.84824	0.215378	0.752293	Yes	Yes	Correct, used in pSupR
gene326	CP001363.1:319363-319849	STM14_0327	2.6871	2.07308	0.00457788	0.609447
gene2756	CP001363.1:2383044-2383335	STM14_2757	2.66227	1.66706	0.000735314	0.994474
gene1708	CP001363.1:1503278-1506968	ssaM	2.65005	1.99223	0.0120896	0.64573
gene2664	CP001363.1:2308711-2311624	STM14_2665	2.6235	1.82559	0.125916	0.672002	Yes	Yes	Inconsistent with RNAseq
gene4475	CP001363.1:3924498-3925308	rfaZ	2.61881	1.8949	0.247708	0.476201
gene3595	CP001363.1:3154080-3154998	gcvA	2.58349	2.02576	0.133837	0.42389
gene159	CP001363.1:157646-158564	lpxC	2.53434	1.33097	1	0.203364
gene3556	CP001363.1:3117173-3118472	eno	2.51511	1.19859	1	0.316521
gene2721	CP001363.1:2356838-2358907	fruK	2.49264	1.63619	0.0182365	0.838211
gene259	CP001363.1:257852-258410	frr	2.48	1.15519	1	0.32481
gene857	CP001363.1:806407-808443	sucD	2.46526	1.00965	1	0.45561
gene286	CP001363.1:286222-287038	metQ	2.4632	1.12156	0.714127	0.627514
gene2643	CP001363.1:2287823-2291778	yegU	2.45102	2.0784	0.0247141	0.347915
gene1921	CP001363.1:1686849-1688143	STM14_1922	2.44377	1.26628	0.4862	0.691293
gene1846	CP001363.1:1615132-1615850	STM14_1847	2.41895	1.77669	0.0244696	0.617785
gene3045	CP001363.1:2649245-2650373	dapE	2.39955	1.82065	0.163071	0.415828
gene1492	CP001363.1:1339870-1340392	envE	2.38692	1.4274	0.392397	0.567125
gene1003	CP001363.1:929510-930935	STM14_1004	2.37955	1.71081	0.0117969	0.656944
gene2334	CP001363.1:2028057-2028561	cheW	2.35097	1.72775	0.0348532	0.588362
gene1598	CP001363.1:1406287-1407046	celG	2.34512	1.88806	0.0602116	0.396854
gene3825	CP001363.1:3338259-3340433	STM14_3826	2.34032	1.67529	0.0383744	0.626653
gene1707	CP001363.1:1501019-1503221	ssaL	2.34006	1.71936	0.0191468	0.601553
gene4310	CP001363.1:3764370-3764949	acpT	2.33793	1.91306	0.107689	0.31718
gene5291	CP001363.1:4656214-4656421	ytfK	2.33515	0.782423	1	0.552724
gene1717	CP001363.1:1509630-1511465	ssaU	2.32725	1.7937	0.00851263	0.525031
gene830	CP001363.1:779303-781610	ybgJ	2.31084	1.68574	0.145504	0.479597
gene791	CP001363.1:739309-741100	asnB	2.2957	1.53586	0.137612	0.622227
gene5374	CP001363.1:4735186-4737369	yjgP	2.27263	1.74614	0.244917	0.281571
gene579	CP001363.1:552797-552923	STM14_0580	2.25826	1.45904	0.0106895	0.788531
gene2230	CP001363.1:1951463-1952345	htpX	2.25197	0.909735	0.694722	0.647512
gene5514	CP001363.1:4864927-4865611	sthA	2.25052	1.74201	0.00723211	0.501283
gene4647	CP001363.1:4073692-4074418	phoU	2.24224	1.43155	0.225552	0.585133
gene423	CP001363.1:411885-412110	STM14_0424	2.24062	1.22032	0.29208	0.728228
gene183	CP001363.1:179630-181520	aceF	2.23012	0.95252	0.845972	0.431624
gene3371	CP001363.1:2965385-2966093	STM14_3372	2.22946	1.31649	0.0582272	0.854749
gene5424	CP001363.1:4784874-4786116	yjiO	2.22285	1.71018	0.0311324	0.481538
gene2340	CP001363.1:2033120-2033471	flhD	2.21734	1.24032	0.350018	0.627
gene1332	CP001363.1:1207827-1208388	yceB	2.20299	1.69658	0.269413	0.236997
gene4249	CP001363.1:3707638-3710685	STM14_4250	2.19895	1.53359	0.00239582	0.662969
gene1229	CP001363.1:1132611-1133271	yccA	2.19867	0.721693	1	0.476972
gene1876	CP001363.1:1640381-1641848	STM14_1877	2.19725	1.61832	0.052312	0.526615
gene5357	CP001363.1:4720098-4722147	STM14_5358	2.19044	1.46744	0.000785934	0.72221
gene2765	CP001363.1:2390736-2391105	STM14_2766	2.19024	1.82683	0.00567611	0.35773
gene1181	CP001363.1:1084367-1087684	STM14_1182	2.1746	1.44964	0.0027167	0.722246
gene5478	CP001363.1:4828501-4828636	STM14_5479	2.16553	0.505361	1	0.660164
gene880	CP001363.1:821642-823297	pnuC	2.15434	1.13028	0.151571	0.872493
gene4783	CP001363.1:4196614-4197223	STM14_4784	2.14544	1.494	0.0817132	0.569723
gene4238	CP001363.1:3696822-3698491	STM14_4239	2.13978	1.09986	0.351466	0.688457
gene734	CP001363.1:694968-695272	STM14_0735	2.13664	1.10679	0.0303826	0.999467
gene252	CP001363.1:249993-250818	dapD	2.13186	1.18787	0.643168	0.300819
gene225	CP001363.1:219012-224150	mrcB	2.11563	1.48022	0.225974	0.40944
gene1126	CP001363.1:1046055-1046703	ycbL	2.11016	1.09766	0.499141	0.513365
gene5413	CP001363.1:4776389-4776920	STM14_5414	2.10872	1.34002	0.0504812	0.718223
gene12	CP001363.1:11592-13509	dnaK	2.10354	0.62952	1	0.474021
gene513	CP001363.1:488509-489001	yajQ	2.09985	1.28659	0.401599	0.41167
gene405	CP001363.1:392400-392625	STM14_0406	2.09583	1.41743	0.0114223	0.666977
gene2720	CP001363.1:2355133-2356822	fruA	2.09018	1.25794	0.0243989	0.807836
gene419	CP001363.1:409083-409237	STM14_0420	2.07961	0.256976	1	0.822638
gene649	CP001363.1:615497-618416	STM14_0650	2.07905	1.38494	0.0104019	0.683706
gene2629	CP001363.1:2277080-2278999	STM14_2630	2.07858	1.53145	0.00949572	0.53763
gene1125	CP001363.1:1045479-1046028	ycbK	2.07582	1.00738	0.493098	0.575344
gene856	CP001363.1:806407-808443	sucC	2.05957	0.610458	1	0.449117
gene2203	CP001363.1:1931960-1932305	yoaB	2.04797	1.31404	0.275265	0.458662
gene644	CP001363.1:614018-614189	STM14_0645	2.04067	1.05245	0.00139164	0.98683
gene2614	CP001363.1:2254877-2256458	yegH	2.03116	1.54352	0.0455689	0.442071
gene4813	CP001363.1:4224050-4224566	yihI	2.03079	1.1881	0.323633	0.51906
gene3219	CP001363.1:2822704-2823675	STM14_3220	2.02894	1.29338	0.188595	0.546968
gene182	CP001363.1:176952-179616	aceE	2.02084	0.618413	1	0.40243
gene1082	CP001363.1:994688-995565	lrp	2.01953	0.886995	0.733269	0.399267
gene1127	CP001363.1:1046764-1047955	aspC	2.01451	0.537513	1	0.476993
gene2049	CP001363.1:1800845-1802219	STM14_2050	2.0145	1.47364	0.00403339	0.536826
gene2306	CP001363.1:2002454-2003404	STM14_2307	2.0084	1.50662	0.00366891	0.498114
gene2823	CP001363.1:2446154-2447301	sseL	2.00495	1.32776	0.00993231	0.667255
gene1027	CP001363.1:949436-950549	potF	2.00256	0.880641	0.206857	0.915064
gene4443	CP001363.1:3891079-3892830	mtlD	2.00071	1.52973	0.129942	0.341044
gene5309	CP001363.1:4674146-4675583	STM14_5310	1.99789	1.63137	0.00992889	0.356598
gene556	CP001363.1:528824-529043	hha	1.98638	0.37958	1	0.606801
gene580	CP001363.1:552934-554155	fsr	1.98438	1.4182	0.072577	0.4936
gene2645	CP001363.1:2287823-2291778	yegW	1.98368	1.07387	0.121932	0.787887
gene3217	CP001363.1:2821794-2822634	STM14_3218	1.98291	1.1751	0.349789	0.458024
gene3523	CP001363.1:3083418-3085439	STM14_3524	1.97857	1.60162	0.00656105	0.370385
gene4515	CP001363.1:3960597-3961980	yicJ	1.9655	1.29068	0.00215831	0.672658
gene5373	CP001363.1:4734835-4734955	STM14_5374	1.96121	0.594154	1	0.36706
gene1845	CP001363.1:1615132-1615850	STM14_1846	1.95201	1.45968	0.0443697	0.447968
gene3922	CP001363.1:3424684-3426979	tdcE	1.95086	1.47764	0.0105885	0.462638
gene4086	CP001363.1:3573926-3574589	envR	1.94962	1.42614	0.00217413	0.5213
gene1034	CP001363.1:955577-956921	ulaA_1	1.93902	1.39057	0.00480565	0.543645
gene485	CP001363.1:467253-467601	yajD	1.92887	1.51704	0.141988	0.269841
gene4528	CP001363.1:3971889-3972678	marT	1.92814	1.37646	0.0420302	0.509647
gene1920	CP001363.1:1686073-1686739	yncC	1.91607	0.818525	0.389137	0.708407
gene77	CP001363.1:77047-80275	carB	1.91391	0.425591	0.637026	0.851289
gene4237	CP001363.1:3695260-3696478	rtcB	1.90814	1.12717	0.231687	0.549283
gene1104	CP001363.1:1019833-1020922	serC	1.90047	0.554377	0.748753	0.597336
gene515	CP001363.1:490639-490801	STM14_0516	1.89921	1.18995	0.0271404	0.682115
gene3828	CP001363.1:3341295-3342213	yqhC	1.8968	1.58529	0.06076	0.250753
gene1485	CP001363.1:1336057-1337182	STM14_1486	1.89203	1.27213	0.0220359	0.597866
gene1688	CP001363.1:1490377-1493063	ssaC	1.89202	1.50315	0.00443799	0.384426
gene168	CP001363.1:164765-165809	guaC	1.89177	0.462213	0.812765	0.616791
gene2952	CP001363.1:2566112-2567033	ddg	1.88937	1.205	0.0145953	0.669768
gene5151	CP001363.1:4536352-4538022	STM14_5152	1.88878	1.21506	0.0501237	0.623594
gene621	CP001363.1:595811-596705	arcC	1.88755	1.39431	0.00585259	0.48738
gene3848	CP001363.1:3358505-3361743	ygiX	1.88643	1.58474	0.0231751	0.27851
gene3510	CP001363.1:3070515-3073083	mutS	1.88506	1.49926	0.0983802	0.287418
gene4894	CP001363.1:4293825-4294176	STM14_4895	1.88375	1.3622	0.0349059	0.486647
gene560	CP001363.1:534447-535210	acrR	1.87028	1.31652	0.162641	0.391125
gene360	CP001363.1:351321-351450	STM14_0361	1.865	0.857623	0.00738162	1
gene2848	CP001363.1:2470330-2470642	elaB	1.83731	0	1	0.83731
gene539	CP001363.1:513123-514824	ybaE	1.82745	1.39371	0.0158655	0.417875
gene581	CP001363.1:554327-555980	ushA	1.8185	1.31746	0.167658	0.333385
gene1030	CP001363.1:951779-953575	potI	1.81117	0.938716	0.0594532	0.813002
gene2017	CP001363.1:1774372-1775231	STM14_2018	1.81068	1.26338	0.00237247	0.54493
gene2661	CP001363.1:2305296-2307800	yehT	1.80885	1.16699	0.0432184	0.598642
gene3727	CP001363.1:3267172-3267904	STM14_3728	1.80327	1.32247	0.0131799	0.46762
gene266	CP001363.1:265620-266106	hlpA	1.79213	0.420042	1	0.372093
gene3613	CP001363.1:3175907-3177641	ppdB	1.78583	1.2986	0.00299768	0.484225
gene4694	CP001363.1:4120553-4122074	yifB	1.78339	1.3198	0.00828172	0.455309
gene851	CP001363.1:798488-800985	sdhD	1.781	-0.1	1	0.881005
gene4337	CP001363.1:3793168-3793771	yhjB	1.77808	1.32318	0.016234	0.438668
gene1028	CP001363.1:950636-951770	potG	1.77769	0.78183	0.102313	0.893548
gene1008	CP001363.1:934229-934655	STM14_1009	1.77467	1.15511	0.0596591	0.559899
gene2116	CP001363.1:1858397-1859425	STM14_2117	1.76682	1.17218	0.0324291	0.562214
gene4513	CP001363.1:3956455-3958165	yicH	1.76293	1.35352	0.0983565	0.311062
gene2175	CP001363.1:1909486-1910401	ldcA	1.75829	1.09887	0.0673165	0.592104
gene902	CP001363.1:843122-843230	STM14_0903	1.748	0.740795	0.00720815	1
gene158	CP001363.1:156394-157546	ftsZ	1.74286	0.518617	1	0.224241
gene4800	CP001363.1:4215048-4216364	STM14_4801	1.74075	1.21459	0.0328121	0.493351
gene557	CP001363.1:529070-529445	ybaJ	1.73524	0	1	0.73524
gene595	CP001363.1:566547-570331	ybbP	1.73515	1.17955	0.0343237	0.52128
gene1525	CP001363.1:1357503-1358097	STM14_1526	1.72636	1.09052	0.0347954	0.601042
gene853	CP001363.1:800998-801718	sdhB	1.72634	-0.1	1	0.826342
gene5201	CP001363.1:4583775-4585212	aspA	1.7209	-0.1	1	0.820905
gene5416	CP001363.1:4777158-4777893	STM14_5417	1.71794	1.02066	0.0172134	0.680059
gene1721	CP001363.1:1511937-1513311	ydhE	1.71753	1.05144	0.243875	0.422212
gene978	CP001363.1:908135-909032	STM14_979	1.7161	1.15423	0.0207018	0.541164
gene578	CP001363.1:551043-552720	ybaL	1.71511	1.2922	0.0864141	0.336492
gene4112	CP001363.1:3595146-3595765	mscL	1.71402	0	1	0.714018
gene1828	CP001363.1:1602051-1602234	STM14_1829	1.71159	-0.1	0.902759	0.908827
gene2055	CP001363.1:1805034-1806969	rnb	1.71073	0.805361	0.398833	0.506537
gene2188	CP001363.1:1920800-1920899	STM14_2189	1.69842	0	1	0.698419
gene1887	CP001363.1:1655467-1655611	rpsV	1.69782	0	1	0.697816
gene4038	CP001363.1:3528751-3529156	yhcB	1.69609	0.994177	0.416773	0.285142
gene4213	CP001363.1:3670272-3670449	STM14_4214	1.69204	-0.1	1	0.792035
gene5267	CP001363.1:4640268-4640919	ulaD	1.6758	1.35675	0.0104242	0.308617
gene3265	CP001363.1:2861584-2861923	yfiA	1.67385	0	1	0.673852
gene5480	CP001363.1:4829439-4829619	STM14_5481	1.673	0	1	0.672996
gene1087	CP001363.1:1002150-1003443	serS	1.67231	0.680348	0.660668	0.331298
gene2987	CP001363.1:2595761-2596094	STM14_2988	1.66918	0.20509	1	0.464092
gene1872	CP001363.1:1637215-1637753	STM14_1873	1.66543	1.14892	0.0139175	0.502595
gene1689	CP001363.1:1490377-1493063	ssaD	1.6621	1.1181	0.00889055	0.535103
gene939	CP001363.1:876638-877199	STM14_940	1.65848	0.986779	0.0477408	0.623957
gene3195	CP001363.1:2810492-2811728	STM14_3196	1.65834	1.11498	0.00272335	0.540642
gene1587	CP001363.1:1398532-1399018	spy	1.64115	-0.1	1	0.741148
gene3580	CP001363.1:3140580-3141870	sdaC	1.62947	-0.1	1	0.729473
gene4912	CP001363.1:4309455-4310301	glpF	1.62365	-0.1	1	0.723653
gene554	CP001363.1:527507-527978	ylaC	1.62205	-0.1	0.915443	0.806603
gene829	CP001363.1:778544-779288	ybgI	1.61489	0.975394	0.201201	0.438298
gene1591	CP001363.1:1401140-1401482	osmE	1.61435	0	1	0.61435
gene4911	CP001363.1:4307926-4309435	glpK	1.60736	-0.1	1	0.707362
gene24	CP001363.1:23334-24039	STM14_0025	1.60698	1.12932	0.00519957	0.472455
gene1742	CP001363.1:1530343-1530811	slyB	1.60421	-0.1	1	0.704213
gene1004	CP001363.1:929510-930935	STM14_1005	1.60313	1.04833	0.0198493	0.534959
gene2169	CP001363.1:1904219-1905545	STM14_2170	1.60049	-0.1	0.975135	0.725358
gene3923	CP001363.1:3427012-3428221	tdcD	1.59342	1.06262	0.00553452	0.525263
gene5121	CP001363.1:4512734-4514801	STM14_5122	1.58333	1.2398	0.0046659	0.338867
gene2061	CP001363.1:1810466-1810830	osmB	1.57705	-0.1	1	0.677053
gene3525	CP001363.1:3085730-3086723	rpoS	1.57505	0	1	0.575053
gene4578	CP001363.1:4009608-4011502	ivbL	1.57122	-0.1	1	0.671221
gene1699	CP001363.1:1497950-1499419	sseF	1.5688	1.1331	0.0205234	0.415169
gene1324	CP001363.1:1203021-1204166	yceI	1.56358	0.457827	0.257766	0.847986
gene1730	CP001363.1:1521252-1521600	ydhD	1.56308	-0.1	1	0.663076
gene4649	CP001363.1:4075292-4077142	pstA	1.55937	0.920966	0.0860325	0.552371
gene3819	CP001363.1:3335298-3335814	STM14_3820	1.5582	0.727374	0.0989208	0.731901
gene4650	CP001363.1:4075292-4077142	pstC	1.55763	0.89821	0.106802	0.552621
gene4654	CP001363.1:4080819-4082577	STM14_4655	1.55647	1.22167	0.0262233	0.308581
gene3909	CP001363.1:3414640-3415009	yqjC	1.5555	0	1	0.555502
gene5479	CP001363.1:4828711-4829329	osmY	1.55357	-0.1	1	0.653571
gene1766	CP001363.1:1548838-1549171	STM14_1767	1.55036	0.787869	0.199909	0.562579
gene1769	CP001363.1:1552162-1553906	fumA	1.54799	-0.1	0.783939	0.864051
gene1630	CP001363.1:1432576-1432696	STM14_1631	1.54657	0.749629	0.391163	0.40578
gene3581	CP001363.1:3141928-3145462	sdaB	1.53448	-0.1	0.850961	0.783515
gene1504	CP001363.1:1344019-1344364	pliC	1.53411	-0.1	1	0.634106
gene1414	CP001363.1:1282095-1283087	ymfC	1.53207	1.12481	0.107279	0.299985
gene3704	CP001363.1:3245887-3246634	yggE	1.53143	0.588917	0.488994	0.453518
gene3610	CP001363.1:3172520-3175892	recC	1.53079	1.18206	0.0460025	0.302726
gene4390	CP001363.1:3843042-3846445	yiaC	1.5304	1.12409	0.0998821	0.306425
gene2240	CP001363.1:1962093-1962762	pphA	1.52808	0.705464	0.0210635	0.801551
gene3910	CP001363.1:3415050-3415356	yqjD	1.52646	0	1	0.526459
gene3911	CP001363.1:3415358-3416053	yqjE	1.52582	0	1	0.52582
gene1728	CP001363.1:1519170-1519970	sodB	1.51461	-0.1	0.759695	0.854917
gene3851	CP001363.1:3358505-3361743	mdaB	1.51412	1.12115	0.111598	0.281376
gene1490	CP001363.1:1339202-1339362	STM14_1491	1.51383	0.873287	0.124741	0.515805
gene1650	CP001363.1:1451328-1452564	ydiN	1.51081	0.960053	0.00172301	0.549029
gene1056	CP001363.1:974188-976812	ybjX	1.50938	-0.1	0.678115	0.931262
gene4693	CP001363.1:4120190-4120529	yifE	1.50759	0	0.927887	0.579701
gene2194	CP001363.1:1924322-1924589	minE	1.50647	0.367962	0.76444	0.374069
gene3258	CP001363.1:2855708-2855837	STM14_3259	1.50147	-0.1	0.872805	0.728663
gene854	CP001363.1:802241-805043	kgd	1.50107	-0.1	1	0.601065
gene4051	CP001363.1:3540465-3541513	mdh	1.49994	-0.1	1	0.599944
gene1612	CP001363.1:1418195-1419361	STM14_1613	1.49817	0.730955	0.00360499	0.763605
gene3824	CP001363.1:3338259-3340433	exbB	1.49289	0	0.762001	0.730889
gene3912	CP001363.1:3415358-3416053	yqjK	1.48672	0	1	0.486719
gene3687	CP001363.1:3234311-3234701	gcvH	1.48618	-0.1	1	0.586176
gene3526	CP001363.1:3086785-3087919	nlpD	1.48577	0	1	0.485768
gene3275	CP001363.1:2868789-2869137	rplS	1.48403	-0.1	1	0.584031
gene1865	CP001363.1:1634169-1634658	STM14_1866	1.48186	1.04489	0.0440628	0.3929
gene420	CP001363.1:409240-409342	STM14_0421	1.47915	0	1	0.479149
gene1506	CP001363.1:1344741-1344867	STM14_1507	1.47755	0.526068	0.0535903	0.897894
gene4398	CP001363.1:3850129-3850342	cspA	1.47711	-0.1	1	0.577107
gene2867	CP001363.1:2489928-2490591	nuoB	1.47628	-0.1	0.885085	0.691191
gene4082	CP001363.1:3570160-3570457	fis	1.47573	-0.1	1	0.575729
gene1973	CP001363.1:1731269-1732496	sseJ	1.47384	0.973314	0.00283739	0.497687
gene1743	CP001363.1:1531082-1532204	anmK	1.47261	1.05897	0.051024	0.362618
gene4882	CP001363.1:4284178-4284679	cpxP	1.47241	-0.1	0.813705	0.758701
gene119	CP001363.1:117952-118648	araD	1.46808	1.00482	0.00447708	0.458785
gene351	CP001363.1:342893-343406	safA	1.46624	0.925757	0.0287591	0.511724
gene611	CP001363.1:583098-584573	allP	1.46562	1.02795	0.00122652	0.43645
gene848	CP001363.1:796450-798080	gltA	1.46519	-0.1	1	0.565195
gene2193	CP001363.1:1923506-1924319	minD	1.46475	0.359369	0.692636	0.412747
gene750	CP001363.1:705567-706176	cobC	1.46346	1.10438	0.0568513	0.302232
gene2093	CP001363.1:1837621-1838500	STM14_2094	1.46172	-0.1	0.897128	0.664595
gene555	CP001363.1:528094-528646	maa	1.45972	0.620326	0.232678	0.60672
gene2182	CP001363.1:1917516-1919061	nhaB	1.45938	0.804693	0.116909	0.537779
gene1276	CP001363.1:1164851-1165882	STM14_1277	1.45904	0.57255	0.533468	0.35302
gene3353	CP001363.1:2949635-2950726	mig-14	1.4588	-0.1	0.592551	0.96625
gene5518	CP001363.1:4868202-4868919	arcA	1.45688	0	1	0.456875
gene189	CP001363.1:186561-189159	acnB	1.45333	-0.1	0.890607	0.662723
gene4801	CP001363.1:4215048-4216364	mobB	1.44838	1.01118	0.0286927	0.408509
gene632	CP001363.1:604315-604555	STM14_0633	1.44809	0.445963	0.0121656	0.98996
gene4003	CP001363.1:3495864-3497526	yrbI	1.44775	0.885102	0.322835	0.239814
gene1706	CP001363.1:1501019-1503221	ssaK	1.44098	0.914729	0.00823403	0.518017
gene4930	CP001363.1:4327868-4328867	STM14_4931	1.4401	0.910838	0.00441436	0.524848
gene4285	CP001363.1:3742351-3743065	livF	1.43758	0.710858	0.0157657	0.710952
gene4033	CP001363.1:3524448-3525205	STM14_4034	1.4362	-0.1	1	0.536196
gene4295	CP001363.1:3749624-3750605	STM14_4296	1.4359	-0.1	1	0.535899
gene855	CP001363.1:805057-806266	sucB	1.4303	-0.1	1	0.530301
gene4983	CP001363.1:4375597-4375981	secE	1.42633	-0.1	1	0.526327
gene3343	CP001363.1:2936611-2937727	iroB	1.42586	0	1	0.425863
gene5275	CP001363.1:4643745-4644060	priB	1.42488	-0.1	1	0.524881
gene3351	CP001363.1:2948607-2949537	virK	1.42454	-0.1	0.6925	0.832036
gene718	CP001363.1:681400-682864	citT	1.41613	0.994966	0.00876725	0.412396
gene202	CP001363.1:202114-202777	yadF	1.41514	0	1	0.41514
gene4133	CP001363.1:3605431-3606287	rpsQ	1.41442	-0.1	1	0.514422
gene5034	CP001363.1:4421772-4425561	metH	1.41419	0.919	0.0583562	0.43683
gene3965	CP001363.1:3464807-3465077	rpsO	1.41214	-0.1	1	0.512135
gene1873	CP001363.1:1637895-1639574	STM14_1874	1.41169	0.905121	0.0202431	0.486327
gene1336	CP001363.1:1211288-1211936	yceH	1.4106	1.01345	0.130127	0.267026
gene1281	CP001363.1:1172346-1173514	STM14_1282	1.40856	0.361994	0.0470463	0.999516
gene2164	CP001363.1:1898443-1901007	STM14_2165	1.40714	0.737391	0.00180152	0.667943
gene2217	CP001363.1:1944986-1946732	STM14_2218	1.40646	1.0716	0.0121447	0.322723
gene4648	CP001363.1:4074432-4075206	pstB	1.40604	0.678574	0.193328	0.534137
gene233	CP001363.1:231360-231921	stfA	1.4036	0.860918	0.0254055	0.517281
gene5499	CP001363.1:4847108-4848491	radA	1.40153	0.844007	0.134223	0.423301
gene2497	CP001363.1:2145539-2145707	STM14_2498	1.39952	0.909613	0.0293598	0.460542
gene3877	CP001363.1:3385253-3386555	ygiF	1.39921	1.04326	0.0806617	0.275289
gene519	CP001363.1:494948-497873	cyoD	1.39776	-0.1	1	0.497764
gene4060	CP001363.1:3547196-3548126	yhcS	1.39695	1.05954	0.0332447	0.304169
gene699	CP001363.1:664136-664334	ybdD	1.39587	0.766871	0.0655833	0.563415
gene1749	CP001363.1:1536425-1537931	tppB	1.39358	0.279517	0.640695	0.473364
gene3300	CP001363.1:2898011-2898236	STM14_3301	1.39345	-0.1	1	0.493445
gene1029	CP001363.1:951779-953575	potH	1.38975	0.542673	0.043017	0.804056
gene2705	CP001363.1:2341996-2344230	STM14_2706	1.38958	0.910248	0.0487957	0.430537
gene5235	CP001363.1:4610059-4613178	yjeS	1.3895	0.954326	0.0603997	0.374772
gene5334	CP001363.1:4698597-4699242	STM14_5335	1.38654	1.14508	0.0146799	0.226785
gene362	CP001363.1:352119-352227	STM14_0363	1.38481	-0.1	0.736403	0.748409
gene1061	CP001363.1:980012-980352	cspD	1.38436	0	1	0.384356
gene4856	CP001363.1:4263946-4265130	yiiG	1.38334	1.02662	0.00197432	0.354746
gene4206	CP001363.1:3663869-3663983	STM14_4207	1.38004	0.383671	0.0163391	0.980028
gene1660	CP001363.1:1460002-1460230	ydiH	1.37878	0	0.88995	0.488829
gene4031	CP001363.1:3523942-3524443	sspB	1.37792	-0.1	1	0.477918
gene3551	CP001363.1:3109174-3112686	cysI	1.37663	0.444721	0.56819	0.363718
gene184	CP001363.1:181719-183144	lpdA	1.37622	-0.1	1	0.476219
gene4988	CP001363.1:4378805-4379171	rplL	1.37592	-0.1	1	0.475923
gene5281	CP001363.1:4647677-4649087	cycA	1.37574	0.673585	0.146544	0.555614
gene4319	CP001363.1:3774552-3774987	uspA	1.37524	0	1	0.375244
gene5414	CP001363.1:4776953-4777107	STM14_5415	1.37254	0.45868	0.0482117	0.865653
gene698	CP001363.1:661860-664073	cstA	1.37054	0.786287	0.153668	0.430588
gene470	CP001363.1:452246-453542	phoR	1.36877	0.756768	0.0590137	0.552986
gene5395	CP001363.1:4764864-4765188	STM14_5396	1.36831	0.936666	0.0096616	0.421986
gene1889	CP001363.1:1657502-1657634	STM14_1890	1.36794	0.730502	0.0262986	0.611138
gene2990	CP001363.1:2598211-2598721	crr	1.36601	0	1	0.366012
gene1686	CP001363.1:1486811-1489574	ssrA	1.36537	0.714314	0.0203293	0.630731
gene5010	CP001363.1:4400289-4400562	hupA	1.36288	-0.1	1	0.462877
gene3769	CP001363.1:3297912-3298791	STM14_3770	1.361	0.925013	0.039324	0.39666
gene970	CP001363.1:900585-901101	ompX	1.3597	0	1	0.359695
gene6	CP001363.1:7664-8618	talB	1.3594	-0.1	1	0.459401
gene1625	CP001363.1:1429044-1429344	ihfA	1.35867	0	1	0.358669
gene5519	CP001363.1:4869014-4869155	yjjY	1.35834	0	1	0.358337
gene5300	CP001363.1:4667570-4668101	ppa	1.35823	-0.1	1	0.458225
gene4214	CP001363.1:3670460-3672080	pckA	1.35543	-0.1	0.821938	0.633494
gene4984	CP001363.1:4375982-4376528	nusG	1.35417	-0.1	1	0.454173
gene5147	CP001363.1:4531193-4536213	nrfG	1.35308	0.728575	0.00448378	0.62002
gene4123	CP001363.1:3601223-3601658	rplO	1.34923	-0.1	1	0.449229
gene2866	CP001363.1:2488039-2489842	nuoC	1.34646	-0.1	0.752503	0.693957
gene3133	CP001363.1:2746624-2746771	STM14_3134	1.34479	0.357226	0.0126773	0.974883
gene38	CP001363.1:34375-34816	STM14_0039	1.34282	0.468709	0.00109949	0.873012
gene4156	CP001363.1:3618728-3619547	fkpA	1.3423	0	1	0.342296
gene4468	CP001363.1:3916573-3917599	tdh	1.33862	-0.1	1	0.43862
gene682	CP001363.1:642251-644635	STM14_0683	1.33706	0	0.348106	0.988954
gene146	CP001363.1:141118-142422	ftsL	1.33585	0.777219	0.304008	0.254622
gene4145	CP001363.1:3610641-3611708	bfr	1.33496	0.234627	0.488107	0.612227
gene522	CP001363.1:497883-498840	cyoA	1.33456	-0.1	1	0.43456
gene530	CP001363.1:504669-504774	STM14_0531	1.33422	-0.1	1	0.434221
gene807	CP001363.1:756890-757343	fur	1.33203	0	1	0.332026
gene3674	CP001363.1:3222826-3223540	dsbC	1.33191	0.828205	0.154184	0.349525
gene223	CP001363.1:219012-224150	STM14_0224	1.33191	0.87472	0.0267394	0.430448
gene3257	CP001363.1:2854034-2855577	rrsG	1.33179	0	1	0.33179
gene3255	CP001363.1:2850587-2853681	rrlG	1.33107	0	1	0.331066
gene3980	CP001363.1:3478584-3480519	hflB	1.32936	0	1	0.329355
gene1536	CP001363.1:1362033-1362799	STM14_1537	1.32788	0.863017	0.0288302	0.436037
gene4065	CP001363.1:3555806-3557350	mreD	1.32751	0.847988	0.205797	0.273725
gene4660	CP001363.1:4087803-4089186	atpD	1.32736	-0.1	1	0.427358
gene4905	CP001363.1:4303849-4304617	tpiA	1.32719	0	1	0.327195
gene2033	CP001363.1:1788558-1791020	ycjF	1.32635	0.874208	0.0618031	0.390342
gene4714	CP001363.1:4139274-4140534	rho	1.32474	-0.1	1	0.424744
gene2117	CP001363.1:1858397-1859425	galU	1.32257	0	1	0.322572
gene625	CP001363.1:599161-599656	ppiB	1.32048	0.0423223	1	0.278162
gene2278	CP001363.1:1980070-1980946	STM14_2279	1.32008	0.669431	0.139427	0.511219
gene5206	CP001363.1:4587941-4589588	groEL	1.31895	0	1	0.318946
gene1363	CP001363.1:1234008-1234182	rpmF	1.31587	0	1	0.315871
gene1822	CP001363.1:1597579-1597783	ydfZ	1.31531	0.830967	0.0157677	0.468572
gene2769	CP001363.1:2394972-2395176	STM14_2770	1.31489	0.313282	0.00160535	1
gene2295	CP001363.1:1993881-1995324	pykA	1.31396	0.567354	0.319462	0.427147
gene4245	CP001363.1:3702428-3703937	glpD	1.31218	0	1	0.312182
gene4119	CP001363.1:3598827-3599217	rpsK	1.31176	-0.1	1	0.411758
gene2865	CP001363.1:2486202-2488037	nuoE	1.30839	-0.1	0.730288	0.678106
gene1119	CP001363.1:1033979-1035629	ycbC	1.30807	0.878844	0.0340544	0.395168
gene883	CP001363.1:823984-825166	aroG	1.30686	0.540453	0.278379	0.488029
gene328	CP001363.1:320455-323100	STM14_0329	1.30657	0.873298	0.00432292	0.428946
gene4008	CP001363.1:3499761-3500049	yhbH	1.30434	0	1	0.304336
gene832	CP001363.1:779303-781610	ybgL	1.30354	0.830182	0.0762425	0.39712
gene1890	CP001363.1:1657770-1658781	adhP	1.3032	0	0.831812	0.471391
gene188	CP001363.1:184558-186173	yacH	1.30229	0.761881	0.0124243	0.527986
gene459	CP001363.1:442109-442301	yaiA	1.30145	-0.1	0.873965	0.527487
gene3006	CP001363.1:2610810-2611807	STM14_3007	1.29789	0.817552	0.185411	0.29493
gene1746	CP001363.1:1533462-1534737	tyrS	1.29532	0	0.945679	0.349641
gene3916	CP001363.1:3418264-3419161	yhaJ	1.29342	0.749641	0.105293	0.438483
gene531	CP001363.1:504777-506049	clpX	1.287	0	1	0.286998
gene480	CP001363.1:462663-462996	yajC	1.28555	0	1	0.285545
gene4286	CP001363.1:3743066-3746031	livG	1.28518	0.5718	0.0181634	0.695218
gene250	CP001363.1:248021-248408	yaeH	1.2823	0	1	0.282297
gene1565	CP001363.1:1378669-1379795	STM14_1566	1.27992	0	1	0.279916
gene129	CP001363.1:127559-129492	STM14_0130	1.27691	-0.1	0.596027	0.780887
gene2984	CP001363.1:2594782-2595754	cysK	1.27613	0	1	0.276128
gene243	CP001363.1:240867-241212	yadR	1.27597	-0.1	0.903656	0.472315
gene3557	CP001363.1:3118554-3120192	pyrG	1.27579	-0.1	0.861084	0.514711
gene3232	CP001363.1:2831147-2833230	rseA	1.27325	0.260479	0.481668	0.531104
gene5247	CP001363.1:4621625-4623224	purA	1.2716	-0.1	1	0.371601
gene4148	CP001363.1:3611987-3613344	tuf_1	1.27157	-0.1	1	0.371566
gene4225	CP001363.1:3681785-3682556	bioH	1.26889	0.842529	0.0497282	0.376637
gene4812	CP001363.1:4223707-4223932	STM14_4813	1.26856	0	1	0.268562
gene2100	CP001363.1:1842900-1843197	yciI	1.26818	0.490425	0.257029	0.520726
gene4250	CP001363.1:3707638-3710685	STM14_4251	1.2681	0.79347	0.00273553	0.471895
gene2926	CP001363.1:2540173-2541388	fabB	1.26717	-0.1	0.917548	0.449622
gene1399	CP001363.1:1268006-1269017	sifA	1.26695	0.776225	0.0176964	0.473028
gene1619	CP001363.1:1424109-1424652	infC	1.26642	-0.1	1	0.366421
gene4505	CP001363.1:3947467-3947743	rpoZ	1.266	-0.1	1	0.366002
gene3050	CP001363.1:2654543-2655578	nlpB	1.26447	0	0.934314	0.330159
gene2988	CP001363.1:2596137-2596395	ptsH	1.26413	0	1	0.264131
gene3119	CP001363.1:2734483-2734978	yfhP	1.26336	-0.1	1	0.363356
gene1571	CP001363.1:1381773-1384742	STM14_1572	1.2626	0	0.719231	0.543366
gene2013	CP001363.1:1769669-1770227	STM14_2014	1.2618	0.569388	0.0171378	0.675275
gene4016	CP001363.1:3506817-3507747	yhcC	1.26096	0.979083	0.00810487	0.273767
gene4071	CP001363.1:3561996-3563001	STM14_4072	1.25994	0.465945	0.195069	0.598929
gene1040	CP001363.1:959954-961339	artQ	1.25755	0	0.524434	0.733115
gene1603	CP001363.1:1410050-1411442	ydjN	1.25683	-0.1	1	0.356828
gene3051	CP001363.1:2655594-2656473	dapA	1.25566	0	0.926577	0.329085
gene2994	CP001363.1:2601361-2602081	yfeJ	1.25427	0.876455	0.0392051	0.338615
gene1831	CP001363.1:1603307-1603700	ydeI	1.25417	-0.1	0.584824	0.769342
gene2023	CP001363.1:1779788-1779902	STM14_2024	1.25008	0.505593	0.0320114	0.712475
gene1606	CP001363.1:1413132-1413669	yniB	1.24884	0.707553	0.206475	0.334811
gene3823	CP001363.1:3337827-3338253	exbD	1.24735	0	0.512901	0.734452
gene2377	CP001363.1:2059062-2060550	fliC	1.2458	-0.1	0.398465	0.947337
gene3625	CP001363.1:3183028-3183160	STM14_3626	1.24545	0.23195	0.0311337	0.982364
gene3873	CP001363.1:3378672-3380352	yqiK	1.24436	1.03848	0.0198522	0.186032
gene4565	CP001363.1:3999122-3999679	yicN	1.24427	0.816116	0.0464723	0.381683
gene1086	CP001363.1:1001940-1002111	STM14_1087	1.24366	-0.1	0.981162	0.362503
gene4158	CP001363.1:3620172-3620763	slyD	1.24079	-0.1	1	0.340795
gene2844	CP001363.1:2463225-2466409	menB	1.24042	0.734244	0.17323	0.332943
gene2341	CP001363.1:2033683-2033827	STM14_2342	1.23776	0.667667	0.0453162	0.524779
gene2583	CP001363.1:2222477-2223791	rfbH	1.23733	0	1	0.237328
gene1318	CP001363.1:1198724-1198952	yceK	1.23698	0	0.501277	0.735705
gene5387	CP001363.1:4749509-4751594	STM14_5388	1.23524	0.782186	0.134003	0.319055
gene4322	CP001363.1:3777640-3779683	prlC	1.23396	0	0.501746	0.732214
gene268	CP001363.1:267150-267696	fabZ	1.23395	-0.1	0.975355	0.3586
gene638	CP001363.1:609368-610376	fimH	1.23329	0.838042	0.0103326	0.384913
gene1369	CP001363.1:1238597-1239839	fabF	1.23305	-0.1	1	0.333048
gene219	CP001363.1:217101-217557	dksA	1.23264	0	1	0.232641
gene386	CP001363.1:375521-377314	STM14_0387	1.23244	0.837419	0.00837916	0.386641
gene5297	CP001363.1:4664394-4664739	ytfP	1.23006	0.542733	0.326475	0.360851
gene3887	CP001363.1:3394518-3396501	rpoD	1.22989	-0.1	0.982038	0.347851
gene1413	CP001363.1:1282095-1283087	STM14_1414	1.22987	0.758789	0.124489	0.346597
gene3688	CP001363.1:3234726-3235968	gcvT	1.22718	-0.1	0.747739	0.579437
gene2029	CP001363.1:1785561-1786068	tpx	1.22643	0	1	0.226429
gene1785	CP001363.1:1565233-1565359	STM14_1786	1.22591	0.624766	0.0711487	0.529995
gene1807	CP001363.1:1583767-1584385	STM14_1808	1.22419	0.822063	0.00522157	0.396906
gene2702	CP001363.1:2341996-2344230	folE	1.22338	0	0.614817	0.608564
gene569	CP001363.1:543574-544509	ybaB	1.22319	-0.1	1	0.323192
gene2052	CP001363.1:1802824-1803613	fabI	1.21998	-0.1	1	0.319978
gene3116	CP001363.1:2732674-2733061	nifU	1.2188	0	1	0.218803
gene3975	CP001363.1:3475035-3475563	secG	1.2186	-0.1	1	0.318602
gene4307	CP001363.1:3761359-3761917	STM14_4308	1.21301	-0.1	0.907678	0.405331
gene4773	CP001363.1:4188554-4189316	udp	1.21263	-0.1	1	0.312632
gene4989	CP001363.1:4379488-4383517	rpoB	1.21185	0	1	0.211849
gene1415	CP001363.1:1283258-1284509	icdA	1.21167	-0.1	1	0.311671
gene3118	CP001363.1:2734355-2734475	STM14_3119	1.21156	-0.1	1	0.311556
gene1367	CP001363.1:1237385-1238120	fabG	1.20869	-0.1	1	0.308686
gene4914	CP001363.1:4310699-4310939	yiiU	1.20791	-0.1	1	0.307908
gene1110	CP001363.1:1025978-1026263	ihfB	1.20746	0	1	0.207456
gene5381	CP001363.1:4742043-4742574	idnK	1.20392	0.806903	0.0224854	0.374533
gene3538	CP001363.1:3094627-3095536	cysD	1.20004	0	0.827038	0.373007
gene4832	CP001363.1:4244328-4245180	yihR	1.19821	0.843841	0.0158114	0.338557
gene404	CP001363.1:391748-392390	STM14_0405	1.19559	0.66011	0.00396619	0.531518
gene1043	CP001363.1:963052-963568	ybjP	1.1954	0	0.660823	0.534582
gene3963	CP001363.1:3462430-3464566	pnp	1.19294	-0.1	0.903571	0.389372
gene1368	CP001363.1:1238275-1238512	acpP	1.18859	0	1	0.18859
gene2996	CP001363.1:2602532-2603072	yfeL	1.18511	0.743681	0.0392153	0.402212
gene3053	CP001363.1:2656618-2657661	bcp	1.18493	0	0.816619	0.368314
gene1991	CP001363.1:1751105-1751516	hslJ	1.17981	0.421733	0.333509	0.424567
gene1538	CP001363.1:1363113-1363362	yeaQ	1.1785	0	0.685098	0.4934
gene2663	CP001363.1:2307920-2308652	yehV	1.17569	0.357949	0.0448434	0.772898
gene2840	CP001363.1:2456665-2463128	STM14_2841	1.17266	0.359436	0.0783315	0.734892
gene2234	CP001363.1:1956016-1959902	yebS	1.16832	0.773909	0.0524693	0.341941
gene4353	CP001363.1:3807399-3807591	STM14_4354	1.16692	0.654068	0.0447472	0.468108
gene673	CP001363.1:637721-638375	nfnB	1.16682	0.38937	0.416251	0.361198
gene5161	CP001363.1:4546068-4546173	STM14_5162	1.16581	-0.1	0.410375	0.85544
gene5065	CP001363.1:4446980-4449571	STM14_5066	1.16554	0.834884	0.0105346	0.320123
gene3738	CP001363.1:3276060-3277008	gshB	1.16463	0.647076	0.262031	0.255528
gene1081	CP001363.1:994688-995565	STM14_1082	1.16424	0	1	0.16424
gene4108	CP001363.1:3590793-3591303	def	1.16154	0	0.630016	0.531528
gene940	CP001363.1:877201-880160	ybhN	1.1611	0.498454	0.0904129	0.572231
gene3742	CP001363.1:3279067-3280048	yggR	1.16103	0.894614	0.00513028	0.261287
gene2039	CP001363.1:1792436-1793105	pspA	1.16099	-0.1	0.572563	0.688432
gene3927	CP001363.1:3433051-3433432	rnpB	1.15912	0	1	0.159125
gene4294	CP001363.1:3749624-3750605	rpoH	1.15791	0	0.779329	0.378578
gene529	CP001363.1:503902-504526	clpP	1.1579	0	1	0.157898
gene4309	CP001363.1:3763269-3764319	yhhT	1.15356	0.557047	0.0556416	0.540872
gene1618	CP001363.1:1422177-1424106	thrS	1.15308	-0.1	1	0.253079
gene5501	CP001363.1:4849991-4851659	yjjK	1.15257	0	0.869967	0.282608
gene5301	CP001363.1:4668327-4671302	fbp	1.15166	-0.1	1	0.251664
gene4778	CP001363.1:4194194-4194449	tatA	1.15109	-0.1	1	0.251088
gene1131	CP001363.1:1049837-1051238	asnS	1.14828	-0.1	1	0.248281
gene4098	CP001363.1:3580976-3583968	rrlD	1.1481	-0.1	1	0.248101
gene1356	CP001363.1:1226516-1229720	rne	1.14752	0.511969	0.448897	0.186649
gene5241	CP001363.1:4617405-4617714	hfq	1.14494	0	1	0.144938
gene3756	CP001363.1:3288886-3289263	STM14_3757	1.14411	-0.1	0.469521	0.774588
gene1564	CP001363.1:1378669-1379795	gapA	1.14294	0	1	0.142937
gene3127	CP001363.1:2739871-2740885	asrC	1.14111	0.635731	0.0103492	0.495027
gene1213	CP001363.1:1119308-1120361	ompA	1.14083	-0.1	1	0.240829
gene4990	CP001363.1:4383593-4387817	rpoC	1.13788	-0.1	1	0.237881
gene1759	CP001363.1:1545510-1545741	ydgT	1.13393	-0.1	0.5501	0.683827
gene4032	CP001363.1:3524448-3525205	sspA	1.13028	-0.1	1	0.23028
gene910	CP001363.1:849520-850516	ybhE	1.13025	0.254859	0.316162	0.559228
gene1559	CP001363.1:1374165-1374912	mipA	1.12996	0	1	0.129958
gene1362	CP001363.1:1233435-1233957	yceD	1.12992	0	1	0.129919
gene3982	CP001363.1:3481375-3481669	yhbY	1.12803	-0.1	0.8582	0.369828
gene3707	CP001363.1:3248649-3249729	fba	1.12704	-0.1	1	0.227045
gene4460	CP001363.1:3908708-3910195	secB	1.12339	0	1	0.123394
gene1098	CP001363.1:1013454-1015737	pflB	1.12282	-0.1	1	0.222822
gene1254	CP001363.1:1150702-1151506	hpaH	1.12162	0.69123	0.0112396	0.419154
gene544	CP001363.1:517458-521005	mdlB	1.11839	0.832777	0.035682	0.249934
gene4712	CP001363.1:4138526-4138856	trxA	1.11809	-0.1	1	0.218091
gene2276	CP001363.1:1979523-1979643	STM14_2277	1.11725	0	0.587053	0.530193
gene4558	CP001363.1:3993521-3994382	gatY_2	1.11355	0.703719	0.00584855	0.403978
gene534	CP001363.1:509360-511756	cypD	1.11321	0.475261	0.232427	0.405527
gene4178	CP001363.1:3635080-3635653	ppiA	1.11256	0	0.828061	0.284502
gene4830	CP001363.1:4240820-4242203	yihP	1.11001	0.707543	0.00868809	0.393774
gene1328	CP001363.1:1204582-1205701	solA	1.10799	0.615077	0.190251	0.302661
gene1886	CP001363.1:1655157-1655373	yddX	1.1073	0	0.419676	0.687625
gene731	CP001363.1:693410-693620	cspE	1.10673	-0.1	1	0.206731
gene3981	CP001363.1:3480622-3481249	rrmJ	1.10546	0	0.702363	0.403099
gene1599	CP001363.1:1407089-1409342	katE	1.10431	0.0667834	0.460232	0.577298
gene1277	CP001363.1:1165940-1170286	putA	1.10405	0	0.719498	0.384551
gene4462	CP001363.1:3910576-3911008	yibN	1.10128	0	1	0.10128
gene3504	CP001363.1:3067568-3068383	STM14_3505	1.10109	0	0.575038	0.526056
gene3708	CP001363.1:3249830-3250994	pgk	1.10087	-0.1	1	0.200873
gene2284	CP001363.1:1985473-1986133	yebE	1.10081	0.0385775	0.25297	0.809261
gene4469	CP001363.1:3917608-3918805	kbl	1.0996	-0.1	0.682918	0.516683
gene2841	CP001363.1:2456665-2463128	pmrD	1.0986	0.0772924	0.213682	0.807625
gene2015	CP001363.1:1771176-1773159	STM14_2016	1.09163	0.7106	0.0044591	0.376573
gene2631	CP001363.1:2277080-2278999	STM14_2632	1.09066	0.677318	0.00671521	0.406624
gene4895	CP001363.1:4294189-4295782	ydeV	1.08988	0.688359	0.0167698	0.384748
gene3689	CP001363.1:3234726-3235968	STM14_3690	1.08965	-0.1	0.60855	0.581095
gene3858	CP001363.1:3366824-3368398	tolC	1.08881	0	0.803324	0.285489
gene5106	CP001363.1:4484224-4484938	aphA	1.08841	0.449638	0.116371	0.522403
gene4821	CP001363.1:4229182-4232791	typA	1.08758	-0.1	1	0.187576
gene5513	CP001363.1:4862344-4864882	sthB	1.08721	0.755028	0.00643257	0.325748
gene4766	CP001363.1:4181463-4183360	metR	1.08622	0.509149	0.0365626	0.540508
gene494	CP001363.1:472219-472639	nusB	1.08461	-0.1	0.630103	0.554507
gene1810	CP001363.1:1584395-1589371	STM14_1811	1.08419	0.660381	0.0112265	0.412587
gene269	CP001363.1:267699-270229	lpxA	1.08404	-0.1	0.803695	0.380345
gene1633	CP001363.1:1435025-1435217	ydiE	1.0803	0	0.362269	0.71803
gene2408	CP001363.1:2083024-2083243	STM14_2409	1.07947	0	0.654948	0.424525
gene896	CP001363.1:837472-837664	STM14_0897	1.07735	0.394886	0.0105897	0.671873
gene1114	CP001363.1:1031559-1032792	ycaQ	1.0762	0.71002	0.0249842	0.341193
gene2298	CP001363.1:1995396-1997804	yebA	1.0722	0.501503	0.121608	0.449089
gene1670	CP001363.1:1469354-1469591	lpp	1.07003	-0.1	1	0.170028
gene472	CP001363.1:453950-455270	brnQ	1.06981	0.405522	0.180816	0.483471
gene2112	CP001363.1:1853816-1856495	adhE	1.06963	0	0.426873	0.642758
gene3860	CP001363.1:3368506-3369178	ygiB	1.06896	0	1	0.0689636
gene655	CP001363.1:619661-619901	STM14_0656	1.06618	0.436028	0.0285171	0.601633
gene4244	CP001363.1:3701903-3702230	glpE	1.06592	0	0.399379	0.666537
gene2279	CP001363.1:1980946-1981321	yobA	1.06244	0.298277	0.227802	0.536361
gene3481	CP001363.1:3046991-3048023	sipD	1.06024	0.532754	0.0235035	0.50398
gene3671	CP001363.1:3218357-3219875	lysS	1.05595	-0.1	0.854151	0.301802
gene475	CP001363.1:458765-459368	STM14_0476	1.05529	-0.1	1	0.155287
gene717	CP001363.1:680484-681291	rna	1.05343	0.273253	0.247664	0.53251
gene3962	CP001363.1:3461436-3462321	nlpI	1.05092	-0.1	0.905228	0.245695
gene3968	CP001363.1:3466793-3469472	infB	1.04486	-0.1	0.730224	0.41464
gene972	CP001363.1:902909-903137	STM14_973	1.04229	0	0.469429	0.57286
gene4824	CP001363.1:4232845-4235681	STM14_4825	1.04204	0.589419	0.00687723	0.445738
gene3454	CP001363.1:3023828-3026018	fhlA	1.04195	0.572109	0.0338486	0.435994
gene5146	CP001363.1:4531193-4536213	nrfE	1.04074	0.620014	0.00193789	0.41879
gene3289	CP001363.1:2878990-2879329	smpA	1.03894	-0.1	0.897364	0.241576
gene4503	CP001363.1:3946551-3946725	STM14_4504	1.0382	0.0360559	0.002143	1
gene3492	CP001363.1:3053907-3058613	invC	1.03816	0.581088	0.00751369	0.449559
gene3260	CP001363.1:2856032-2858606	clpB	1.03679	0.0693283	0.382529	0.584937
gene559	CP001363.1:533112-534306	acrA	1.03629	-0.1	0.795855	0.340439
gene371	CP001363.1:361657-363115	pepD	1.0361	0.320099	0.460414	0.255588
gene1932	CP001363.1:1696601-1696807	STM14_1933	1.03426	0	0.0682219	0.966042
gene2989	CP001363.1:2596443-2598171	ptsI	1.03421	0	0.865564	0.168648
gene2115	CP001363.1:1857971-1858385	hns	1.03402	-0.1	1	0.134022
gene274	CP001363.1:274886-276650	STM14_0275	1.03347	0.74064	0.0199155	0.272919
gene1308	CP001363.1:1189294-1189750	csgB	1.03057	0.50014	0.00323831	0.527188
gene2808	CP001363.1:2430901-2431786	STM14_2809	1.02901	0.719057	0.00667533	0.303276
gene1609	CP001363.1:1415065-1415998	pfkB	1.02518	0	0.465514	0.55967
gene3915	CP001363.1:3417860-3418226	yhaH	1.02295	0	0.579629	0.443323
gene3749	CP001363.1:3284602-3285649	ansB	1.02225	-0.1	0.230994	0.891255
gene3696	CP001363.1:3240865-3241195	ygfE	1.02149	0	0.832664	0.188831
gene550	CP001363.1:525117-525233	ffs	1.02141	0.00366452	0.155514	0.862229
gene2734	CP001363.1:2364077-2364797	yeiU	1.02092	-0.1	0.329567	0.791356
gene4656	CP001363.1:4084745-4086116	glmU	1.02066	-0.1	0.714433	0.406223
gene303	CP001363.1:299796-300567	yafE	1.02063	0.388625	0.0434998	0.588506
gene338	CP001363.1:332770-333217	STM14_0339	1.02057	0.683082	0.00973747	0.327754
gene679	CP001363.1:640371-641490	ybdK	1.01677	0.0491384	0.087976	0.879651
gene3467	CP001363.1:3033575-3036293	orgB	1.01546	-0.1	0.211805	0.903659
gene3182	CP001363.1:2801005-2801584	STM14_3183	1.01539	0.738481	0.013031	0.263879
gene1944	CP001363.1:1707514-1708183	STM14_1945	1.01491	0	0.686552	0.328354
gene3112	CP001363.1:2729411-2729747	fdx	1.01455	-0.1	0.746291	0.368261
gene1550	CP001363.1:1367588-1368211	STM14_1551	1.01289	-0.1	0.128295	0.984594
gene2574	CP001363.1:2210912-2212319	gnd	1.01283	0	0.680526	0.332299
gene957	CP001363.1:891947-892444	STM14_958	1.01159	0	0.0115851	1
gene571	CP001363.1:544595-546494	htpG	1.0112	-0.1	0.845353	0.265844
gene2292	CP001363.1:1992661-1992874	STM14_2293	1.01065	0	0.0106507	1
gene2997	CP001363.1:2603202-2604114	cysM	1.0098	0.454765	0.137987	0.417047
gene4072	CP001363.1:3563001-3563601	STM14_4073	1.00969	0.423936	0.129628	0.456122
gene4887	CP001363.1:4287079-4288925	ushB	1.00858	-0.1	0.239787	0.868789
gene1337	CP001363.1:1211937-1212861	mviM	1.00762	0.69431	0.087691	0.225621
gene3143	CP001363.1:2759419-2759548	STM14_3144	1.00683	0	0.00682741	1
gene5338	CP001363.1:4702289-4704203	STM14_5339	1.00621	0.668012	0.0273976	0.310801
gene3574	CP001363.1:3136506-3136860	csrB	1.00616	0	1	0.00615584
gene4797	CP001363.1:4211804-4214797	rrlA	1.00483	0	0.698644	0.306183
gene809	CP001363.1:757624-758254	fldA	1.00472	-0.1	0.786204	0.318519
gene4857	CP001363.1:4263946-4265130	STM14_4858	1.00351	0	0.00351357	1
gene5431	CP001363.1:4788755-4789030	yjiS	1.00343	0	0.00342673	1
gene4029	CP001363.1:3522014-3522908	nanA	1.00309	-0.1	0.159775	0.943316
gene3685	CP001363.1:3230903-3231050	STM14_3686	1.00297	0	0.00296763	1
gene1035	CP001363.1:956950-957271	STM14_1036	1.00278	0.46249	0.0308881	0.509404
gene1282	CP001363.1:1172346-1173514	STM14_1283	1.0027	0	0.296294	0.706404
gene1827	CP001363.1:1599664-1601923	STM14_1828	1.00222	0	0.00221702	1
gene4855	CP001363.1:4263769-4263904	STM14_4856	1.00206	0	0.00205618	1
gene4942	CP001363.1:4340771-4341965	STM14_4943	1.00178	0	0.00177532	1
gene5153	CP001363.1:4538727-4538883	STM14_5154	1.0017	0	0.00169676	1
gene3068	CP001363.1:2672446-2672584	STM14_3069	1.00166	0	0.00165853	1
gene4534	CP001363.1:3974934-3975075	STM14_4535	1.00158	0	0.0015804	1
gene4970	CP001363.1:4366769-4369761	rrlB	1.00147	0	0.69391	0.307557
gene493	CP001363.1:471728-472199	ribH	1.00098	-0.1	0.299826	0.801151
gene3302	CP001363.1:2899471-2899639	STM14_3303	1.00091	0	0.000913142	1
gene825	CP001363.1:772852-774729	STM14_0826	1.00074	0	0.000737818	1
gene991	CP001363.1:921056-922595	yliB	1.00074	0.388584	0.126252	0.4859
gene4923	CP001363.1:4319347-4319560	rpmE	1	0	1	7.61794e-09
gene1041	CP001363.1:961345-962077	artI	1	0	1	0
gene1079	CP001363.1:993556-994525	trxB	1	0	1	0
gene2060	CP001363.1:1810466-1810830	STM14_2061	1	0	1	0
gene2238	CP001363.1:1961533-1961773	STM14_2239	1	0	1	0
gene3382	CP001363.1:2969543-2969882	ygaM	1	0	1	0
gene3416	CP001363.1:2995088-2996150	recA	1	0	1	0
gene3716	CP001363.1:3255531-3257523	tktA	1	0	1	0
gene4094	CP001363.1:3580369-3580480	STM14_4095	1	0	1	0
gene4397	CP001363.1:3849550-3849841	yiaG	1	0	1	0
gene4999	CP001363.1:4390602-4392503	thiH	1	0	1	0
gene5004	CP001363.1:4392504-4395967	thiC	1	0	1	0
gene5096	CP001363.1:4475030-4475243	yjbJ	1	0	1	0
gene520	CP001363.1:494948-497873	cyoC	1	0	1	0
gene5205	CP001363.1:4587424-4587898	groES	1	0	1	0
gene526	CP001363.1:501693-502011	bolA	1	0	1	0
gene870	CP001363.1:817787-818312	pal	1	0	1	0
gene895	CP001363.1:836702-837455	gpmA	1	0	1	0
gene871	CP001363.1:818321-819254	ybgF	0.999862	0	0.675027	0.324835
gene278	CP001363.1:280750-281216	rof	0.998997	-0.1	0.557238	0.541758
gene5074	CP001363.1:4453702-4455352	pgi	0.997611	0	0.795949	0.201662
gene4080	CP001363.1:3568594-3568738	STM14_4081	0.995597	0	0.00335465	0.992242
gene4198	CP001363.1:3656121-3656643	aroK	0.994384	-0.1	0.898783	0.195601
gene4172	CP001363.1:3629503-3630136	crp	0.992924	-0.1	1	0.092924
gene1508	CP001363.1:1345490-1345958	STM14_1509	0.992265	-0.1	0.308417	0.783848
gene2687	CP001363.1:2329474-2330565	yohJ	0.992209	0.41225	0.0321064	0.547853
gene2022	CP001363.1:1778781-1779651	STM14_2023	0.990911	0.335222	0.115493	0.540196
gene4543	CP001363.1:3981505-3983345	STM14_4544	0.989748	0.560012	0.0123347	0.417402
gene265	CP001363.1:263083-265498	yaeT	0.987589	0	0.688124	0.299466
gene3970	CP001363.1:3471026-3471479	yhbC	0.986132	-0.1	0.616225	0.469906
gene4106	CP001363.1:3589092-3590662	smg	0.985249	0	0.61298	0.372269
gene3706	CP001363.1:3247562-3248423	yggB	0.984949	0	0.603682	0.381267
gene401	CP001363.1:389474-390679	STM14_0402	0.984837	0.683083	0.0350485	0.266705
gene1408	CP001363.1:1276099-1278237	phoP	0.984571	0	0.984571	0
gene1286	CP001363.1:1174785-1176282	STM14_1287	0.98241	0.514875	0.0452946	0.422241
gene1138	CP001363.1:1055189-1056392	pncB	0.981955	0.00272394	0.390624	0.588607
gene5243	CP001363.1:4619280-4620540	hflK	0.981811	0	0.821251	0.16056
gene2913	CP001363.1:2530241-2531156	accD	0.978938	0	0.72297	0.255968
gene5219	CP001363.1:4595309-4595669	frdD	0.978812	-0.1	0.265421	0.813391
gene4073	CP001363.1:3563668-3563851	STM14_4074	0.977687	0	0.564821	0.412865
gene1344	CP001363.1:1216409-1216826	flgB	0.97619	-0.1	0.0991663	0.977024
gene2232	CP001363.1:1954606-1955293	proQ	0.971491	-0.1	0.932609	0.138882
gene1347	CP001363.1:1217970-1219182	flgE	0.971048	-0.1	0.107921	0.963126
gene5506	CP001363.1:4854854-4856368	rob	0.97009	0.242689	0.477313	0.250088
gene2762	CP001363.1:2388750-2389080	STM14_2763	0.969494	0.409114	0.00113363	0.559247
gene730	CP001363.1:692650-693223	pagP	0.969009	-0.1	0.174639	0.89437
gene1195	CP001363.1:1100626-1101597	STM14_1196	0.968699	0.399538	0.0146576	0.554504
gene3686	CP001363.1:3231275-3234149	gcvP	0.968676	-0.1	0.539552	0.529124
gene4492	CP001363.1:3937212-3938869	dut	0.964845	-0.1	0.593249	0.471596
gene4461	CP001363.1:3910238-3910490	grxC	0.964574	-0.1	0.967109	0.0974646
gene3196	CP001363.1:2811770-2811908	STM14_3197	0.96388	0	0.00288555	0.960995
gene1544	CP001363.1:1364114-1366062	STM14_1545	0.962948	0	0.0102381	0.95271
gene4441	CP001363.1:3887873-3888482	yibF	0.961836	0	0.459802	0.502035
gene5000	CP001363.1:4390602-4392503	thiG	0.961145	0	0.961145	0
gene292	CP001363.1:289888-291432	rrsH	0.960772	-0.1	1	0.0607722
gene5222	CP001363.1:4596085-4598603	frdA	0.957783	-0.1	0.235246	0.822537
gene1427	CP001363.1:1291828-1292914	STM14_1428	0.957061	-0.1	0.784215	0.272846
gene2649	CP001363.1:2293807-2294122	STM14_2650	0.956754	0	0.444393	0.512361
gene3466	CP001363.1:3033575-3036293	orgC	0.955079	-0.1	0.162691	0.892388
gene1704	CP001363.1:1500007-1501002	ssaJ	0.953859	0.412955	0.00819176	0.532713
gene2210	CP001363.1:1937905-1939788	STM14_2211	0.952674	0.0963912	0.115087	0.741196
gene4053	CP001363.1:3541926-3542397	argR	0.951633	0	0.466553	0.48508
gene1349	CP001363.1:1219971-1220754	flgG	0.950091	-0.1	0.0888268	0.961264
gene3245	CP001363.1:2842487-2842907	trxC	0.949078	0	0.949078	0
gene3401	CP001363.1:2986504-2987020	luxS	0.947042	-0.1	0.987682	0.0593596
gene5022	CP001363.1:4410151-4413143	rrlE	0.946217	0	0.635828	0.310389
gene1738	CP001363.1:1526025-1529661	STM14_1739	0.945495	0.497232	0.0468577	0.401405
gene4772	CP001363.1:4187483-4188296	dlhH	0.940242	0.0247388	0.159207	0.756296
gene1348	CP001363.1:1219202-1219958	flgF	0.939509	-0.1	0.076297	0.963212
gene3609	CP001363.1:3164084-3172343	ptr	0.937009	0.568257	0.0436275	0.325125
gene3537	CP001363.1:3092586-3094618	cysN	0.935943	0	0.598168	0.337775
gene2038	CP001363.1:1791793-1792377	pspB	0.934924	-0.1	0.304484	0.73044
gene4557	CP001363.1:3993242-3993512	STM14_4558	0.934312	0.39772	0.016387	0.520205
gene4236	CP001363.1:3694237-3695257	rtcA	0.934075	0.403068	0.08137	0.449637
gene4687	CP001363.1:4115720-4118712	rrlC	0.931681	0	0.62326	0.308421
gene1345	CP001363.1:1216829-1217234	flgC	0.929174	-0.1	0.0614928	0.967681
gene4406	CP001363.1:3855539-3856451	glyQ	0.927915	-0.1	0.628213	0.399702
gene4067	CP001363.1:3557414-3558458	mreB	0.92778	-0.1	0.817815	0.209965
gene28	CP001363.1:24468-25798	bcfB	0.926491	0.570085	0.0169082	0.339497
gene609	CP001363.1:581775-583023	STM14_0610	0.925848	0.52713	0.00295554	0.395762
gene296	CP001363.1:291943-295036	rrlH	0.92543	0	0.607646	0.317783
gene456	CP001363.1:440791-441353	STM14_0457	0.923571	0.0979177	0.00515863	0.820495
gene4765	CP001363.1:4181463-4183360	yigM	0.923228	0.115049	0.0408908	0.767288
gene3663	CP001363.1:3214294-3215070	STM14_3664	0.923143	0	0.442154	0.480989
gene1621	CP001363.1:1424995-1425352	rplT	0.921566	-0.1	1	0.0215663
gene4091	CP001363.1:3579520-3579742	yhdV	0.920446	0	0.279639	0.640807
gene191	CP001363.1:190307-190670	yacL	0.919592	0	0.264353	0.655239
gene267	CP001363.1:266109-267135	lpxD	0.919572	-0.1	0.661433	0.358139
gene4793	CP001363.1:4209749-4211291	rrsA	0.91943	0	0.61779	0.301641
gene3568	CP001363.1:3131709-3134405	ygcY	0.919215	-0.1	0.102356	0.916859
gene5221	CP001363.1:4596085-4598603	frdB	0.918809	-0.1	0.205832	0.812977
gene4877	CP001363.1:4280122-4280743	sodA	0.918795	-0.1	1	0.0187948
gene1638	CP001363.1:1437745-1440124	pps	0.916014	-0.1	1	0.0160142
gene1705	CP001363.1:1501019-1503221	STM14_1706	0.915659	0.444664	0.00767083	0.463324
gene2373	CP001363.1:2056151-2056871	fliA	0.915447	-0.1	0.0589951	0.956452
gene4055	CP001363.1:3543128-3543395	STM14_4056	0.914556	0	0.224308	0.690248
gene460	CP001363.1:442551-443229	aroM	0.91383	0.205479	0.237829	0.470522
gene4259	CP001363.1:3722326-3723433	asd	0.913339	0	0.544453	0.368885
gene2859	CP001363.1:2479212-2481904	nuoK	0.912881	-0.1	0.391412	0.62147
gene1063	CP001363.1:981026-983303	clpA	0.912791	0	0.912791	0
gene862	CP001363.1:812763-813295	ybgT	0.912187	0	0.912187	2.39912e-10
gene1732	CP001363.1:1522425-1522833	gloA	0.911757	0	0.734645	0.177112
gene257	CP001363.1:255984-256836	tsf	0.910693	-0.1	1	0.0106931
gene4054	CP001363.1:3542761-3543025	yhcN	0.910069	0	0.149394	0.760675
gene1996	CP001363.1:1756107-1756542	ynaF	0.910003	0	0.451044	0.458959
gene4417	CP001363.1:3863081-3866249	bax	0.90973	-0.1	0.469336	0.540394
gene3969	CP001363.1:3469496-3470999	nusA	0.90889	-0.1	0.622183	0.386708
gene1923	CP001363.1:1686849-1688143	yncB	0.908769	-0.1	0.439879	0.56889
gene3352	CP001363.1:2949635-2950726	STM14_3353	0.907901	-0.1	0.0460341	0.961867
gene814	CP001363.1:760254-761895	pgm	0.907709	0	0.728457	0.179252
gene2186	CP001363.1:1920440-1920557	STM14_2187	0.907409	-0.1	0.00740947	1
gene869	CP001363.1:816460-817753	tolB	0.907136	-0.1	0.96101	0.0461262
gene2998	CP001363.1:2604181-2607993	cysA	0.904925	0	0.519226	0.385699
gene4941	CP001363.1:4338075-4340577	STM14_4942	0.904304	0	0.00116949	0.903134
gene3115	CP001363.1:2732322-2732646	iscA	0.903413	-0.1	1	0.00341287
gene3463	CP001363.1:3032211-3032319	STM14_3464	0.902829	-0.1	0.0671163	0.935713
gene2261	CP001363.1:1973493-1973676	STM14_2262	0.902709	-0.1	0.208979	0.793729
gene4689	CP001363.1:4118718-4118921	rrfC	0.902577	0	0.339842	0.562735
gene1382	CP001363.1:1250769-1251795	nagZ	0.902493	0.561267	0.120611	0.220616
gene1183	CP001363.1:1088396-1088930	sodC_1	0.90135	0	0.342904	0.558446
gene969	CP001363.1:900253-900506	STM14_970	0.901048	0	0.901048	0
gene3681	CP001363.1:3227152-3227812	yqfA	0.900025	0	0.318767	0.581258
gene1620	CP001363.1:1424747-1424945	rpmI	0.900014	-0.1	1	1.43206e-05
gene4095	CP001363.1:3580520-3580642	rrfF	0.900002	-0.1	1	1.66919e-06
gene1527	CP001363.1:1358165-1359201	STM14_1528	0.9	-0.1	1	7.03639e-11
gene4075	CP001363.1:3563993-3564464	accB	0.9	-0.1	1	5.37713e-13
gene1022	CP001363.1:946125-946389	grxA	0.9	-0.1	1	0
gene1042	CP001363.1:962094-962823	artP	0.9	-0.1	1	0
gene1074	CP001363.1:988675-989205	infA	0.9	-0.1	1	0
gene1109	CP001363.1:1024149-1025823	rpsA	0.9	-0.1	1	0
gene1129	CP001363.1:1048139-1049231	ompF	0.9	-0.1	1	0
gene1209	CP001363.1:1115817-1116152	rmf	0.9	-0.1	1	0
gene1270	CP001363.1:1163318-1163546	yccJ	0.9	-0.1	1	0
gene1274	CP001363.1:1164293-1164715	ymdF	0.9	-0.1	1	0
gene1387	CP001363.1:1255590-1255848	ycfR	0.9	-0.1	1	0
gene1507	CP001363.1:1345066-1345339	STM14_1508	0.9	-0.1	1	0
gene1528	CP001363.1:1359268-1359517	STM14_1529	0.9	-0.1	1	0
gene1662	CP001363.1:1462290-1462659	sufA	0.9	-0.1	1	0
gene1663	CP001363.1:1462667-1464155	sufB	0.9	-0.1	1	0
gene1664	CP001363.1:1464171-1467381	sufC	0.9	-0.1	1	0
gene1897	CP001363.1:1665149-1666238	nmpC	0.9	-0.1	1	0
gene1917	CP001363.1:1682561-1683623	STM14_1918	0.9	-0.1	1	0
gene2090	CP001363.1:1836246-1836429	yciG	0.9	-0.1	1	0
gene2123	CP001363.1:1863159-1863342	tyrT	0.9	-0.1	1	0
gene2150	CP001363.1:1886712-1888433	STM14_2151	0.9	-0.1	1	0
gene2151	CP001363.1:1886712-1888433	STM14_2152	0.9	-0.1	1	0
gene2152	CP001363.1:1888449-1889397	prsA	0.9	-0.1	1	0
gene2219	CP001363.1:1946951-1947161	cspC	0.9	-0.1	1	0
gene2220	CP001363.1:1947173-1947317	yobF	0.9	-0.1	1	0
gene2361	CP001363.1:2046990-2047066	glyW	0.9	-0.1	1	0
gene255	CP001363.1:254798-255727	STM14_0256	0.9	-0.1	1	0
gene256	CP001363.1:254798-255727	rpsB	0.9	-0.1	1	0
gene2561	CP001363.1:2197378-2198937	STM14_2562	0.9	-0.1	1	0
gene2564	CP001363.1:2201031-2202066	hisG	0.9	-0.1	1	0
gene2565	CP001363.1:2202168-2208303	hisD	0.9	-0.1	1	0
gene2566	CP001363.1:2202168-2208303	hisC	0.9	-0.1	1	0
gene2567	CP001363.1:2202168-2208303	hisB	0.9	-0.1	1	0
gene2568	CP001363.1:2202168-2208303	hisH	0.9	-0.1	1	0
gene2569	CP001363.1:2202168-2208303	hisA	0.9	-0.1	1	0
gene2570	CP001363.1:2202168-2208303	hisF	0.9	-0.1	1	0
gene2571	CP001363.1:2202168-2208303	hisI	0.9	-0.1	1	0
gene2689	CP001363.1:2330718-2331603	cdd	0.9	-0.1	1	0
gene2712	CP001363.1:2348104-2350304	cirA	0.9	-0.1	1	0
gene2713	CP001363.1:2348104-2350304	STM14_2714	0.9	-0.1	1	0
gene2736	CP001363.1:2365210-2365783	spr	0.9	-0.1	1	0
gene2748	CP001363.1:2377985-2378999	rplY	0.9	-0.1	1	0
gene2796	CP001363.1:2416995-2418256	ompC	0.9	-0.1	1	0
gene2869	CP001363.1:2490606-2491153	STM14_2870	0.9	-0.1	1	0
gene2909	CP001363.1:2527442-2527931	cvpA	0.9	-0.1	1	0
gene2962	CP001363.1:2576854-2578057	nupC	0.9	-0.1	1	0
gene3097	CP001363.1:2711621-2712147	ndk	0.9	-0.1	1	0
gene3132	CP001363.1:2745233-2746487	glyA	0.9	-0.1	1	0
gene3270	CP001363.1:2865391-2866462	aroF	0.9	-0.1	1	0
gene3276	CP001363.1:2869177-2869945	trmD	0.9	-0.1	1	0
gene3277	CP001363.1:2869989-2870538	rimM	0.9	-0.1	1	0
gene3278	CP001363.1:2870556-2870805	rpsP	0.9	-0.1	1	0
gene3344	CP001363.1:2937807-2941461	iroC	0.9	-0.1	1	0
gene3347	CP001363.1:2943823-2946004	iroN	0.9	-0.1	1	0
gene3409	CP001363.1:2990789-2990882	STM14_3410	0.9	-0.1	1	0
gene3411	CP001363.1:2991185-2991371	csrA	0.9	-0.1	1	0
gene3457	CP001363.1:3026605-3030037	sitA	0.9	-0.1	1	0
gene3458	CP001363.1:3026605-3030037	sitB	0.9	-0.1	1	0
gene3459	CP001363.1:3026605-3030037	sitC	0.9	-0.1	1	0
gene3460	CP001363.1:3026605-3030037	sitD	0.9	-0.1	1	0
gene3596	CP001363.1:3155344-3155572	ygdI	0.9	-0.1	1	0
gene3730	CP001363.1:3270284-3270758	yqgC	0.9	-0.1	1	0
gene3885	CP001363.1:3392307-3392523	rpsU	0.9	-0.1	1	0
gene3972	CP001363.1:3472106-3473450	argG	0.9	-0.1	1	0
gene3989	CP001363.1:3486396-3486654	rpmA	0.9	-0.1	1	0
gene3990	CP001363.1:3486673-3486985	rplU	0.9	-0.1	1	0
gene4035	CP001363.1:3526301-3526694	rpsI	0.9	-0.1	1	0
gene4036	CP001363.1:3526709-3527138	rplM	0.9	-0.1	1	0
gene4074	CP001363.1:3563866-3563971	STM14_4075	0.9	-0.1	1	0
gene4076	CP001363.1:3564474-3565824	accC	0.9	-0.1	1	0
gene4116	CP001363.1:3596734-3597118	rplQ	0.9	-0.1	1	0
gene4117	CP001363.1:3597158-3598148	rpoA	0.9	-0.1	1	0
gene4118	CP001363.1:3598173-3598794	rpsD	0.9	-0.1	1	0
gene4120	CP001363.1:3599233-3599590	rpsM	0.9	-0.1	1	0
gene4121	CP001363.1:3599736-3599853	rpmJ_2	0.9	-0.1	1	0
gene4122	CP001363.1:3599884-3601216	secY	0.9	-0.1	1	0
gene4124	CP001363.1:3601661-3601841	rpmD	0.9	-0.1	1	0
gene4125	CP001363.1:3601844-3602348	rpsE	0.9	-0.1	1	0
gene4126	CP001363.1:3602362-3602716	rplR	0.9	-0.1	1	0
gene4127	CP001363.1:3602725-3603259	rplF	0.9	-0.1	1	0
gene4128	CP001363.1:3603271-3603664	rpsH	0.9	-0.1	1	0
gene4129	CP001363.1:3603697-3603988	rpsN	0.9	-0.1	1	0
gene4130	CP001363.1:3604017-3604557	rplE	0.9	-0.1	1	0
gene4131	CP001363.1:3604571-3604886	rplX	0.9	-0.1	1	0
gene4132	CP001363.1:3604896-3605268	rplN	0.9	-0.1	1	0
gene4134	CP001363.1:3605431-3606287	rpmC	0.9	-0.1	1	0
gene4135	CP001363.1:3605431-3606287	rplP	0.9	-0.1	1	0
gene4136	CP001363.1:3606299-3607001	rpsC	0.9	-0.1	1	0
gene4137	CP001363.1:3607018-3607351	rplV	0.9	-0.1	1	0
gene4138	CP001363.1:3607365-3607644	rpsS	0.9	-0.1	1	0
gene4139	CP001363.1:3607660-3608482	rplB	0.9	-0.1	1	0
gene4140	CP001363.1:3608499-3609404	rplW	0.9	-0.1	1	0
gene4141	CP001363.1:3608499-3609404	rplD	0.9	-0.1	1	0
gene4142	CP001363.1:3609414-3610044	rplC	0.9	-0.1	1	0
gene4143	CP001363.1:3610076-3610388	rpsJ	0.9	-0.1	1	0
gene4146	CP001363.1:3611780-3611975	bfd	0.9	-0.1	1	0
gene4149	CP001363.1:3613415-3615530	fusA	0.9	-0.1	1	0
gene4150	CP001363.1:3615626-3616097	rpsG	0.9	-0.1	1	0
gene4151	CP001363.1:3616192-3616567	rpsL	0.9	-0.1	1	0
gene427	CP001363.1:416368-416644	yahO	0.9	-0.1	1	0
gene4488	CP001363.1:3935729-3935897	rpmG	0.9	-0.1	1	0
gene4489	CP001363.1:3935917-3936154	rpmB	0.9	-0.1	1	0
gene4582	CP001363.1:4012024-4012225	ysdA	0.9	-0.1	1	0
gene4633	CP001363.1:4059377-4059518	rpmH	0.9	-0.1	1	0
gene4659	CP001363.1:4087363-4087783	atpC	0.9	-0.1	1	0
gene4661	CP001363.1:4089212-4090076	atpG	0.9	-0.1	1	0
gene4662	CP001363.1:4090126-4091668	atpA	0.9	-0.1	1	0
gene4663	CP001363.1:4091680-4092214	atpH	0.9	-0.1	1	0
gene4664	CP001363.1:4092228-4092699	atpF	0.9	-0.1	1	0
gene4665	CP001363.1:4092758-4092998	atpE	0.9	-0.1	1	0
gene4666	CP001363.1:4093044-4093860	atpB	0.9	-0.1	1	0
gene4819	CP001363.1:4229182-4232791	glnA	0.9	-0.1	1	0
gene488	CP001363.1:468229-469198	tsx	0.9	-0.1	1	0
gene4935	CP001363.1:4333167-4335348	katG	0.9	-0.1	1	0
gene4978	CP001363.1:4373710-4373795	tyrU	0.9	-0.1	1	0
gene4981	CP001363.1:4374183-4375368	tuf_2	0.9	-0.1	1	0
gene4985	CP001363.1:4376685-4377114	rplK	0.9	-0.1	1	0
gene4986	CP001363.1:4377117-4377822	rplA	0.9	-0.1	1	0
gene4987	CP001363.1:4378241-4378739	rplJ	0.9	-0.1	1	0
gene5024	CP001363.1:4413498-4414223	STM14_5025	0.9	-0.1	1	0
gene51	CP001363.1:52279-52543	rpsT	0.9	-0.1	1	0
gene5113	CP001363.1:4489704-4490358	ssb	0.9	-0.1	1	0
gene518	CP001363.1:494046-494937	cyoE	0.9	-0.1	1	0
gene521	CP001363.1:494948-497873	cyoB	0.9	-0.1	1	0
gene5213	CP001363.1:4592440-4593007	efp	0.9	-0.1	1	0
gene5215	CP001363.1:4593309-4593456	ecnB	0.9	-0.1	1	0
gene5234	CP001363.1:4609714-4609790	glyY	0.9	-0.1	1	0
gene5274	CP001363.1:4643343-4643739	rpsF	0.9	-0.1	1	0
gene5276	CP001363.1:4644064-4644292	rpsR	0.9	-0.1	1	0
gene5277	CP001363.1:4644333-4644783	rplI	0.9	-0.1	1	0
gene528	CP001363.1:502357-503656	tig	0.9	-0.1	1	0
gene5350	CP001363.1:4715865-4716252	yjgF	0.9	-0.1	1	0
gene5469	CP001363.1:4823461-4823548	leuV	0.9	-0.1	1	0
gene548	CP001363.1:524048-524618	ybaY	0.9	-0.1	1	0
gene681	CP001363.1:642251-644635	fepA	0.9	-0.1	1	0
gene694	CP001363.1:659757-661370	entB	0.9	-0.1	1	0
gene697	CP001363.1:661860-664073	STM14_0698	0.9	-0.1	1	0
gene706	CP001363.1:671142-671706	ahpC	0.9	-0.1	1	0
gene76	CP001363.1:75880-77029	carA	0.9	-0.1	1	0
gene849	CP001363.1:796450-798080	STM14_0850	0.9	-0.1	1	0
gene882	CP001363.1:823407-823794	ybgS	0.9	-0.1	1	0
gene965	CP001363.1:898538-899042	dps	0.9	-0.1	1	0
gene3090	CP001363.1:2704599-2705778	yfgL	0.898115	0.285356	0.285781	0.326979
gene5086	CP001363.1:4465619-4467136	lamB	0.898089	-0.1	0.0739835	0.924105
gene4109	CP001363.1:3591318-3592266	fmt	0.89734	0	0.4954	0.40194
gene1378	CP001363.1:1248565-1248925	ycfF	0.896822	0	0.700981	0.195842
gene712	CP001363.1:677867-679757	ybdQ	0.895864	-0.1	0.995864	0
gene2122	CP001363.1:1863159-1863342	STM14_2123	0.893968	0	0.0911584	0.80281
gene1748	CP001363.1:1535715-1536321	gst	0.89385	0	0.532527	0.361323
gene4408	CP001363.1:3856472-3857019	STM14_4409	0.89317	0.20965	0.0602621	0.623258
gene3997	CP001363.1:3490435-3491477	yrbC	0.892653	-0.1	0.68956	0.303093
gene4737	CP001363.1:4159907-4160012	STM14_4738	0.892581	0	0.33827	0.554311
gene3376	CP001363.1:2967459-2967861	stpA	0.89246	-0.1	0.99246	0
gene1123	CP001363.1:1035764-1043034	mukB	0.891599	0.349684	0.191698	0.350217
gene5208	CP001363.1:4589665-4590185	yjeI	0.888805	-0.1	0.635481	0.353324
gene2816	CP001363.1:2439082-2440153	glpQ	0.888695	-0.1	0.988695	0
gene826	CP001363.1:774957-775164	ybfA	0.888483	0	0.399172	0.489311
gene3379	CP001363.1:2968559-2969009	STM14_3380	0.88808	0	0.25753	0.630549
gene1498	CP001363.1:1341717-1341825	STM14_1499	0.8839	0	0.0401107	0.843789
gene3193	CP001363.1:2810492-2811728	STM14_3194	0.88305	0.364047	0.00547817	0.513525
gene2547	CP001363.1:2185199-2185535	yeeX	0.882815	0	0.609429	0.273386
gene65	CP001363.1:66653-66893	STM14_0066	0.882609	0	0.0017468	0.880862
gene5023	CP001363.1:4413335-4413457	rrfE	0.881497	0	0.291704	0.589793
gene3728	CP001363.1:3268047-3270024	speA	0.88126	0	0.656717	0.224543
gene3762	CP001363.1:3293234-3293547	STM14_3763	0.881252	0	0.00363213	0.87762
gene2109	CP001363.1:1850296-1851928	oppA	0.880508	0	0.460048	0.420461
gene776	CP001363.1:732226-733251	STM14_0777	0.88029	0	0.650818	0.229472
gene3797	CP001363.1:3318583-3318703	STM14_3798	0.879635	0	0.198337	0.681297
gene4177	CP001363.1:3634212-3634972	yhfG	0.878247	0	0.409968	0.468278
gene1880	CP001363.1:1646036-1648112	STM14_1881	0.877981	0	0.352179	0.525802
gene2371	CP001363.1:2054594-2055395	fliY	0.877264	0	0.413189	0.464075
gene1665	CP001363.1:1464171-1467381	sufD	0.877101	-0.1	0.977101	0
gene5072	CP001363.1:4451434-4451876	STM14_5073	0.876794	0	0.133347	0.743447
gene3362	CP001363.1:2956258-2957773	STM14_3363	0.876602	-0.1	0.106747	0.869855
gene1330	CP001363.1:1206357-1206603	dinI	0.876468	-0.1	0.976468	4.31943e-14
gene4099	CP001363.1:3584320-3585864	rrsD	0.876014	-0.1	0.838375	0.137639
gene1911	CP001363.1:1679480-1680113	STM14_1912	0.875916	-0.1	0.167149	0.808767
gene3364	CP001363.1:2958075-2959053	STM14_3365	0.875641	0	0.16969	0.705951
gene2225	CP001363.1:1948323-1948467	yobG	0.873257	-0.1	0.179547	0.793711
gene1333	CP001363.1:1208512-1209160	grxB	0.872592	0	0.872592	0
gene2828	CP001363.1:2450985-2451768	yfaX	0.87175	0.461976	0.00382895	0.405946
gene4805	CP001363.1:4217782-4218406	dsbA	0.871623	-0.1	0.812321	0.159301
gene4615	CP001363.1:4038358-4040064	torR	0.871309	0.387614	0.0830722	0.400622
gene5445	CP001363.1:4802914-4804576	tsr	0.870981	-0.1	0.0542752	0.916705
gene4371	CP001363.1:3826034-3826937	dppC	0.870667	0	0.0727725	0.797894
gene818	CP001363.1:766192-766318	STM14_0819	0.870432	-0.1	0.0200145	0.950418
gene4655	CP001363.1:4082727-4084557	glmS	0.86994	0	0.57877	0.29117
gene56	CP001363.1:57202-57334	STM14_0057	0.868444	-0.1	0.726308	0.242136
gene999	CP001363.1:926969-927134	STM14_1000	0.868374	-0.1	0.0014587	0.966915
gene1091	CP001363.1:1007646-1007754	STM14_1092	0.867797	-0.1	0.0133328	0.954464
gene1814	CP001363.1:1591283-1591625	ynfB	0.866702	-0.1	0.749382	0.21732
gene5030	CP001363.1:4418518-4420739	STM14_5031	0.866337	-0.1	0.0228189	0.943518
gene173	CP001363.1:169085-169979	nadC	0.866067	0.464477	0.132386	0.269205
gene3771	CP001363.1:3300646-3301965	STM14_3772	0.865461	0.412067	0.0107442	0.442649
gene3263	CP001363.1:2860575-2861313	yfiO	0.865164	-0.1	0.755258	0.209906
gene2559	CP001363.1:2197378-2198937	yeeF	0.864704	-0.1	0.964704	0
gene4287	CP001363.1:3743066-3746031	livM	0.864562	0.240385	0.0174331	0.606744
gene2797	CP001363.1:2416995-2418256	STM14_2798	0.862602	0	0.0410424	0.82156
gene209	CP001363.1:209795-209966	STM14_0210	0.862397	-0.1	0.00422235	0.958174
gene4097	CP001363.1:3580765-3580887	rrfD	0.862224	0	0.44881	0.413414
gene3719	CP001363.1:3258657-3259578	speB	0.861562	-0.1	0.613315	0.348247
gene2495	CP001363.1:2144507-2145214	STM14_2496	0.861423	0.240677	0.0486374	0.572109
gene5348	CP001363.1:4712520-4715229	mgtA	0.860298	-0.1	0.0507071	0.909591
gene5003	CP001363.1:4392504-4395967	thiE	0.859966	-0.1	0.959966	0
gene2889	CP001363.1:2508238-2508854	STM14_2890	0.859466	0	0.00188985	0.857576
gene1366	CP001363.1:1236443-1237373	fabD	0.859304	-0.1	0.611244	0.348061
gene1733	CP001363.1:1522901-1523999	nemA	0.858491	0	0.385563	0.472928
gene4614	CP001363.1:4033877-4038229	torC	0.858273	0.458846	0.00145737	0.39797
gene2899	CP001363.1:2516042-2516825	hisJ	0.858246	-0.1	0.840547	0.117699
gene5287	CP001363.1:4654345-4654567	STM14_5288	0.858127	0	0.227099	0.631028
gene4996	CP001363.1:4388930-4390140	STM14_4997	0.857769	0	0.0692217	0.788547
gene4599	CP001363.1:4023607-4024027	ibpA	0.857428	-0.1	0.424443	0.532986
gene2584	CP001363.1:2223817-2224897	rfbG	0.856316	0	0.660393	0.195923
gene97	CP001363.1:95482-95773	STM14_0098	0.855981	0	0.0628421	0.793139
gene71	CP001363.1:70879-73837	citF2	0.855369	0.568893	0.00515782	0.281318
gene3469	CP001363.1:3033575-3036293	prgK	0.852577	0.37414	0.0535311	0.424907
gene1568	CP001363.1:1380897-1381002	STM14_1569	0.849469	-0.1	0.369741	0.579728
gene4548	CP001363.1:3986023-3986146	STM14_4549	0.849093	-0.1	0.00650247	0.942591
gene1121	CP001363.1:1035764-1043034	mukF	0.848233	0.372098	0.108456	0.36768
gene1045	CP001363.1:963695-965856	ybjR	0.84805	0.320313	0.104953	0.422784
gene3267	CP001363.1:2862173-2864203	pheA	0.847718	0	0.173702	0.674016
gene2641	CP001363.1:2286517-2287570	fbaB	0.847409	-0.1	0.947409	0
gene1682	CP001363.1:1484103-1485063	orf319	0.846314	0	0.846314	0
gene1493	CP001363.1:1340404-1340575	STM14_1494	0.843383	-0.1	0.207345	0.736038
gene2309	CP001363.1:2005189-2005930	yebC	0.841365	0	0.468916	0.372449
gene573	CP001363.1:546596-547379	adk	0.83993	-0.1	0.93993	0
gene2	CP001363.1:2800-3730	thrB	0.838577	0	0.406302	0.432274
gene2983	CP001363.1:2593746-2594619	cysZ	0.838279	0.148742	0.126912	0.562625
gene458	CP001363.1:441537-442083	aroL	0.837946	-0.1	0.305042	0.632904
gene2832	CP001363.1:2454619-2455225	ais	0.837602	-0.1	0.0218148	0.915787
gene2141	CP001363.1:1881095-1881950	kdsA	0.836844	0	0.495344	0.3415
gene5002	CP001363.1:4392504-4395967	thiF	0.835815	-0.1	0.935815	0
gene16	CP001363.1:16087-16432	STM14_0017	0.835444	-0.1	0.00112545	0.934318
gene1271	CP001363.1:1163566-1164163	wraB	0.83493	-0.1	0.93493	0
gene3456	CP001363.1:3026425-3026551	STM14_3457	0.834709	0	0.0101792	0.824529
gene1353	CP001363.1:1223630-1225292	flgK	0.834708	-0.1	0.0553838	0.879325
gene5001	CP001363.1:4392504-4395967	STM14_5002	0.83465	-0.1	0.93465	0
gene3164	CP001363.1:2782225-2782354	STM14_3165	0.833524	-0.1	0.00429741	0.929226
gene451	CP001363.1:437791-438058	yaiB	0.832591	-0.1	0.571028	0.361563
gene4881	CP001363.1:4281959-4284028	cpxR	0.832377	0	0.524162	0.308215
gene5135	CP001363.1:4522927-4525011	STM14_5136	0.832163	0.335668	0.074381	0.422114
gene377	CP001363.1:366999-368103	proB	0.831706	0.245625	0.220565	0.365516
gene4027	CP001363.1:3518336-3520362	nanE	0.831086	-0.1	0.107583	0.823503
gene3700	CP001363.1:3243915-3244575	rpiA	0.829313	0	0.643441	0.185872
gene3585	CP001363.1:3141928-3145462	fucO	0.82925	0.548351	0.00648678	0.274412
gene2391	CP001363.1:2067943-2072684	fliH	0.828762	-0.1	0.0260376	0.902724
gene4598	CP001363.1:4022920-4023498	ibpB	0.828185	-0.1	0.342766	0.585419
gene3553	CP001363.1:3113109-3113472	ptpS	0.828151	-0.1	0.299293	0.628858
gene5192	CP001363.1:4576418-4577171	phoN	0.828023	-0.1	0.208365	0.719657
gene4342	CP001363.1:3796526-3796667	STM14_4343	0.827004	0	0.0128875	0.814117
gene1491	CP001363.1:1339440-1339680	msgA	0.826758	0	0.333382	0.493376
gene570	CP001363.1:543574-544509	recR	0.825386	-0.1	0.649278	0.276109
gene4459	CP001363.1:3908708-3910195	gpsA	0.825267	0	0.532267	0.293
gene2075	CP001363.1:1823232-1823364	STM14_2076	0.824895	0.16661	0.116845	0.54144
gene3315	CP001363.1:2909445-2911315	STM14_3316	0.823719	0.0629085	0.000965001	0.759845
gene1784	CP001363.1:1564098-1565146	ydgH	0.823107	-0.1	0.630538	0.292569
gene5148	CP001363.1:4536352-4538022	STM14_5149	0.823086	-0.1	0.0193559	0.90373
gene4452	CP001363.1:3899603-3903219	lldD	0.822358	-0.1	0.0885149	0.833843
gene4775	CP001363.1:4190981-4191737	ubiE	0.821983	-0.1	0.574499	0.347484
gene3117	CP001363.1:2733088-2734303	nifS	0.821761	-0.1	0.914715	0.0070466
gene1377	CP001363.1:1246049-1248224	fhuE	0.821484	-0.1	0.921484	0
gene657	CP001363.1:621021-622740	STM14_0658	0.821474	0	0.0191691	0.802305
gene2251	CP001363.1:1967602-1967776	STM14_2252	0.820192	0	0.0761801	0.744012
gene1196	CP001363.1:1100626-1101597	STM14_1197	0.820122	0.19809	0.136889	0.485143
gene3861	CP001363.1:3369183-3370347	ygiC	0.819474	0	0.554639	0.264835
gene2260	CP001363.1:1973067-1973375	STM14_2261	0.816894	0	0.0086562	0.808237
gene4527	CP001363.1:3971414-3971879	fidL	0.81604	0.378276	0.030709	0.407055
gene1804	CP001363.1:1581236-1581947	STM14_1805	0.815997	0	0.0780942	0.737903
gene4179	CP001363.1:3635784-3637111	STM14_4180	0.815858	-0.1	0.00391649	0.911942
gene2387	CP001363.1:2067412-2067727	fliE	0.815348	-0.1	0.0136074	0.901741
gene666	CP001363.1:630023-632753	STM14_0667	0.814675	0.621741	0.0178866	0.175048
gene1210	CP001363.1:1116251-1116770	fabA	0.814567	-0.1	0.914567	0
gene3831	CP001363.1:3343656-3344484	dkgA	0.814494	0	0.316267	0.498228
gene2639	CP001363.1:2285365-2285482	STM14_2640	0.813924	-0.1	0.0181373	0.895787
gene2333	CP001363.1:2026159-2028052	cheM	0.813103	-0.1	0.0157594	0.897344
gene2392	CP001363.1:2067943-2072684	fliI	0.812943	-0.1	0.0140673	0.898876
gene861	CP001363.1:811609-812749	cydB	0.812609	-0.1	0.412098	0.500511
gene653	CP001363.1:618838-619084	STM14_0654	0.809249	0	0.0128135	0.796435
gene3582	CP001363.1:3141928-3145462	STM14_3583	0.808272	-0.1	0.136619	0.771652
gene1383	CP001363.1:1251819-1252362	ycfP	0.808086	0	0.363937	0.444149
gene1824	CP001363.1:1598779-1599541	ydfG	0.807801	-0.1	0.561663	0.346139
gene704	CP001363.1:668736-669639	ybdO	0.807655	0.3921	0.0528346	0.362721
gene773	CP001363.1:729405-730596	STM14_0774	0.806578	0	0.0635051	0.743073
gene5033	CP001363.1:4420749-4421574	iclR	0.806042	0.340017	0.0922487	0.373777
gene3339	CP001363.1:2935805-2935976	STM14_3340	0.80571	0	0.0178692	0.787841
gene1983	CP001363.1:1740446-1741247	ydcF	0.804672	0.407266	0.115289	0.282117
gene1071	CP001363.1:986007-986685	STM14_1072	0.804107	0	0.0795495	0.724558
gene1511	CP001363.1:1347422-1347953	STM14_1512	0.803747	-0.1	0.193558	0.710188
gene4613	CP001363.1:4033877-4038229	torA	0.803586	0.425033	0.00403344	0.37452
gene5128	CP001363.1:4518502-4518631	STM14_5129	0.803311	0	0.0098146	0.793496
gene3106	CP001363.1:2724457-2725504	STM14_3107	0.801492	0.339236	0.0266113	0.435645
gene1354	CP001363.1:1225306-1226260	flgL	0.801347	-0.1	0.09272	0.808627
gene2979	CP001363.1:2589337-2592568	yfeH	0.79875	0.30364	0.0523669	0.442744
gene1351	CP001363.1:1221518-1223566	flgI	0.798624	-0.1	0.025452	0.873172
gene4180	CP001363.1:3635784-3637111	yhfC	0.797579	-0.1	0.897579	0
gene926	CP001363.1:867103-867277	STM14_927	0.797437	0	0.0175653	0.779872
gene285	CP001363.1:284995-286104	rcsF	0.79701	0	0.558506	0.238504
gene1376	CP001363.1:1244531-1245965	ptsG	0.796988	0	0.4752	0.321788
gene3729	CP001363.1:3270032-3270164	yqgB	0.796729	-0.1	0.896729	0
gene273	CP001363.1:273747-274707	accA	0.796592	-0.1	0.417888	0.478704
gene813	CP001363.1:759654-760230	seqA	0.796072	-0.1	0.552757	0.343315
gene4711	CP001363.1:4137117-4138383	rhlB	0.795952	-0.1	0.495506	0.400446
gene5031	CP001363.1:4418518-4420739	aceK	0.795858	0.409824	0.00958838	0.376445
gene1342	CP001363.1:1215593-1216396	flgA	0.795805	-0.1	0.0454907	0.850314
gene1847	CP001363.1:1616391-1617510	STM14_1848	0.795059	-0.1	0.019924	0.875135
gene2849	CP001363.1:2470690-2472129	elaA	0.794752	0.169505	0.0689086	0.556338
gene760	CP001363.1:717061-717535	ybeL	0.79466	0	0.273033	0.521627
gene1990	CP001363.1:1750005-1750995	ldhA	0.79384	-0.1	0.372696	0.521144
gene5244	CP001363.1:4620542-4621547	hflC	0.793666	-0.1	0.870448	0.023218
gene1222	CP001363.1:1128253-1128670	STM14_1223	0.793224	0	0.260909	0.532315
gene2393	CP001363.1:2072705-2074363	fliJ	0.793144	-0.1	0.0204542	0.87269
gene2652	CP001363.1:2295407-2297897	stcC	0.792963	0.238484	0.00472919	0.54975
gene2051	CP001363.1:1802253-1802707	ycjE	0.790554	0.260483	0.0143601	0.51571
gene2398	CP001363.1:2074939-2077468	fliO	0.789959	-0.1	0.0306677	0.859291
gene1486	CP001363.1:1337213-1337585	STM14_1487	0.78966	0	0.00543608	0.784224
gene3994	CP001363.1:3490103-3490397	yrbA	0.789575	-0.1	0.610931	0.278643
gene3186	CP001363.1:2803510-2803858	STM14_3187	0.789358	0.173438	0.0124113	0.603509
gene2037	CP001363.1:1791793-1792377	pspC	0.78866	0	0.281716	0.506944
gene283	CP001363.1:283166-284885	proS	0.788636	-0.1	0.579016	0.30962
gene5084	CP001363.1:4461193-4464297	malE	0.7879	-0.1	0.0375643	0.850335
gene3002	CP001363.1:2608150-2608942	ucpA	0.787733	-0.1	0.244111	0.643621
gene2390	CP001363.1:2067943-2072684	fliG	0.787656	-0.1	0.0267656	0.860891
gene2500	CP001363.1:2147386-2147539	STM14_2501	0.78755	0	0.0208974	0.766652
gene1734	CP001363.1:1524057-1524657	ydhM	0.787272	0	0.12348	0.663792
gene3718	CP001363.1:3257798-3258557	yggG	0.786514	-0.1	0.289041	0.597474
gene4533	CP001363.1:3974439-3974919	cigR	0.786029	-0.1	0.331796	0.554233
gene3996	CP001363.1:3490435-3491477	yrbB	0.785823	-0.1	0.523981	0.361842
gene4898	CP001363.1:4296956-4300656	ego	0.784936	0.320983	0.00606328	0.457889
gene3584	CP001363.1:3141928-3145462	STM14_3585	0.78447	0.243943	0.021193	0.519334
gene374	CP001363.1:365212-365614	crl	0.784435	0	0.784435	0
gene5489	CP001363.1:4837973-4838693	deoD	0.784032	-0.1	0.605367	0.278664
gene3745	CP001363.1:3280788-3281642	yggU	0.781816	0.157917	0.257984	0.365915
gene444	CP001363.1:433418-433827	yaiY	0.781757	-0.1	0.178381	0.703376
gene4787	CP001363.1:4201827-4202991	fadA	0.78157	-0.1	0.140633	0.740937
gene2397	CP001363.1:2074939-2077468	fliN	0.781218	-0.1	0.0312751	0.849943
gene1386	CP001363.1:1254713-1255349	ycfQ	0.78087	0	0.451428	0.329442
gene1352	CP001363.1:1221518-1223566	flgJ	0.779494	-0.1	0.0235683	0.855926
gene1607	CP001363.1:1413711-1414572	STM14_1608	0.779318	0	0.23724	0.542078
gene2358	CP001363.1:2046184-2046517	STM14_2359	0.778989	-0.1	0.0287914	0.850198
gene2221	CP001363.1:1947433-1947541	STM14_2222	0.77898	-0.1	0.0308165	0.848163
gene4345	CP001363.1:3800284-3801052	yhjH	0.77891	-0.1	0.017344	0.861566
gene2006	CP001363.1:1764350-1765103	fnr	0.778858	-0.1	0.878858	0
gene4470	CP001363.1:3919007-3919940	rfaD	0.776948	-0.1	0.474236	0.402712
gene4807	CP001363.1:4219524-4219656	STM14_4808	0.776852	-0.1	0.00428095	0.872571
gene2435	CP001363.1:2099830-2102759	STM14_2436	0.776349	0	0.0159603	0.760388
gene1259	CP001363.1:1155617-1155782	STM14_1260	0.775695	-0.1	0.00222951	0.873466
gene2249	CP001363.1:1966959-1967154	STM14_2250	0.774865	0	0.0466661	0.728199
gene1339	CP001363.1:1212982-1214700	mviN	0.774297	0.375151	0.0587871	0.340359
gene2943	CP001363.1:2556358-2557300	yfdC	0.77412	0.178902	0.0580247	0.537193
gene2396	CP001363.1:2074939-2077468	fliM	0.773434	-0.1	0.033879	0.839555
gene4216	CP001363.1:3672154-3674223	ompR	0.7725	-0.1	0.470539	0.401961
gene3864	CP001363.1:3372177-3372354	STM14_3865	0.772072	0	0.00969019	0.762382
gene5494	CP001363.1:4843243-4843933	STM14_5495	0.771853	0	0.0488418	0.723011
gene5486	CP001363.1:4834245-4835043	deoC	0.771809	-0.1	0.343681	0.528128
gene4932	CP001363.1:4330361-4331918	STM14_4933	0.770787	0.438886	0.00823043	0.323671
gene2394	CP001363.1:2072705-2074363	fliK	0.770093	-0.1	0.0285027	0.841591
gene5145	CP001363.1:4531193-4536213	nrfD	0.76977	0.436793	0.00240489	0.330572
gene5044	CP001363.1:4431312-4432185	STM14_5045	0.769686	0.42464	0.00273251	0.342314
gene3967	CP001363.1:3465227-3466573	rbfA	0.7693	-0.1	0.38152	0.48778
gene1774	CP001363.1:1557793-1560786	STM14_1775	0.768873	0	0.0093601	0.759513
gene1623	CP001363.1:1425653-1426637	pheS	0.76867	0	0.548711	0.219959
gene2496	CP001363.1:2144507-2145214	STM14_2497	0.766861	0.303468	0.0705684	0.392824
gene2424	CP001363.1:2093113-2093495	STM14_2425	0.76662	0	0.0171145	0.749506
gene1940	CP001363.1:1703381-1703612	yncJ	0.766438	0	0.0690559	0.697382
gene3752	CP001363.1:3286606-3287652	yggL	0.766405	-0.1	0.59201	0.274395
gene5492	CP001363.1:4841721-4842429	stjC	0.766267	0.336877	0.0105705	0.41882
gene2956	CP001363.1:2570684-2571920	STM14_2957	0.765839	0	0.0468275	0.719011
gene2982	CP001363.1:2592639-2593626	zipA	0.765572	-0.1	0.68762	0.177951
gene4782	CP001363.1:4196614-4197223	rfaH	0.76544	-0.1	0.321246	0.544194
gene1200	CP001363.1:1106319-1106445	STM14_1201	0.765192	-0.1	0.0199265	0.845266
gene2290	CP001363.1:1989025-1990985	STM14_2291	0.765057	-0.1	0.00414757	0.860909
gene5495	CP001363.1:4843994-4844144	STM14_5496	0.764705	-0.1	0.00354004	0.861165
gene3114	CP001363.1:2731611-2732127	hscB	0.764461	-0.1	0.563867	0.300594
gene2218	CP001363.1:1946748-1946859	STM14_2219	0.764154	-0.1	0.0900675	0.774087
gene1604	CP001363.1:1411578-1412166	ydjM	0.763342	0	0.0532766	0.710066
gene5415	CP001363.1:4776953-4777107	STM14_5416	0.763175	0	0.0665204	0.696654
gene130	CP001363.1:129768-130374	leuD	0.763028	0	0.0809048	0.682123
gene4451	CP001363.1:3899603-3903219	lldR	0.762289	-0.1	0.048523	0.813766
gene3047	CP001363.1:2650627-2652646	ypfI	0.762217	0.403566	0.053048	0.305603
gene3836	CP001363.1:3346179-3346789	STM14_3837	0.761963	0	0.0997523	0.662211
gene415	CP001363.1:402581-403835	STM14_0416	0.761888	-0.1	0.0528789	0.809009
gene1811	CP001363.1:1589524-1589833	ynfD	0.761802	0	0.761802	0
gene5455	CP001363.1:4812430-4814823	mdoB	0.760665	-0.1	0.151448	0.709216
gene2991	CP001363.1:2598869-2599972	STM14_2992	0.760636	0.30747	0.0313674	0.421799
gene2692	CP001363.1:2332945-2335416	STM14_2693	0.760361	-0.1	0.0278604	0.8325
gene963	CP001363.1:897315-898181	glnH	0.76018	0	0.380124	0.380056
gene3032	CP001363.1:2634081-2635032	talA	0.759614	-0.1	0.341461	0.518153
gene2336	CP001363.1:2030601-2032531	motB	0.759282	-0.1	0.01802	0.841262
gene2283	CP001363.1:1983209-1985261	ptrB	0.759226	0	0.075383	0.683843
gene4450	CP001363.1:3899603-3903219	lldP	0.759123	-0.1	0.0596914	0.799432
gene4456	CP001363.1:3905146-3906343	STM14_4457	0.758609	-0.1	0.0241834	0.834426
gene4808	CP001363.1:4219714-4222501	polA	0.758506	0.236617	0.132515	0.389374
gene4393	CP001363.1:3846496-3847159	yiaD	0.758132	0	0.347095	0.411038
gene3786	CP001363.1:3310435-3311359	STM14_3787	0.75775	0.289273	0.010614	0.457864
gene5240	CP001363.1:4614523-4617323	miaA	0.757639	0	0.509808	0.247831
gene5200	CP001363.1:4582359-4583661	dcuA	0.757509	-0.1	0.109148	0.74836
gene5214	CP001363.1:4593025-4593202	ecnA	0.756279	-0.1	0.192498	0.663781
gene453	CP001363.1:438409-438730	psiF	0.755578	-0.1	0.855578	0
gene1671	CP001363.1:1469901-1471314	pykF	0.755277	-0.1	0.818189	0.0370878
gene4556	CP001363.1:3992485-3993152	STM14_4557	0.75508	0	0.0881701	0.66691
gene2395	CP001363.1:2074467-2074935	fliL	0.753366	-0.1	0.0333329	0.820034
gene934	CP001363.1:873729-874434	ybhL	0.752717	0	0.617818	0.134899
gene3894	CP001363.1:3402539-3402695	STM14_3895	0.75234	-0.1	0.0214949	0.830845
gene2696	CP001363.1:2338064-2339169	STM14_2697	0.752229	-0.1	0.0470597	0.805169
gene163	CP001363.1:162687-162822	STM14_0164	0.751744	-0.1	0.507497	0.344247
gene4282	CP001363.1:3740058-3741375	ugpB	0.751337	0	0.201628	0.549709
gene3027	CP001363.1:2630066-2630402	eutS	0.750527	-0.1	0.00151073	0.849016
gene2380	CP001363.1:2062224-2063000	fliS	0.750473	-0.1	0.032501	0.817972
gene5273	CP001363.1:4643066-4643273	STM14_5274	0.75012	0	0.00632591	0.743794
gene469	CP001363.1:451487-452177	phoB	0.750102	0.119066	0.173265	0.457771
gene217	CP001363.1:214101-215996	pcnB	0.750004	-0.1	0.459645	0.390359
gene201	CP001363.1:201520-202057	hpt	0.749775	-0.1	0.333527	0.516248
gene448	CP001363.1:435407-436121	STM14_0449	0.749277	0	0.0584074	0.69087
gene1965	CP001363.1:1725855-1728768	trg	0.749252	-0.1	0.0227416	0.82651
gene2381	CP001363.1:2062224-2063000	fliT	0.748882	-0.1	0.0415563	0.807326
gene1727	CP001363.1:1519170-1519970	STM14_1728	0.747594	-0.1	0.784204	0.0633897
gene992	CP001363.1:922655-923576	yliC	0.746883	0.284621	0.0785253	0.383737
gene1005	CP001363.1:931102-931243	STM14_1006	0.746165	-0.1	0.0220265	0.824139
gene795	CP001363.1:744627-745428	nagB	0.745522	0	0.362355	0.383167
gene3413	CP001363.1:2991605-2994972	STM14_3414	0.741507	0	0.741507	0
gene3645	CP001363.1:3199466-3200645	yqeF	0.740451	-0.1	0.118203	0.722248
gene1903	CP001363.1:1669183-1677317	STM14_1904	0.73974	-0.1	0.0200252	0.819715
gene4493	CP001363.1:3938976-3939573	slmA	0.739388	-0.1	0.34106	0.498328
gene3380	CP001363.1:2969043-2969494	ygaC	0.738057	-0.1	0.308191	0.529866
gene4338	CP001363.1:3794035-3794265	STM14_4339	0.737967	0	0.00341711	0.73455
gene3948	CP001363.1:3449527-3450103	yraP	0.736318	0	0.370995	0.365323
gene1105	CP001363.1:1020992-1022276	aroA	0.735743	0	0.301738	0.434005
gene220	CP001363.1:217733-218438	sfsA	0.735144	0	0.213313	0.521831
gene2941	CP001363.1:2553682-2555254	fadL	0.734956	0	0.250709	0.484247
gene3242	CP001363.1:2839739-2840123	yfiD	0.734555	0	0.0808226	0.653732
gene2226	CP001363.1:1948624-1948864	STM14_2227	0.733417	-0.1	0.191397	0.642019
gene3850	CP001363.1:3358505-3361743	STM14_3851	0.733004	-0.1	0.0795118	0.753492
gene5189	CP001363.1:4574851-4575073	STM14_5190	0.732629	0	0.0182964	0.714332
gene4784	CP001363.1:4197288-4198767	yigC	0.732266	-0.1	0.35132	0.480946
gene1976	CP001363.1:1733867-1734629	STM14_1977	0.732213	0	0.1052	0.627013
gene3508	CP001363.1:3069007-3069664	pphB	0.731967	-0.1	0.0461773	0.785789
gene1792	CP001363.1:1570945-1572027	STM14_1793	0.731112	0	0.123204	0.607909
gene1864	CP001363.1:1631385-1634125	STM14_1865	0.730821	0.245978	0.0117229	0.47312
gene3892	CP001363.1:3398410-3400620	STM14_3893	0.730766	-0.1	0.0203808	0.810385
gene1998	CP001363.1:1757093-1757234	STM14_1999	0.730699	-0.1	0.231897	0.598802
gene4444	CP001363.1:3891079-3892830	mtlR	0.730673	0	0.135173	0.5955
gene54	CP001363.1:53854-57189	ileS	0.730076	-0.1	0.560988	0.269087
gene2389	CP001363.1:2067943-2072684	fliF	0.729975	-0.1	0.0240344	0.80594
gene1102	CP001363.1:1018830-1019754	ycaP	0.729809	0.186559	0.061242	0.482008
gene1786	CP001363.1:1565672-1567202	pntA	0.72924	0	0.530965	0.198275
gene1813	CP001363.1:1590687-1591248	speG	0.728667	-0.1	0.593856	0.234811
gene4779	CP001363.1:4194452-4195001	tatB	0.72843	-0.1	0.471705	0.356724
gene4634	CP001363.1:4059534-4060115	rnpA	0.727895	-0.1	0.827895	0
gene1767	CP001363.1:1549176-1550685	ydgA	0.727872	-0.1	0.57412	0.253752
gene1588	CP001363.1:1399092-1400001	STM14_1589	0.72748	0	0.133327	0.594153
gene2259	CP001363.1:1973067-1973375	STM14_2260	0.727248	0	0.00442108	0.722827
gene4651	CP001363.1:4077277-4078318	pstS	0.726941	0	0.426617	0.300324
gene4257	CP001363.1:3717820-3721980	glgB	0.7263	0	0.350934	0.375366
gene1038	CP001363.1:958986-959718	artJ	0.724603	0	0.724603	0
gene4892	CP001363.1:4293424-4293589	STM14_4893	0.724528	0	0.0450279	0.6795
gene4706	CP001363.1:4132634-4132916	ppiC	0.72411	-0.1	0.355948	0.468163
gene5449	CP001363.1:4808203-4808665	STM14_5450	0.72374	-0.1	0.0117577	0.811982
gene2837	CP001363.1:2456665-2463128	STM14_2838	0.72349	-0.1	0.0989972	0.724493
gene4746	CP001363.1:4165712-4165916	yifL	0.722515	-0.1	0.619333	0.203182
gene524	CP001363.1:500811-501390	yajG	0.721894	-0.1	0.597131	0.224763
gene3295	CP001363.1:2881387-2892971	STM14_3296	0.720267	0.00100077	0.0721766	0.64709
gene5370	CP001363.1:4729845-4733144	valS	0.718953	-0.1	0.466775	0.352178
gene4333	CP001363.1:3789274-3790924	treF	0.717621	0	0.0790667	0.638554
gene3122	CP001363.1:2735137-2736791	STM14_3123	0.717314	-0.1	0.0213419	0.795972
gene450	CP001363.1:437619-437742	STM14_0451	0.717234	-0.1	0.206645	0.610589
gene3520	CP001363.1:3082060-3082825	ygbI	0.716937	-0.1	0.0929953	0.723941
gene1666	CP001363.1:1464171-1467381	sufS	0.716829	-0.1	0.816829	0
gene4810	CP001363.1:4222649-4223468	STM14_4811	0.716084	-0.1	0.245192	0.570892
gene2121	CP001363.1:1862256-1863099	purU	0.715734	0	0.350798	0.364936
gene1885	CP001363.1:1654213-1654645	osmC	0.714824	-0.1	0.814824	0
gene3253	CP001363.1:2850273-2850565	rrfG	0.714707	-0.1	0.390719	0.423988
gene840	CP001363.1:787832-788603	STM14_0841	0.714209	0.415423	0.00485316	0.293932
gene3477	CP001363.1:3042307-3044318	sicP	0.714169	-0.1	0.258204	0.555966
gene798	CP001363.1:747917-749585	glnS	0.713825	-0.1	0.511306	0.302519
gene1931	CP001363.1:1696601-1696807	STM14_1932	0.713742	-0.1	0.223408	0.590334
gene3732	CP001363.1:3270813-3271968	metK	0.71353	-0.1	0.81353	0
gene4012	CP001363.1:3502075-3502708	yrbL	0.713313	0	0.101008	0.612305
gene1745	CP001363.1:1532679-1533336	pdxH	0.71271	0.133609	0.200562	0.378539
gene4919	CP001363.1:4314075-4314606	hslV	0.712573	-0.1	0.502323	0.310249
gene1298	CP001363.1:1183063-1184165	ycdW	0.712532	0	0.337022	0.37551
gene917	CP001363.1:858600-859077	ybhB	0.712268	-0.1	0.467662	0.344607
gene4289	CP001363.1:3746090-3747200	livK	0.711877	0	0.0196171	0.69226
gene5439	CP001363.1:4798304-4798442	STM14_5440	0.711207	0	0.00624303	0.704964
gene2824	CP001363.1:2447410-2447587	STM14_2825	0.710676	0	0.0572451	0.653431
gene3552	CP001363.1:3109174-3112686	cysJ	0.709701	0	0.478988	0.230713
gene2715	CP001363.1:2351962-2352097	STM14_2716	0.709243	0.10705	0.187121	0.415072
gene5172	CP001363.1:4558906-4560553	fumB	0.708984	-0.1	0.0225887	0.786395
gene2137	CP001363.1:1877410-1878835	ychP	0.708829	0	0.0371042	0.671725
gene1379	CP001363.1:1248927-1249302	ycfL	0.708775	0	0.517947	0.190828
gene1687	CP001363.1:1489974-1490376	ssaB	0.708241	-0.1	0.00477068	0.80347
gene2942	CP001363.1:2555314-2556166	STM14_2943	0.707724	0	0.467603	0.240121
gene4438	CP001363.1:3883370-3884252	STM14_4439	0.707402	-0.1	0.190413	0.616989
gene4317	CP001363.1:3772193-3773690	pitA	0.707309	0	0.381808	0.325501
gene5082	CP001363.1:4461193-4464297	STM14_5083	0.707138	-0.1	0.0159919	0.791146
gene3869	CP001363.1:3377079-3377493	yqiC	0.706612	0	0.447416	0.259196
gene5279	CP001363.1:4645906-4646542	ytfB	0.706474	0	0.213789	0.492685
gene2158	CP001363.1:1893756-1895022	STM14_2159	0.70619	0.291571	0.029249	0.38537
gene2881	CP001363.1:2499490-2500693	ackA	0.706115	-0.1	0.806115	0
gene5186	CP001363.1:4573427-4574587	STM14_5187	0.705926	-0.1	0.0020568	0.803869
gene2335	CP001363.1:2028581-2030597	cheA	0.705888	-0.1	0.026985	0.778903
gene2870	CP001363.1:2491240-2491357	STM14_2871	0.705602	0	0.247233	0.45837
gene1580	CP001363.1:1391858-1392038	STM14_1581	0.705545	0	0.00965995	0.695885
gene3774	CP001363.1:3302342-3303026	STM14_3775	0.705516	-0.1	0.0629989	0.742517
gene5098	CP001363.1:4476103-4477414	STM14_5099	0.704922	0	0.0560009	0.648921
gene5079	CP001363.1:4459712-4460123	yjbA	0.704028	0	0.0385872	0.665441
gene1657	CP001363.1:1456307-1456475	STM14_1658	0.703861	0	0.0319509	0.67191
gene1529	CP001363.1:1359595-1359745	STM14_1530	0.703136	-0.1	0.0214668	0.781669
gene942	CP001363.1:877201-880160	ybhP	0.701893	-0.1	0.123421	0.678472
gene3233	CP001363.1:2833261-2834177	rpoE	0.701516	0	0.325627	0.37589
gene226	CP001363.1:224288-224429	STM14_0227	0.700902	-0.1	0.00988426	0.791018
gene2337	CP001363.1:2030601-2032531	motA	0.700408	-0.1	0.0126445	0.787764
gene3015	CP001363.1:2618802-2620164	eutB	0.698798	0	0.00586984	0.692928
gene1223	CP001363.1:1128714-1129032	yccV	0.698204	0	0.385602	0.312602
gene1329	CP001363.1:1205813-1206068	bssS	0.697983	0	0.697983	0
gene2818	CP001363.1:2441788-2445853	glpA	0.697661	-0.1	0.136823	0.660838
gene1403	CP001363.1:1271579-1272809	pepT	0.697599	0	0.0531257	0.644473
gene2227	CP001363.1:1949075-1949867	kdgR	0.697449	0	0.453999	0.243451
gene1084	CP001363.1:999924-1000539	lolA	0.696809	0	0.452931	0.243877
gene5398	CP001363.1:4766522-4766714	STM14_5399	0.69673	0	0.00284167	0.693888
gene5091	CP001363.1:4469721-4472142	plsB	0.696066	-0.1	0.394274	0.401791
gene2076	CP001363.1:1823480-1823732	yciN	0.695917	-0.1	0.479879	0.316037
gene3655	CP001363.1:3206504-3208321	stdC	0.695524	0.445235	0.00193289	0.248356
gene925	CP001363.1:864549-866795	uvrB	0.695085	0	0.170212	0.524873
gene5211	CP001363.1:4591231-4592400	STM14_5212	0.694972	0.281549	0.0481262	0.365297
gene558	CP001363.1:529940-533090	acrB	0.693742	-0.1	0.573972	0.21977
gene1928	CP001363.1:1691071-1696194	srfB	0.692571	-0.1	0.0304675	0.762103
gene2331	CP001363.1:2024093-2026006	cheB	0.692473	-0.1	0.00871676	0.783756
gene743	CP001363.1:698896-700108	dacA	0.692383	0	0.379026	0.313357
gene5293	CP001363.1:4658031-4658670	msrA	0.692044	0	0.253963	0.438081
gene5075	CP001363.1:4455795-4456038	yjbE	0.691628	-0.1	0.791628	0
gene968	CP001363.1:900253-900506	STM14_969	0.690518	-0.1	0.00322838	0.78729
gene660	CP001363.1:622752-623313	STM14_0661	0.690511	0	0.0160511	0.67446
gene1817	CP001363.1:1592225-1593440	rspA	0.689634	-0.1	0.01188	0.777754
gene1145	CP001363.1:1062947-1063359	STM14_1146	0.689526	-0.1	0.00983515	0.779691
gene3886	CP001363.1:3392758-3394504	dnaG	0.689316	-0.1	0.341864	0.447452
gene46	CP001363.1:44311-46027	STM14_0047	0.689244	0.338215	0.0192658	0.331764
gene2908	CP001363.1:2525887-2527405	purF	0.688412	-0.1	0.788412	0
gene96	CP001363.1:95262-95379	STM14_0097	0.688121	0	0.035658	0.652463
gene4956	CP001363.1:4354112-4354886	argB	0.687767	0	0.687767	0
gene3893	CP001363.1:3401007-3402528	aer	0.687317	-0.1	0.0127178	0.774599
gene2072	CP001363.1:1819095-1820190	STM14_2073	0.686809	0	0.137731	0.549077
gene1787	CP001363.1:1567212-1568601	pntB	0.686389	0	0.448067	0.238322
gene3447	CP001363.1:3019361-3019823	hycA	0.685906	0	0.00111136	0.684795
gene1642	CP001363.1:1443528-1444464	ydiR	0.685815	0	0.0107134	0.675102
gene3049	CP001363.1:2653655-2654369	purC	0.68559	-0.1	0.78559	0
gene4431	CP001363.1:3874653-3878351	sgbH	0.685543	0	0.00123585	0.684307
gene3475	CP001363.1:3041771-3042254	iagB	0.685445	-0.1	0.0259198	0.759525
gene768	CP001363.1:726054-726990	rihA	0.685087	-0.1	0.0991283	0.685959
gene4197	CP001363.1:3654976-3656065	aroB	0.684327	-0.1	0.567923	0.216404
gene2092	CP001363.1:1837095-1837602	yciE	0.684176	-0.1	0.784176	0
gene2178	CP001363.1:1913377-1914676	dadA	0.684076	-0.1	0.313403	0.470673
gene2356	CP001363.1:2043993-2044320	STM14_2357	0.68405	-0.1	0.0870744	0.696976
gene591	CP001363.1:564708-565563	ybbN	0.68402	0	0.339996	0.344025
gene2463	CP001363.1:2119347-2120301	STM14_2464	0.683719	0.381624	0.0122909	0.289804
gene3673	CP001363.1:3221087-3222821	recJ	0.682877	0.266082	0.127302	0.289492
gene4194	CP001363.1:3650141-3652567	rpe	0.682043	0	0.389963	0.292079
gene4700	CP001363.1:4125677-4127528	ilvD	0.681345	0	0.123748	0.557597
gene3678	CP001363.1:3225146-3226042	ygfY	0.681288	-0.1	0.443385	0.337904
gene2091	CP001363.1:1836518-1837022	yciF	0.681152	-0.1	0.781152	0
gene1231	CP001363.1:1133891-1134572	pipA	0.680858	0.511906	0.0263632	0.142589
gene4525	CP001363.1:3967760-3968378	rmbA	0.680756	0.191391	0.00199332	0.487372
gene2684	CP001363.1:2325901-2326939	STM14_2685	0.680263	-0.1	0.0191457	0.761117
gene5345	CP001363.1:4709634-4711052	treB	0.678897	-0.1	0.0299955	0.748902
gene742	CP001363.1:697783-698788	ybeD	0.678829	-0.1	0.709718	0.069111
gene4822	CP001363.1:4232845-4235681	STM14_4823	0.678778	0.337199	0.0146837	0.326895
gene4803	CP001363.1:4216433-4216703	yihD	0.678468	0	0.180734	0.497735
gene2760	CP001363.1:2386916-2388158	STM14_2761	0.678249	0.147927	0.00289965	0.527422
gene21	CP001363.1:17866-19966	STM14_0022	0.678155	0.262373	0.0125064	0.403276
gene1557	CP001363.1:1371803-1373738	yeaG	0.676926	-0.1	0.776926	0
gene3464	CP001363.1:3032343-3033231	hilC	0.676573	-0.1	0.0276348	0.748939
gene2787	CP001363.1:2407970-2411198	napA	0.675851	0	0.0192596	0.656592
gene3091	CP001363.1:2705788-2706409	yfgM	0.674837	0	0.401843	0.272994
gene463	CP001363.1:444555-445567	STM14_0464	0.6747	-0.1	0.0702828	0.704417
gene4632	CP001363.1:4059078-4059237	STM14_4633	0.674365	0	0.0192532	0.655112
gene5349	CP001363.1:4715344-4715791	STM14_5350	0.67435	-0.1	0.195721	0.578629
gene733	CP001363.1:694151-694940	ybeM	0.674294	0	0.0128264	0.661467
gene1551	CP001363.1:1367588-1368211	yeaK	0.674225	-0.1	0.172725	0.6015
gene1593	CP001363.1:1401782-1402103	celA	0.67418	-0.1	0.139806	0.634374
gene2272	CP001363.1:1977498-1978413	STM14_2273	0.674158	-0.1	0.00101672	0.773141
gene1631	CP001363.1:1432773-1433487	ydiV	0.67408	-0.1	0.185609	0.588471
gene685	CP001363.1:645940-650040	entF	0.673899	-0.1	0.773899	0
gene2548	CP001363.1:2185569-2185701	STM14_2549	0.673852	0	0.350728	0.323124
gene2667	CP001363.1:2308711-2311624	yehY	0.673832	0	0.159113	0.514718
gene3905	CP001363.1:3411752-3413194	ygjU	0.673739	0	0.440831	0.232908
gene47	CP001363.1:46189-47356	nhaA	0.673629	0	0.309318	0.364311
gene1220	CP001363.1:1126867-1127326	mgsA	0.673556	-0.1	0.339144	0.434413
gene1861	CP001363.1:1627296-1629583	STM14_1862	0.673344	-0.1	0.0120456	0.761298
gene3210	CP001363.1:2817544-2818177	STM14_3211	0.67325	0.178354	0.137164	0.357733
gene2208	CP001363.1:1936180-1937884	STM14_2209	0.673047	0	0.00836969	0.664678
gene1883	CP001363.1:1652606-1653392	STM14_1884	0.672299	0	0.161547	0.510752
gene3834	CP001363.1:3344680-3346135	STM14_3835	0.672243	0.067383	0.00574827	0.599111
gene3787	CP001363.1:3311397-3312274	STM14_3788	0.672039	-0.1	0.00322084	0.768818
gene1489	CP001363.1:1338163-1338952	envF	0.671662	-0.1	0.00475907	0.766903
gene1656	CP001363.1:1455096-1456215	ydiK	0.67154	0	0.195702	0.475838
gene1066	CP001363.1:984061-984343	STM14_1067	0.670099	0	0.00740353	0.662696
gene2214	CP001363.1:1942680-1943139	STM14_2215	0.66982	0.310687	0.018256	0.340877
gene1592	CP001363.1:1401609-1401732	STM14_1593	0.668933	0	0.027774	0.641159
gene3513	CP001363.1:3074811-3075744	STM14_3514	0.667927	-0.1	0.0443887	0.723538
gene3602	CP001363.1:3159567-3160665	mltA	0.666873	0.147438	0.166464	0.352971
gene3318	CP001363.1:2912633-2913836	STM14_3319	0.666043	-0.1	0.0714621	0.69458
gene3422	CP001363.1:2998542-3000074	srlE	0.665433	-0.1	0.0280227	0.737411
gene775	CP001363.1:732226-733251	ybeX	0.665261	0	0.296437	0.368824
gene323	CP001363.1:317577-318063	STM14_0324	0.66497	0.277621	0.00772703	0.379622
gene4288	CP001363.1:3743066-3746031	livH	0.664773	0	0.0180403	0.646733
gene5429	CP001363.1:4787290-4788661	STM14_5430	0.664184	0	0.664184	4.47261e-13
gene4302	CP001363.1:3755434-3756061	yhhN	0.663324	0	0.206637	0.456687
gene103	CP001363.1:98643-101474	kefC	0.66331	0.207422	0.0366118	0.419277
gene4535	CP001363.1:3975233-3977960	mgtB	0.662914	-0.1	0.0251489	0.737766
gene364	CP001363.1:353281-355726	fadE	0.662872	0	0.0594944	0.603377
gene1608	CP001363.1:1414678-1414969	ydiZ	0.662277	-0.1	0.145962	0.616315
gene4471	CP001363.1:3919942-3921942	rfaF	0.662178	-0.1	0.27768	0.484499
gene1906	CP001363.1:1669183-1677317	narW	0.66203	0	0.0245617	0.637469
gene2757	CP001363.1:2383682-2385512	oafA	0.661668	0	0.226418	0.43525
gene5421	CP001363.1:4782112-4783325	yjiJ	0.661479	0	0.0489917	0.612487
gene4017	CP001363.1:3508091-3508241	STM14_4018	0.659166	-0.1	0.00801654	0.751149
gene3822	CP001363.1:3336830-3337715	yghA	0.65912	-0.1	0.75912	0
gene4381	CP001363.1:3834276-3835968	yhjW	0.658954	0.0764022	0.0415999	0.540952
gene5105	CP001363.1:4482682-4484038	tyrB	0.658712	0	0.327393	0.331319
gene735	CP001363.1:694968-695272	tatE	0.658509	0	0.221883	0.436626
gene1600	CP001363.1:1409371-1409647	STM14_1601	0.658329	-0.1	0.00537306	0.752956
gene1904	CP001363.1:1669183-1677317	narZ	0.65818	0	0.0217609	0.63642
gene3228	CP001363.1:2830867-2831118	STM14_3229	0.658171	0	0.0096684	0.648503
gene1888	CP001363.1:1655787-1657485	sfcA	0.658007	-0.1	0.437086	0.320921
gene382	CP001363.1:371423-371747	STM14_0383	0.657863	-0.1	0.243219	0.514644
gene5353	CP001363.1:4717773-4717875	pyrL	0.657764	-0.1	0.757764	0
gene956	CP001363.1:891947-892444	ybiI	0.656544	0	0.0932473	0.563297
gene1459	CP001363.1:1311271-1311619	STM14_1460	0.656393	0.194429	0.0151544	0.44681
gene5372	CP001363.1:4733280-4734792	pepA	0.656292	0	0.560314	0.0959778
gene1937	CP001363.1:1701222-1701621	ugtL	0.655792	0	0.033856	0.621936
gene4785	CP001363.1:4198852-4199554	fre	0.655366	-0.1	0.362101	0.393265
gene2376	CP001363.1:2057778-2058984	fliB	0.654999	-0.1	0.0265212	0.728478
gene2879	CP001363.1:2499178-2499454	STM14_2880	0.654605	0	0.340355	0.31425
gene5488	CP001363.1:4836540-4837764	deoB	0.654483	0	0.496014	0.158469
gene1012	CP001363.1:936548-937751	dacC	0.654125	0	0.220643	0.433481
gene2332	CP001363.1:2024093-2026006	cheR	0.653321	-0.1	0.0147785	0.738542
gene2958	CP001363.1:2571939-2574770	STM14_2959	0.65326	0	0.00588304	0.647377
gene428	CP001363.1:416779-418405	prpR	0.653182	-0.1	0.0251428	0.728039
gene1744	CP001363.1:1532291-1532621	mliC	0.653106	-0.1	0.13671	0.616396
gene3423	CP001363.1:3000085-3000448	slrB	0.651929	-0.1	0.0267226	0.725207
gene1088	CP001363.1:1003679-1006124	dmsA	0.651651	0.204531	0.00362751	0.443493
gene1122	CP001363.1:1035764-1043034	mukE	0.65142	0.1638	0.18032	0.3073
gene1297	CP001363.1:1183063-1184165	STM14_1298	0.651218	0	0.00466736	0.646551
gene2212	CP001363.1:1940958-1941759	manY	0.650444	0	0.283769	0.366675
gene1483	CP001363.1:1334472-1335144	STM14_1484	0.649188	0	0.0544169	0.594771
gene1289	CP001363.1:1176618-1177299	STM14_1290	0.647687	-0.1	0.0157045	0.731983
gene3375	CP001363.1:2967190-2967370	STM14_3376	0.647592	0	0.159052	0.48854
gene1357	CP001363.1:1229810-1230185	STM14_1358	0.647313	-0.1	0.48655	0.260763
gene4848	CP001363.1:4255868-4258329	fdhE	0.647196	-0.1	0.211178	0.536019
gene4734	CP001363.1:4155612-4157981	hemX	0.646975	0.122607	0.260529	0.263839
gene3244	CP001363.1:2841246-2842284	yfiF	0.64696	0	0.205283	0.441677
gene973	CP001363.1:902909-903137	STM14_974	0.646872	-0.1	0.746872	0
gene5129	CP001363.1:4518672-4519456	STM14_5130	0.646068	0	0.130142	0.515926
gene3478	CP001363.1:3044344-3044605	STM14_3479	0.645981	-0.1	0.285279	0.460703
gene1908	CP001363.1:1677422-1678316	yddE	0.64583	0.174596	0.0944957	0.376738
gene3092	CP001363.1:2706422-2707697	hisS	0.645421	0	0.418069	0.227351
gene4555	CP001363.1:3992485-3993152	STM14_4556	0.645238	-0.1	0.0684467	0.676792
gene3063	CP001363.1:2664609-2666300	purM	0.645007	-0.1	0.745007	0
gene3888	CP001363.1:3396624-3397131	mug	0.644601	0	0.147399	0.497201
gene713	CP001363.1:677867-679757	STM14_0714	0.643522	-0.1	0.15749	0.586031
gene2877	CP001363.1:2498118-2498613	yfbU	0.64311	0	0.381236	0.261874
gene3285	CP001363.1:2875503-2877095	grpE	0.642104	-0.1	0.736049	0.0060554
gene4696	CP001363.1:4122425-4122524	ilvL	0.641585	0	0.145798	0.495787
gene2811	CP001363.1:2432952-2435238	nrdA	0.641211	-0.1	0.612367	0.128844
gene757	CP001363.1:712797-713970	STM14_0758	0.641125	0.339692	0.00300576	0.298427
gene4727	CP001363.1:4153110-4154496	yifK	0.640709	0	0.108318	0.532391
gene3474	CP001363.1:3040092-3041754	hilA	0.640436	-0.1	0.0118045	0.728632
gene3812	CP001363.1:3325728-3330892	hybA	0.639871	-0.1	0.0113768	0.728494
gene516	CP001363.1:490948-492460	STM14_0517	0.639579	-0.1	0.0206878	0.718891
gene112	CP001363.1:108891-109053	STM14_0113	0.639348	0	0.321561	0.317787
gene4192	CP001363.1:3650141-3652567	trpS	0.637984	-0.1	0.46359	0.274394
gene5474	CP001363.1:4823970-4825930	holD	0.637976	-0.1	0.264612	0.473364
gene4510	CP001363.1:3953510-3954716	gltS	0.637811	-0.1	0.283027	0.454784
gene1291	CP001363.1:1177572-1177704	STM14_1292	0.637705	-0.1	0.00282388	0.734881
gene4964	CP001363.1:4361694-4364335	btuB	0.637586	0	0.122263	0.515324
gene1341	CP001363.1:1215208-1215502	flgM	0.637275	-0.1	0.0878411	0.649434
gene2817	CP001363.1:2440157-2441516	glpT	0.636825	-0.1	0.736825	0
gene4577	CP001363.1:4009608-4011502	STM14_4578	0.636763	0	0.138365	0.498398
gene3755	CP001363.1:3288886-3289263	yggX	0.636571	0	0.304368	0.332204
gene3395	CP001363.1:2981059-2981167	STM14_3396	0.636191	0	0.203779	0.432412
gene915	CP001363.1:855308-856994	hutU	0.636183	-0.1	0.040073	0.69611
gene5242	CP001363.1:4617785-4619066	hflX	0.636182	-0.1	0.564992	0.17119
gene755	CP001363.1:709620-712446	STM14_0756	0.636011	-0.1	0.486863	0.249149
gene3402	CP001363.1:2987169-2988726	gshA	0.635856	0.106247	0.30735	0.222258
gene446	CP001363.1:433994-434210	yaiZ	0.635649	-0.1	0.228344	0.507305
gene5223	CP001363.1:4598925-4599903	yjeA	0.635518	-0.1	0.153352	0.582166
gene1438	CP001363.1:1298443-1298677	STM14_1439	0.635207	-0.1	0.735207	2.2731e-14
gene3293	CP001363.1:2880400-2880883	smpB	0.634818	-0.1	0.421775	0.313043
gene4946	CP001363.1:4342398-4345540	pflC	0.634779	0	0.0735402	0.561239
gene2717	CP001363.1:2352990-2354133	STM14_2718	0.634698	0	0.0190915	0.615607
gene2399	CP001363.1:2074939-2077468	fliP	0.634678	-0.1	0.0186912	0.715987
gene778	CP001363.1:733262-734818	phoL	0.634102	-0.1	0.451045	0.283057
gene647	CP001363.1:614251-615111	STM14_0648	0.63367	0.106555	0.00308923	0.524026
gene1315	CP001363.1:1194338-1194509	STM14_1316	0.633433	-0.1	0.070868	0.662565
gene4583	CP001363.1:4012024-4012225	ysdB	0.632971	-0.1	0.732971	0
gene4500	CP001363.1:3943101-3944110	STM14_4501	0.632445	-0.1	0.0060821	0.726363
gene2281	CP001363.1:1981796-1982453	STM14_2282	0.632123	0	0.0851154	0.547007
gene4193	CP001363.1:3650141-3652567	gph	0.632083	-0.1	0.360653	0.37143
gene1124	CP001363.1:1043378-1045220	ycbB	0.631783	0	0.232643	0.39914
gene888	CP001363.1:828912-830160	STM14_0889	0.631459	-0.1	0.00143608	0.730023
gene3476	CP001363.1:3042307-3044318	sptP	0.631291	-0.1	0.202486	0.528805
gene3310	CP001363.1:2907625-2908582	STM14_3311	0.631135	-0.1	0.0711571	0.659978
gene5504	CP001363.1:4854290-4854806	yjjX	0.631097	0.352025	0.055117	0.223955
gene3709	CP001363.1:3251015-3252062	epd	0.630875	-0.1	0.243299	0.487576
gene754	CP001363.1:707984-709606	rlpB	0.630427	-0.1	0.564019	0.166408
gene2311	CP001363.1:2006514-2008287	aspS	0.630375	-0.1	0.507029	0.223346
gene905	CP001363.1:845596-845848	STM14_0906	0.630335	0	0.343663	0.286672
gene2619	CP001363.1:2260082-2264012	yegE	0.629943	0.283942	0.032495	0.313506
gene532	CP001363.1:506234-508589	lon	0.629273	0	0.44184	0.187434
gene4502	CP001363.1:3944233-3946533	ligB	0.629063	-0.1	0.0142281	0.714835
gene3498	CP001363.1:3064625-3065069	invH	0.628815	-0.1	0.0505243	0.678291
gene796	CP001363.1:745469-745595	STM14_0797	0.628815	-0.1	0.0346503	0.694165
gene5419	CP001363.1:4780110-4781453	yjiG	0.628471	0.204962	0.0177612	0.405748
gene4918	CP001363.1:4312734-4314066	hslU	0.627532	0	0.427519	0.200013
gene4547	CP001363.1:3985596-3986022	STM14_4548	0.627356	-0.1	0.00555507	0.721801
gene2993	CP001363.1:2600054-2601347	ptsJ	0.62718	0.311528	0.0248277	0.290824
gene566	CP001363.1:540405-540783	ybaN	0.626338	0	0.117967	0.508372
gene1072	CP001363.1:986704-987565	STM14_1073	0.625321	0	0.015225	0.610096
gene4005	CP001363.1:3495864-3497526	yhbN	0.62512	0	0.436665	0.188454
gene4293	CP001363.1:3748199-3749297	livJ	0.624751	0	0.0290232	0.595727
gene3440	CP001363.1:3011939-3014119	hycG	0.623855	0.230412	0.0117904	0.381652
gene1757	CP001363.1:1541545-1544905	STM14_1758	0.623634	-0.1	0.363486	0.360148
gene3820	CP001363.1:3335905-3336707	STM14_3821	0.623387	-0.1	0.046999	0.676388
gene2233	CP001363.1:1955390-1955975	yebR	0.62215	0	0.39633	0.22582
gene654	CP001363.1:619283-619613	STM14_0655	0.621878	0	0.0407973	0.581081
gene161	CP001363.1:159401-162107	secA	0.621274	0	0.381152	0.240122
gene3082	CP001363.1:2693426-2699024	ratA	0.62093	0	0.00850007	0.61243
gene461	CP001363.1:443299-443584	yaiE	0.620794	0	0.310348	0.310446
gene4269	CP001363.1:3729190-3729804	STM14_4270	0.620151	-0.1	0.00718082	0.71297
gene2058	CP001363.1:1809301-1809514	STM14_2059	0.620023	0	0.267007	0.353016
gene2586	CP001363.1:2224901-2226664	rfbI	0.619346	0	0.415112	0.204234
gene2103	CP001363.1:1843556-1845380	yciU	0.619311	0.115193	0.170173	0.333944
gene5382	CP001363.1:4742601-4743621	yjgB	0.61892	0	0.275372	0.343548
gene5087	CP001363.1:4465619-4467136	STM14_5088	0.618495	-0.1	0.0265902	0.691905
gene4636	CP001363.1:4060117-4061764	yidC	0.618467	-0.1	0.718467	0
gene4607	CP001363.1:4026012-4030957	ccmD_2	0.617764	0	0.0059136	0.61185
gene2177	CP001363.1:1912293-1913364	dadX	0.61608	-0.1	0.145894	0.570186
gene4963	CP001363.1:4360220-4361321	trmA	0.615862	-0.1	0.10675	0.609112
gene737	CP001363.1:696363-696498	STM14_0738	0.615862	0	0.0593408	0.556521
gene517	CP001363.1:492471-493965	STM14_0518	0.615652	-0.1	0.0297958	0.685856
gene3502	CP001363.1:3066553-3066880	STM14_3503	0.614781	0	0.0162299	0.598551
gene2587	CP001363.1:2226669-2227221	rfbC	0.613739	0	0.444381	0.169357
gene2183	CP001363.1:1919202-1919733	dsbB	0.613053	0	0.226661	0.386391
gene3061	CP001363.1:2663584-2664211	upp	0.612719	-0.1	0.673322	0.0393967
gene4246	CP001363.1:3703983-3704529	STM14_4247	0.61271	-0.1	0.187793	0.524917
gene1214	CP001363.1:1120717-1121227	sulA	0.612425	-0.1	0.712425	1.11704e-12
gene4344	CP001363.1:3798114-3800175	yhjG	0.611529	0	0.0852185	0.526311
gene4916	CP001363.1:4311023-4311646	menG	0.611451	0	0.376238	0.235212
gene3338	CP001363.1:2935076-2935649	hin	0.6107	0	0.0520016	0.558698
gene4019	CP001363.1:3508280-3512879	gltB	0.610267	0	0.126233	0.484035
gene11	CP001363.1:11256-11424	STM14_0012	0.609898	-0.1	0.00632663	0.703571
gene3099	CP001363.1:2712173-2716870	STM14_3100	0.609873	0	0.0258555	0.584017
gene4351	CP001363.1:3805314-3807388	STM14_4352	0.609868	0	0.0281997	0.581668
gene5158	CP001363.1:4543708-4544044	phnA	0.609829	-0.1	0.171568	0.538261
gene4668	CP001363.1:4094363-4094507	STM14_4669	0.60979	-0.1	0.100626	0.609164
gene2383	CP001363.1:2064595-2065021	yedD	0.609261	0	0.359721	0.24954
gene2968	CP001363.1:2581714-2583130	gltX	0.608545	0	0.421805	0.18674
gene4850	CP001363.1:4255868-4258329	fdoH	0.608333	-0.1	0.163315	0.545018
gene2081	CP001363.1:1826492-1827368	yciL	0.608289	-0.1	0.259674	0.448615
gene1154	CP001363.1:1067081-1067372	STM14_1155	0.607544	-0.1	0.46425	0.243293
gene2327	CP001363.1:2019223-2022838	flhB	0.607242	-0.1	0.00724827	0.699994
gene53	CP001363.1:52871-53810	ribF	0.607184	-0.1	0.300788	0.406396
gene4205	CP001363.1:3663195-3663759	nudE	0.607182	-0.1	0.234663	0.472519
gene1301	CP001363.1:1185617-1186148	ycdZ	0.60617	-0.1	0.70617	0
gene4402	CP001363.1:3852192-3852324	STM14_4403	0.605689	-0.1	0.0157393	0.68995
gene1576	CP001363.1:1388611-1389955	gdhA	0.605643	0	0.153361	0.452283
gene4453	CP001363.1:3903282-3903756	yibK	0.604089	-0.1	0.137133	0.566956
gene4701	CP001363.1:4127530-4129075	ilvA	0.604056	0	0.101668	0.502388
gene3993	CP001363.1:3488790-3490050	murA	0.603552	0	0.343127	0.260426
gene1269	CP001363.1:1162043-1163285	agp	0.603325	-0.1	0.0755327	0.627792
gene1954	CP001363.1:1715446-1715884	STM14_1955	0.603276	0.0921485	0.0268009	0.484327
gene2791	CP001363.1:2411611-2412106	eco	0.603187	-0.1	0.306761	0.396426
gene3577	CP001363.1:3138651-3140016	ygdH	0.602187	-0.1	0.448091	0.254097
gene1835	CP001363.1:1606826-1607042	marB	0.601901	-0.1	0.17251	0.529391
gene4196	CP001363.1:3653601-3654879	damX	0.601757	0	0.473791	0.127967
gene110	CP001363.1:103374-106468	surA	0.601486	-0.1	0.488107	0.213378
gene1731	CP001363.1:1521677-1522325	rnt	0.601236	-0.1	0.315299	0.385937
gene1572	CP001363.1:1381773-1384742	sppA	0.601137	0.114736	0.174769	0.311632
gene3830	CP001363.1:3342233-3343551	yqhD	0.601051	0	0.109446	0.491605
gene5284	CP001363.1:4651009-4651858	ytfG	0.60062	0	0.00720987	0.59341
gene1185	CP001363.1:1089724-1091064	STM14_1186	0.600431	0.32119	0.00953774	0.269703
gene801	CP001363.1:749863-751437	ybfM	0.599187	-0.1	0.0402929	0.658894
gene2385	CP001363.1:2065146-2066642	yedF	0.599086	-0.1	0.110759	0.588327
gene2819	CP001363.1:2441788-2445853	glpB	0.599063	-0.1	0.10368	0.595383
gene1771	CP001363.1:1553976-1556306	fumC	0.598779	0	0.378128	0.220651
gene941	CP001363.1:877201-880160	ybhO	0.598488	-0.1	0.126977	0.571511
gene4255	CP001363.1:3715077-3717806	glgC	0.598286	0	0.222211	0.376075
gene3105	CP001363.1:2724457-2725504	sseA	0.598277	0	0.175358	0.422918
gene3225	CP001363.1:2828878-2829118	STM14_3226	0.597697	-0.1	0.00951314	0.688183
gene2308	CP001363.1:2004631-2005153	ruvC	0.597623	0	0.293083	0.30454
gene5038	CP001363.1:4428431-4428971	STM14_5039	0.597428	-0.1	0.238109	0.459319
gene3292	CP001363.1:2879494-2880251	yfjG	0.597253	0	0.342208	0.255045
gene4114	CP001363.1:3595822-3596248	zntR	0.597143	0	0.0953491	0.501794
gene2213	CP001363.1:1941762-1942623	manZ	0.59713	0	0.275046	0.322084
gene2758	CP001363.1:2385565-2386009	STM14_2759	0.597084	-0.1	0.0140981	0.682986
gene1437	CP001363.1:1297993-1298185	STM14_1438	0.59672	0	0.179228	0.417492
gene2662	CP001363.1:2305296-2307800	yehU	0.596459	-0.1	0.034563	0.661896
gene889	CP001363.1:830209-830455	dcoC	0.596245	0	0.00495833	0.591286
gene686	CP001363.1:650289-651426	fepE	0.595197	0	0.114351	0.480847
gene3983	CP001363.1:3481824-3482301	greA	0.595099	-0.1	0.497064	0.198036
gene3198	CP001363.1:2812904-2813093	STM14_3199	0.594573	0	0.0644457	0.530127
gene4843	CP001363.1:4253232-4253661	STM14_4844	0.59359	0	0.243574	0.350016
gene705	CP001363.1:669955-670702	dsbG	0.592606	0	0.266847	0.325759
gene5175	CP001363.1:4562718-4565066	dcuR	0.591851	-0.1	0.0734668	0.618384
gene2800	CP001363.1:2421546-2422197	rcsB	0.59184	0	0.55456	0.0372796
gene2579	CP001363.1:2217789-2218851	rfbU	0.590916	0	0.193726	0.39719
gene1694	CP001363.1:1493909-1494970	sscA	0.590099	0.188138	0.0334468	0.368514
gene5410	CP001363.1:4773884-4774658	uxuR	0.589939	0	0.1966	0.393339
gene881	CP001363.1:821642-823297	ybgR	0.589824	-0.1	0.0865509	0.603273
gene3216	CP001363.1:2821376-2821736	STM14_3217	0.58954	-0.1	0.293362	0.396178
gene770	CP001363.1:727106-729246	gltK	0.589477	0	0.118036	0.471441
gene5204	CP001363.1:4586087-4587329	yjeH	0.588656	0	0.0255762	0.56308
gene630	CP001363.1:603181-603394	ybcJ	0.587397	0	0.390153	0.197245
gene4839	CP001363.1:4250332-4253218	yihX	0.586638	0	0.258789	0.327848
gene3672	CP001363.1:3219884-3220961	prfB	0.586596	-0.1	0.456472	0.230124
gene2820	CP001363.1:2441788-2445853	glpC	0.585987	-0.1	0.126002	0.559985
gene1624	CP001363.1:1426652-1429040	pheT	0.585924	0	0.585924	0
gene1000	CP001363.1:927232-928520	STM14_1001	0.585851	-0.1	0.00732829	0.678523
gene2640	CP001363.1:2285565-2286465	yegS	0.585532	-0.1	0.216228	0.469304
gene3852	CP001363.1:3361774-3362089	ygiN	0.584966	0	0.424034	0.160932
gene1068	CP001363.1:985101-985260	STM14_1069	0.584954	0	0.037711	0.547243
gene4387	CP001363.1:3842018-3842180	STM14_4388	0.58449	0	0.0779902	0.5065
gene99	CP001363.1:96670-98560	STM14_0100	0.584159	-0.1	0.023162	0.660997
gene2351	CP001363.1:2040220-2040556	STM14_2352	0.584019	-0.1	0.012717	0.671302
gene1522	CP001363.1:1355814-1357359	STM14_1523	0.583723	0	0.103162	0.480561
gene1632	CP001363.1:1433548-1434991	ydiU	0.583445	0	0.143289	0.440156
gene248	CP001363.1:245195-246623	htrA	0.583408	0	0.510628	0.0727798
gene4838	CP001363.1:4249338-4250142	yihW	0.583399	0	0.15822	0.42518
gene261	CP001363.1:259829-260033	STM14_0262	0.582571	-0.1	0.336328	0.346244
gene1080	CP001363.1:994688-995565	STM14_1081	0.582275	0	0.205549	0.376726
gene4976	CP001363.1:4373433-4373607	STM14_4977	0.58167	0	0.00520129	0.576469
gene2088	CP001363.1:1833767-1835767	trpB	0.580919	-0.1	0.680919	0
gene1929	CP001363.1:1691071-1696194	srfC	0.580349	-0.1	0.0390198	0.641329
gene1934	CP001363.1:1698370-1699795	ydcR	0.580329	0	0.0814688	0.49886
gene2876	CP001363.1:2497448-2498108	yfbT	0.580093	0	0.342381	0.237712
gene952	CP001363.1:888209-890354	dinG	0.580006	0	0.0532521	0.526754
gene1264	CP001363.1:1158382-1158860	STM14_1265	0.579812	0	0.00672039	0.573091
gene3262	CP001363.1:2858735-2860444	rluD	0.579743	-0.1	0.269228	0.410515
gene4844	CP001363.1:4253675-4253987	STM14_4845	0.579304	0	0.209461	0.369843
gene4113	CP001363.1:3595146-3595765	STM14_4114	0.578745	0	0.140916	0.437829
gene501	CP001363.1:478108-478351	xseB	0.578698	-0.1	0.32481	0.353888
gene3961	CP001363.1:3459368-3461258	deaD	0.578653	-0.1	0.249015	0.429638
gene4767	CP001363.1:4181463-4183360	STM14_4768	0.578569	-0.1	0.00509092	0.673478
gene4657	CP001363.1:4086315-4087134	STM14_4658	0.578492	-0.1	0.0100089	0.668483
gene626	CP001363.1:599828-601214	cysS	0.578406	-0.1	0.339856	0.33855
gene3448	CP001363.1:3019868-3020389	STM14_3449	0.578219	-0.1	0.00483987	0.673379
gene83	CP001363.1:83275-84829	caiC	0.578008	0.386597	0.00844798	0.182964
gene186	CP001363.1:183432-183717	STM14_0187	0.57796	-0.1	0.012017	0.665943
gene2716	CP001363.1:2352099-2352963	yeiE	0.577883	0	0.0590162	0.518867
gene373	CP001363.1:363910-365155	frsA	0.577516	0	0.242074	0.335442
gene2960	CP001363.1:2574883-2575210	ypeC	0.577512	0	0.577512	0
gene264	CP001363.1:261699-263052	yaeL	0.577467	0	0.326331	0.251135
gene1232	CP001363.1:1134793-1135669	pipB	0.577009	-0.1	0.00284791	0.674161
gene4890	CP001363.1:4291501-4292542	STM14_4891	0.57677	-0.1	0.103285	0.573484
gene2710	CP001363.1:2345818-2346706	STM14_2711	0.576496	-0.1	0.00362807	0.672868
gene3589	CP001363.1:3148028-3149804	fucI	0.576168	-0.1	0.0112226	0.664946
gene132	CP001363.1:131787-134450	leuB	0.576156	0	0.127233	0.448922
gene4174	CP001363.1:3632314-3633532	argD_2	0.575977	-0.1	0.675977	0
gene144	CP001363.1:140658-141117	yabB	0.575794	-0.1	0.498031	0.177764
gene2211	CP001363.1:1939937-1940906	manX	0.575695	0	0.222315	0.353379
gene4427	CP001363.1:3871898-3872372	yiaM	0.575	0	0.00164392	0.573356
gene4115	CP001363.1:3596258-3596627	yhdN	0.574539	0	0.0910763	0.483463
gene3966	CP001363.1:3465227-3466573	truB	0.574337	-0.1	0.269885	0.404452
gene4504	CP001363.1:3946789-3947413	gmk	0.574277	-0.1	0.428536	0.245741
gene2911	CP001363.1:2528241-2530174	dedD	0.572282	0	0.240033	0.332248
gene3821	CP001363.1:3335905-3336707	STM14_3822	0.572246	-0.1	0.0369808	0.635265
gene5210	CP001363.1:4590232-4591223	STM14_5211	0.572183	-0.1	0.0061182	0.666065
gene1466	CP001363.1:1315823-1316567	STM14_1467	0.572015	0	0.0182651	0.553749
gene693	CP001363.1:658133-659744	entE	0.571954	-0.1	0.671954	0
gene3	CP001363.1:3733-5020	thrC	0.571883	0	0.571883	0
gene4186	CP001363.1:3641326-3642700	cysG	0.571234	0.181674	0.061039	0.328521
gene471	CP001363.1:453754-453904	STM14_0472	0.570821	-0.1	0.196607	0.474214
gene3816	CP001363.1:3332574-3334218	STM14_3817	0.570336	-0.1	0.0223518	0.647984
gene960	CP001363.1:892529-897172	STM14_961	0.569802	0.0181959	0.0209241	0.530682
gene1999	CP001363.1:1757285-1758221	ydaO	0.56964	-0.1	0.22113	0.44851
gene3661	CP001363.1:3213533-3213719	STM14_3662	0.569505	-0.1	0.0119448	0.657561
gene1768	CP001363.1:1550787-1551963	manA	0.569068	0	0.317319	0.251749
gene4880	CP001363.1:4281959-4284028	cpxA	0.569065	0	0.253744	0.31532
gene1411	CP001363.1:1280462-1281569	trmU	0.568741	-0.1	0.324504	0.344237
gene5306	CP001363.1:4671370-4672204	STM14_5307	0.568537	-0.1	0.154422	0.514114
gene2184	CP001363.1:1919841-1920183	STM14_2185	0.568406	0	0.0742122	0.494193
gene1919	CP001363.1:1683886-1686007	yncD	0.567565	0	0.0637265	0.503839
gene2403	CP001363.1:2079493-2079688	dsrB	0.567328	0	0.136774	0.430555
gene4962	CP001363.1:4359814-4360174	yijD	0.566967	0	0.245459	0.321508
gene2126	CP001363.1:1864414-1865944	STM14_2127	0.566576	0	0.0182845	0.548292
gene4958	CP001363.1:4356664-4358965	oxyR	0.566365	0	0.363445	0.20292
gene3249	CP001363.1:2843713-2847844	pssA	0.566173	-0.1	0.360931	0.305242
gene4926	CP001363.1:4322715-4323033	metJ	0.565413	-0.1	0.245418	0.419995
gene441	CP001363.1:430924-432272	STM14_0442	0.565029	-0.1	0.0778289	0.5872
gene3881	CP001363.1:3389738-3390101	folB	0.564604	-0.1	0.0449709	0.619633
gene4454	CP001363.1:3903823-3904828	STM14_4455	0.564604	0.101616	0.0429562	0.420031
gene3550	CP001363.1:3108364-3109099	cysH	0.564472	-0.1	0.416341	0.248131
gene3947	CP001363.1:3448927-3449518	yraO	0.564276	0	0.222317	0.341959
gene3753	CP001363.1:3286606-3287652	trmB	0.563794	-0.1	0.279391	0.384404
gene5344	CP001363.1:4707932-4709585	treC	0.563494	-0.1	0.0195432	0.643951
gene4611	CP001363.1:4032287-4033688	STM14_4612	0.562998	0	0.00483682	0.558161
gene4229	CP001363.1:3684139-3685604	gntT	0.562942	0	0.0264577	0.536484
gene1095	CP001363.1:1011046-1011844	pflA	0.562647	0	0.210677	0.35197
gene4273	CP001363.1:3732112-3734115	STM14_4274	0.562518	0.0442683	0.00606835	0.512181
gene4744	CP001363.1:4164627-4165527	STM14_4745	0.5621	0	0.0214735	0.540627
gene2665	CP001363.1:2308711-2311624	yehW	0.562057	0	0.110873	0.451184
gene3346	CP001363.1:2942846-2943782	iroE	0.562043	-0.1	0.662043	0
gene5111	CP001363.1:4486754-4489661	uvrA	0.561823	0	0.17675	0.385073
gene4934	CP001363.1:4332007-4333003	metF	0.561527	0	0.0595942	0.501933
gene4627	CP001363.1:4052547-4054962	gyrB	0.561498	-0.1	0.409419	0.25208
gene3239	CP001363.1:2836736-2838071	srmB	0.561443	-0.1	0.283994	0.377449
gene4909	CP001363.1:4305426-4306708	fpr	0.561361	0	0.116725	0.444636
gene2659	CP001363.1:2304195-2304726	STM14_2660	0.561345	0.22346	0.0196665	0.318219
gene3396	CP001363.1:2981355-2981886	emrR	0.560556	-0.1	0.289046	0.371511
gene5470	CP001363.1:4823579-4823666	leuP	0.560428	-0.1	0.660428	0
gene1627	CP001363.1:1430618-1431919	btuE	0.560379	0	0.178564	0.381815
gene2330	CP001363.1:2023686-2024076	cheY	0.560322	-0.1	0.0447162	0.615606
gene160	CP001363.1:158842-159340	yacA	0.56028	-0.1	0.324404	0.335876
gene2021	CP001363.1:1777977-1778691	STM14_2022	0.5601	0	0.0414924	0.518607
gene4743	CP001363.1:4164237-4164558	cyaY	0.558977	-0.1	0.237344	0.421633
gene3403	CP001363.1:2988802-2989791	yqaA	0.558388	-0.1	0.253067	0.405321
gene2110	CP001363.1:1851995-1852310	STM14_2111	0.55762	0	0.0659916	0.491628
gene5035	CP001363.1:4425827-4427459	yjbB	0.557173	0	0.0617473	0.495426
gene2666	CP001363.1:2308711-2311624	yehX	0.556204	-0.1	0.139431	0.516773
gene3744	CP001363.1:3280788-3281642	yggT	0.555651	0	0.242564	0.313088
gene4242	CP001363.1:3698565-3701828	STM14_4243	0.555135	-0.1	0.189415	0.46572
gene2207	CP001363.1:1934780-1936145	sdaA	0.555134	-0.1	0.431343	0.223792
gene5418	CP001363.1:4778925-4780098	iadA	0.55502	0	0.0935049	0.461515
gene304	CP001363.1:300622-301990	dniR	0.554792	-0.1	0.654792	0
gene2591	CP001363.1:2230508-2231531	galF	0.554342	-0.1	0.654342	0
gene911	CP001363.1:850659-851943	ybhC	0.553977	-0.1	0.653977	0
gene4227	CP001363.1:3683335-3683911	yhgI	0.553869	-0.1	0.620971	0.0328973
gene4579	CP001363.1:4011518-4011768	STM14_4580	0.553754	-0.1	0.0183656	0.635388
gene3309	CP001363.1:2906297-2907581	STM14_3310	0.553451	-0.1	0.142739	0.510713
gene5286	CP001363.1:4652389-4654333	cpdB	0.553275	-0.1	0.082693	0.570582
gene2328	CP001363.1:2022929-2023676	STM14_2329	0.553181	-0.1	0.0404015	0.61278
gene4776	CP001363.1:4191746-4193989	yigP	0.553103	-0.1	0.343843	0.309259
gene399	CP001363.1:387800-389375	STM14_0400	0.553072	0	0.0307184	0.522354
gene3918	CP001363.1:3419990-3420155	yhaL	0.552897	0	0.0966996	0.456198
gene707	CP001363.1:671830-673513	ahpF	0.55275	-0.1	0.65275	0
gene1723	CP001363.1:1514210-1515359	cfa	0.551924	0	0.441908	0.110016
gene2059	CP001363.1:1809600-1810353	yciT	0.551795	0.09701	0.194548	0.260237
gene3170	CP001363.1:2788680-2788917	STM14_3171	0.551557	-0.1	0.00552714	0.64603
gene2648	CP001363.1:2293496-2293682	STM14_2649	0.550881	0	0.0127622	0.538119
gene4623	CP001363.1:4047897-4048743	yidA	0.550485	-0.1	0.170615	0.47987
gene3586	CP001363.1:3145478-3146126	fucA	0.550072	0.123608	0.00452232	0.421942
gene4756	CP001363.1:4173753-4174638	rarD	0.55007	-0.1	0.0687758	0.581294
gene4826	CP001363.1:4236550-4237576	STM14_4827	0.549995	0.256598	0.00568534	0.287711
gene866	CP001363.1:813523-814617	tolQ	0.549692	-0.1	0.429877	0.219815
gene434	CP001363.1:424370-425345	hemB	0.54967	-0.1	0.360001	0.289669
gene195	CP001363.1:194108-194876	STM14_0196	0.549398	0.0827775	0.103651	0.362969
gene1319	CP001363.1:1198952-1199327	msyB	0.54929	0	0.54929	0
gene3616	CP001363.1:3177650-3178620	thyA	0.549159	-0.1	0.456186	0.192973
gene1245	CP001363.1:1143360-1144052	hpaC	0.549145	0	0.00842606	0.540719
gene3666	CP001363.1:3215424-3216429	STM14_3667	0.548904	-0.1	0.0160186	0.632885
gene2097	CP001363.1:1840787-1841327	yciB	0.548578	0	0.25895	0.289629
gene3222	CP001363.1:2824311-2824662	STM14_3223	0.548089	-0.1	0.0966201	0.551469
gene822	CP001363.1:766835-770775	kdpC	0.547963	0.251103	0.0142904	0.28257
gene4957	CP001363.1:4355003-4356380	argH	0.545887	0	0.545887	0
gene3269	CP001363.1:2864260-2865382	tyrA	0.545887	-0.1	0.645887	0
gene1257	CP001363.1:1153765-1154662	hpaA	0.545803	0.234213	0.0109314	0.300659
gene3207	CP001363.1:2816703-2816883	STM14_3208	0.545773	-0.1	0.645773	0
gene1092	CP001363.1:1007836-1009115	STM14_1093	0.545292	-0.1	0.00837724	0.636914
gene4629	CP001363.1:4056092-4057312	STM14_4630	0.545245	-0.1	0.174204	0.471041
gene378	CP001363.1:368114-369365	proA	0.544911	0	0.229548	0.315363
gene3555	CP001363.1:3116366-3117038	ygcF	0.544484	0	0.190678	0.353807
gene4161	CP001363.1:3621068-3623425	yheR	0.544385	0	0.0903888	0.453996
gene2089	CP001363.1:1833767-1835767	trpA	0.544294	-0.1	0.644294	0
gene2167	CP001363.1:1902637-1903774	STM14_2168	0.543435	0.196604	0.00566802	0.341163
gene2986	CP001363.1:2595761-2596094	STM14_2987	0.543411	-0.1	0.643411	0
gene4361	CP001363.1:3818364-3821800	yhjS	0.543392	0	0.141548	0.401844
gene1868	CP001363.1:1635981-1636371	STM14_1869	0.54257	0	0.230232	0.312338
gene4692	CP001363.1:4119235-4120084	yifA	0.542272	0	0.054995	0.487277
gene2357	CP001363.1:2044532-2045972	STM14_2358	0.542075	0	0.0202794	0.521796
gene1520	CP001363.1:1355291-1355618	STM14_1521	0.542006	-0.1	0.642006	0
gene3044	CP001363.1:2648885-2649242	yffB	0.541957	-0.1	0.149587	0.49237
gene2681	CP001363.1:2323323-2324517	STM14_2682	0.541835	0.0370643	0.0202409	0.48453
gene2250	CP001363.1:1967200-1967470	STM14_2251	0.541063	0	0.00461513	0.536448
gene4612	CP001363.1:4033877-4038229	torD	0.540882	0	0.00662566	0.534256
gene5127	CP001363.1:4517921-4518380	soxR	0.540807	0	0.054755	0.486052
gene4736	CP001363.1:4158002-4159696	hemC	0.540494	-0.1	0.269504	0.37099
gene3357	CP001363.1:2951447-2952461	nixA	0.540466	-0.1	0.0229507	0.617516
gene403	CP001363.1:391080-391605	STM14_0404	0.54022	-0.1	0.00642362	0.633796
gene2761	CP001363.1:2388218-2388737	STM14_2762	0.540077	0.0893418	0.00132629	0.449409
gene1718	CP001363.1:1511476-1511602	STM14_1719	0.539857	-0.1	0.0887854	0.551072
gene3590	CP001363.1:3149904-3151323	fucK	0.539064	-0.1	0.012485	0.626579
gene4103	CP001363.1:3586339-3587942	aroE_2	0.539051	0	0.220515	0.318536
gene604	CP001363.1:576696-577179	allA	0.538959	-0.1	0.0235933	0.615366
gene2699	CP001363.1:2339667-2341982	galS	0.538784	-0.1	0.0297714	0.609012
gene5089	CP001363.1:4468239-4468737	ubiC	0.538739	-0.1	0.100876	0.537864
gene1331	CP001363.1:1206676-1207723	pyrC	0.538666	-0.1	0.638666	0
gene4010	CP001363.1:3500703-3501827	yhbJ	0.538556	0	0.358335	0.180221
gene3139	CP001363.1:2755211-2755550	glnB	0.538085	0	0.294006	0.244079
gene2445	CP001363.1:2107137-2108903	STM14_2446	0.537735	0	0.0497576	0.487978
gene4429	CP001363.1:3873663-3874650	yiaO	0.537523	0	0.00190881	0.535615
gene5453	CP001363.1:4811387-4812398	STM14_5454	0.53731	-0.1	0.0259976	0.611313
gene2878	CP001363.1:2498695-2499151	STM14_2879	0.537176	-0.1	0.141501	0.495675
gene254	CP001363.1:253756-254551	map	0.537049	0	0.304627	0.232421
gene1225	CP001363.1:1130515-1131064	STM14_1226	0.537035	0	0.0210415	0.515993
gene3903	CP001363.1:3410297-3410435	STM14_3904	0.536784	0	0.0116532	0.52513
gene2133	CP001363.1:1873232-1874630	narK	0.536512	0	0.00261731	0.533894
gene2656	CP001363.1:2300017-2301127	mrp	0.5364	0	0.333558	0.202842
gene4906	CP001363.1:4304729-4305326	yiiQ	0.53628	0	0.0679908	0.468289
gene641	CP001363.1:612185-612908	fimY	0.535957	0	0.0125622	0.523394
gene574	CP001363.1:547391-547598	STM14_0575	0.535709	-0.1	0.121112	0.514597
gene1128	CP001363.1:1047994-1048126	STM14_1129	0.535668	0	0.0259045	0.509763
gene683	CP001363.1:644695-645910	fes	0.535362	-0.1	0.635362	0
gene4374	CP001363.1:3828122-3829730	dppA	0.535302	-0.1	0.635302	0
gene4009	CP001363.1:3500166-3500658	ptsN	0.535147	0	0.535132	1.50333e-05
gene2462	CP001363.1:2118713-2119337	STM14_2463	0.534712	0.20536	0.0065167	0.322835
gene1939	CP001363.1:1702157-1703108	sifB	0.534616	-0.1	0.00442104	0.630195
gene4147	CP001363.1:3611987-3613344	STM14_4148	0.534273	-0.1	0.0383689	0.595904
gene3533	CP001363.1:3091710-3092120	ftsB	0.534232	-0.1	0.258211	0.376021
gene1936	CP001363.1:1700959-1701190	STM14_1937	0.533954	0	0.0520164	0.481937
gene3950	CP001363.1:3450935-3451877	yhbO	0.533952	0	0.533952	0
gene1161	CP001363.1:1069123-1070665	STM14_1162	0.533779	0	0.00453422	0.529245
gene150	CP001363.1:142437-148109	mraY	0.533601	-0.1	0.309025	0.324576
gene839	CP001363.1:786570-787704	STM14_0840	0.533262	-0.1	0.00403469	0.629227
gene923	CP001363.1:864208-864493	STM14_0924	0.533231	0	0.0108029	0.522428
gene1566	CP001363.1:1379976-1380420	yeaA	0.533121	0	0.533121	4.26495e-16
gene5130	CP001363.1:4518672-4519456	STM14_5131	0.532392	-0.1	0.0465394	0.585853
gene181	CP001363.1:176028-176793	pdhR	0.532297	0	0.25141	0.280887
gene497	CP001363.1:472717-474284	STM14_0498	0.532286	0	0.0366502	0.495636
gene468	CP001363.1:451314-451446	STM14_0469	0.531887	0	0.0107497	0.521137
gene1340	CP001363.1:1214781-1215204	flgN	0.531776	-0.1	0.0643805	0.567396
gene1044	CP001363.1:963695-965856	orfB	0.531672	-0.1	0.191169	0.440503
gene3157	CP001363.1:2773614-2774726	pdxJ	0.53149	0.0914197	0.172893	0.267177
gene215	CP001363.1:213189-213981	panB	0.531393	0	0.153228	0.378166
gene1309	CP001363.1:1189791-1190247	csgA	0.530951	0	0.0456235	0.485328
gene3179	CP001363.1:2798562-2799309	STM14_3180	0.530654	0	0.0189635	0.51169
gene1388	CP001363.1:1255944-1260504	ycfS	0.530205	0	0.239078	0.291127
gene98	CP001363.1:95982-96177	STM14_0099	0.53012	0	0.012857	0.517263
gene2974	CP001363.1:2584881-2585040	STM14_2975	0.530094	0	0.00407153	0.526023
gene4356	CP001363.1:3812231-3814532	yhjN	0.530015	0.0190117	0.126206	0.384797
gene3348	CP001363.1:2946328-2946862	STM14_3349	0.529905	-0.1	0.058234	0.571671
gene916	CP001363.1:856995-858516	hutH	0.529896	-0.1	0.0348267	0.59507
gene165	CP001363.1:162874-163167	yacG	0.529807	-0.1	0.258121	0.371686
gene2085	CP001363.1:1829238-1832396	trpE	0.529654	0	0.529654	0
gene2005	CP001363.1:1763639-1764155	ogt	0.529129	0	0.13551	0.393619
gene1974	CP001363.1:1732616-1732961	STM14_1975	0.529113	-0.1	0.0181976	0.610915
gene3956	CP001363.1:3454460-3455339	yhbV	0.528852	0	0.00304671	0.525806
gene302	CP001363.1:298939-299719	yafD	0.528733	0	0.106089	0.422644
gene3370	CP001363.1:2965385-2966093	ygaU	0.528319	0	0.528319	0
gene2953	CP001363.1:2567556-2568795	yfdZ	0.52782	0	0.273073	0.254746
gene1263	CP001363.1:1157037-1158263	cbpA	0.527805	0	0.192494	0.335311
gene802	CP001363.1:751486-751819	ybfN	0.527476	-0.1	0.0460733	0.581403
gene5080	CP001363.1:4460288-4461179	malG	0.52727	0	0.0254121	0.501858
gene3271	CP001363.1:2866576-2866750	STM14_3272	0.526955	-0.1	0.0494865	0.577468
gene3539	CP001363.1:3095786-3096833	iap	0.526832	-0.1	0.0831174	0.543714
gene1514	CP001363.1:1349097-1353883	STM14_1515	0.52682	-0.1	0.0285837	0.598237
gene924	CP001363.1:864549-866795	STM14_0925	0.526636	0	0.0166382	0.509998
gene1815	CP001363.1:1591640-1591757	STM14_1816	0.526158	-0.1	0.00348463	0.622673
gene841	CP001363.1:788606-789317	STM14_0842	0.525747	-0.1	0.00372752	0.622019
gene749	CP001363.1:704921-705239	ybeB	0.525598	0	0.288519	0.237079
gene4509	CP001363.1:3952656-3953508	STM14_4510	0.525539	-0.1	0.136273	0.489266
gene1641	CP001363.1:1441895-1443472	ydiS	0.525163	0.166137	0.00590627	0.35312
gene4104	CP001363.1:3587946-3588519	yrdC	0.525009	0	0.227587	0.297422
gene1146	CP001363.1:1062947-1063359	STM14_1147	0.524789	-0.1	0.00658663	0.618202
gene4896	CP001363.1:4295870-4296830	ydeW	0.524301	0.1544	0.029489	0.340411
gene1409	CP001363.1:1278360-1279731	purB	0.524106	-0.1	0.624106	0
gene4705	CP001363.1:4131067-4132543	ilvC	0.523892	0	0.523892	0
gene2655	CP001363.1:2299458-2299740	yehE	0.523763	-0.1	0.623763	0
gene4464	CP001363.1:3912809-3914093	yibP	0.52344	-0.1	0.153641	0.469799
gene2683	CP001363.1:2325184-2325886	STM14_2684	0.523125	-0.1	0.0240929	0.599032
gene2009	CP001363.1:1766748-1767780	ynaI	0.522778	-0.1	0.0811613	0.541617
gene745	CP001363.1:700127-701393	rlpA	0.522681	0	0.28529	0.237392
gene3450	CP001363.1:3020457-3023721	hypB	0.522612	0	0.0493114	0.473301
gene1761	CP001363.1:1546356-1547397	ydgJ	0.522482	0	0.293851	0.228631
gene2269	CP001363.1:1976704-1977445	STM14_2270	0.522095	-0.1	0.622095	0
gene212	CP001363.1:211734-212115	panD	0.522024	-0.1	0.617935	0.00408885
gene5440	CP001363.1:4798481-4799058	STM14_5441	0.52198	0	0.0937962	0.428183
gene4219	CP001363.1:3677537-3677768	STM14_4220	0.521808	-0.1	0.00550378	0.616304
gene4496	CP001363.1:3940370-3941198	STM14_4497	0.521468	-0.1	0.0882374	0.53323
gene767	CP001363.1:724784-726023	STM14_0768	0.521068	-0.1	0.0857936	0.535275
gene827	CP001363.1:775274-776696	phrB	0.520766	0	0.0826706	0.438095
gene4330	CP001363.1:3787076-3788054	STM14_4331	0.520606	-0.1	0.0266738	0.593933
gene1224	CP001363.1:1129089-1130457	yccW	0.520601	0	0.110381	0.410221
gene962	CP001363.1:892529-897172	glnP	0.520329	0	0.216966	0.303363
gene482	CP001363.1:464881-465853	secF	0.520306	-0.1	0.370669	0.249637
gene772	CP001363.1:729405-730596	gltI	0.519902	-0.1	0.518356	0.101546
gene5118	CP001363.1:4491398-4495999	STM14_5119	0.519743	0	0.00187959	0.517864
gene3404	CP001363.1:2988802-2989791	yqaB	0.519503	-0.1	0.357091	0.262412
gene3113	CP001363.1:2729748-2731599	hscA	0.519015	-0.1	0.359755	0.259259
gene3630	CP001363.1:3185171-3185342	STM14_3631	0.518755	-0.1	0.0702905	0.548464
gene2095	CP001363.1:1839557-1839962	STM14_2096	0.518754	0	0.198914	0.31984
gene3591	CP001363.1:3151324-3151747	fucU	0.518402	-0.1	0.0151959	0.603206
gene4953	CP001363.1:4348837-4351489	ppc	0.518302	0	0.251979	0.266324
gene4254	CP001363.1:3715077-3717806	glgA	0.518185	0	0.203652	0.314533
gene2589	CP001363.1:2228147-2230132	rfbD	0.517889	0	0.399149	0.118741
gene692	CP001363.1:656948-658124	entC	0.517874	-0.1	0.617874	0
gene3358	CP001363.1:2952593-2954670	tctE	0.517014	-0.1	0.0369646	0.580049
gene3800	CP001363.1:3320289-3320487	STM14_3801	0.516677	0	0.00229295	0.514384
gene2191	CP001363.1:1922356-1922689	ycgL	0.516625	0	0.385343	0.131282
gene4841	CP001363.1:4250332-4253218	yihZ	0.516566	0.000400139	0.173657	0.342509
gene4233	CP001363.1:3690797-3693503	malT	0.51638	-0.1	0.12393	0.49245
gene162	CP001363.1:162258-162654	mutT	0.516212	0	0.103432	0.41278
gene1760	CP001363.1:1546023-1546185	STM14_1761	0.516134	-0.1	0.616134	0
gene777	CP001363.1:733262-734818	ybeY	0.515869	-0.1	0.320183	0.295685
gene17	CP001363.1:16492-17026	STM14_0018	0.515829	-0.1	0.00284478	0.612984
gene7	CP001363.1:8728-9319	mogA	0.515686	-0.1	0.143703	0.471982
gene5451	CP001363.1:4808690-4810296	STM14_5452	0.515382	-0.1	0.0164607	0.598921
gene2977	CP001363.1:2587498-2588260	yfeN	0.51495	0	0.00625481	0.508695
gene3410	CP001363.1:2991062-2991173	STM14_3411	0.514315	-0.1	0.0478751	0.56644
gene3811	CP001363.1:3325728-3330892	hybB	0.514301	-0.1	0.0132231	0.601078
gene1118	CP001363.1:1033979-1035629	STM14_1119	0.514222	0	0.0204049	0.493817
gene109	CP001363.1:103374-106468	pdxA_1	0.514219	0	0.269608	0.244611
gene4396	CP001363.1:3848401-3849112	yiaF	0.514186	0	0.335109	0.179077
gene3313	CP001363.1:2909048-2909333	STM14_3314	0.514163	-0.1	0.00769971	0.606463
gene2578	CP001363.1:2216844-2217789	rfbN	0.513882	-0.1	0.337305	0.276577
gene845	CP001363.1:794235-794373	STM14_0846	0.513802	-0.1	0.00546069	0.608342
gene2171	CP001363.1:1905758-1907471	treA	0.512738	0	0.170076	0.342662
gene1440	CP001363.1:1299076-1300881	STM14_1441	0.512688	0	0.0104556	0.502232
gene1875	CP001363.1:1639902-1640112	STM14_1876	0.51264	-0.1	0.0208107	0.59183
gene4185	CP001363.1:3640505-3641315	nirC	0.512621	0.188882	0.00478139	0.318958
gene2149	CP001363.1:1886712-1888433	ipk	0.5125	0	0.226825	0.285675
gene1531	CP001363.1:1360569-1361208	yeaS	0.512499	0	0.271223	0.241277
gene3074	CP001363.1:2674356-2675934	guaA	0.512489	-0.1	0.612489	0
gene489	CP001363.1:469392-469932	yajI	0.512408	-0.1	0.0814211	0.530987
gene1549	CP001363.1:1367384-1367522	STM14_1550	0.512395	-0.1	0.0650752	0.54732
gene1981	CP001363.1:1738866-1739529	STM14_1982	0.512309	-0.1	0.612309	0
gene1011	CP001363.1:934990-936305	yliJ	0.512201	0	0.180033	0.332167
gene4442	CP001363.1:3888957-3890874	mtlA	0.512104	0	0.155784	0.356319
gene4630	CP001363.1:4056092-4057312	dnaN	0.511896	-0.1	0.351548	0.260348
gene4349	CP001363.1:3802263-3803876	STM14_4350	0.511721	0	0.113762	0.39796
gene3676	CP001363.1:3224572-3225094	fldB	0.511689	-0.1	0.219094	0.392594
gene2916	CP001363.1:2532013-2533839	usg	0.511481	0	0.198408	0.313074
gene2326	CP001363.1:2019223-2022838	flhA	0.510962	-0.1	0.00814483	0.602817
gene2714	CP001363.1:2350440-2351910	lysP	0.510678	0	0.160205	0.350473
gene4101	CP001363.1:3586339-3587942	yrdA	0.510617	0	0.278217	0.232401
gene413	CP001363.1:402094-402422	STM14_0414	0.510403	0	0.093447	0.416956
gene1776	CP001363.1:1557793-1560786	ompN	0.510039	-0.1	0.0194927	0.590546
gene1430	CP001363.1:1293793-1294114	STM14_1431	0.509695	0	0.0320747	0.477621
gene4358	CP001363.1:3814542-3817916	yhjQ	0.509415	0	0.125768	0.383647
gene2815	CP001363.1:2438088-2438967	STM14_2816	0.509135	-0.1	0.0591313	0.550004
gene1541	CP001363.1:1363794-1364046	yaoF	0.509019	0	0.12629	0.38273
gene536	CP001363.1:509360-511756	ybaV	0.508928	0	0.00984988	0.499079
gene5144	CP001363.1:4531193-4536213	nrfC	0.508618	0.113217	0.00491426	0.390487
gene4355	CP001363.1:3807594-3812228	STM14_4356	0.508296	0	0.102909	0.405387
gene2572	CP001363.1:2208383-2209367	wzzB	0.508239	-0.1	0.608239	0
gene2718	CP001363.1:2352990-2354133	yeiH	0.508059	0	0.0413895	0.466669
gene4576	CP001363.1:4009608-4011502	ilvB	0.507904	0	0.0986967	0.409207
gene684	CP001363.1:645940-650040	ybdZ	0.507663	-0.1	0.607663	0
gene1144	CP001363.1:1062626-1062926	STM14_1145	0.507548	0	0.0213128	0.486236
gene4215	CP001363.1:3672154-3674223	envZ	0.507466	-0.1	0.101858	0.505607
gene5092	CP001363.1:4472312-4472681	dgkA	0.507393	-0.1	0.215185	0.392208
gene4888	CP001363.1:4289187-4290522	STM14_4889	0.507362	-0.1	0.0297875	0.577575
gene1031	CP001363.1:953648-954122	ybjO	0.507361	-0.1	0.0902542	0.517107
gene1001	CP001363.1:927232-928520	STM14_1002	0.506894	-0.1	0.00876393	0.59813
gene1910	CP001363.1:1678351-1679457	STM14_1911	0.506533	-0.1	0.0476312	0.558901
gene1442	CP001363.1:1299076-1300881	STM14_1443	0.506054	0	0.00328269	0.502771
gene395	CP001363.1:385093-385630	stbA	0.505802	-0.1	0.00130746	0.604494
gene4889	CP001363.1:4290532-4291492	STM14_4890	0.505355	-0.1	0.0266696	0.578685
gene2114	CP001363.1:1857496-1857622	STM14_2115	0.504993	-0.1	0.0278739	0.577119
gene1313	CP001363.1:1191174-1193137	ymdC	0.504741	-0.1	0.0682992	0.536442
gene1036	CP001363.1:957280-958965	STM14_1037	0.504334	0.133172	0.0262566	0.344905
gene5140	CP001363.1:4527255-4529214	acs	0.503968	0	0.162956	0.341012
gene2181	CP001363.1:1916577-1917297	fadR	0.503944	0	0.156794	0.347149
gene838	CP001363.1:784513-786558	STM14_0839	0.503105	-0.1	0.00398173	0.599123
gene2555	CP001363.1:2192949-2195470	STM14_2556	0.502792	-0.1	0.00107815	0.601714
gene5484	CP001363.1:4831618-4834120	yjjI	0.502723	0	0.00515347	0.497569
gene5447	CP001363.1:4804899-4807665	STM14_5448	0.502675	-0.1	0.0130561	0.589619
gene1155	CP001363.1:1067663-1067897	STM14_1156	0.502031	-0.1	0.602031	0
gene1262	CP001363.1:1157037-1158263	yccD	0.502029	0	0.140781	0.361249
gene1735	CP001363.1:1524759-1524999	ydhL	0.501633	-0.1	0.0649641	0.536669
gene1010	CP001363.1:934990-936305	yliI	0.501628	0.0557213	0.0264197	0.419487
gene1394	CP001363.1:1264007-1264919	ycfX	0.501527	0	0.173358	0.32817
gene490	CP001363.1:469964-470533	STM14_0491	0.501441	-0.1	0.0878688	0.513572
gene2473	CP001363.1:2126079-2126775	STM14_2474	0.501254	0	0.285391	0.215863
gene1556	CP001363.1:1371681-1371801	STM14_1557	0.501169	-0.1	0.601169	0
gene1543	CP001363.1:1364114-1366062	yeaO	0.500603	0	0.192623	0.30798
gene716	CP001363.1:679839-680250	rnk	0.49972	0	0.196184	0.303535
gene1836	CP001363.1:1607070-1607454	marA	0.499434	-0.1	0.0715092	0.527925
gene5461	CP001363.1:4818418-4818574	STM14_5462	0.499396	-0.1	0.00321755	0.596179
gene1239	CP001363.1:1138981-1140544	pipD	0.499382	-0.1	0.0168297	0.582553
gene2894	CP001363.1:2511964-2512612	yfcG	0.49917	0	0.0858187	0.413351
gene2066	CP001363.1:1813379-1813688	yciS	0.499135	-0.1	0.269379	0.329756
gene4006	CP001363.1:3497532-3498258	yhbG	0.498969	-0.1	0.394188	0.204781
gene3991	CP001363.1:3487068-3488214	ispB	0.498708	-0.1	0.353767	0.244941
gene1574	CP001363.1:1385584-1386628	selD	0.498515	-0.1	0.298014	0.300501
gene324	CP001363.1:318367-319221	STM14_0325	0.498238	0	0.00228567	0.495952
gene3628	CP001363.1:3183984-3184780	ygdQ	0.497772	-0.1	0.156411	0.441361
gene3883	CP001363.1:3390890-3392080	STM14_3884	0.49771	-0.1	0.256761	0.340949
gene537	CP001363.1:511859-512258	ybaW	0.497353	0	0.0566511	0.440702
gene5055	CP001363.1:4437881-4440820	STM14_5056	0.497006	-0.1	0.0351767	0.561829
gene2365	CP001363.1:2050619-2050996	STM14_2366	0.496918	-0.1	0.0102215	0.586697
gene1709	CP001363.1:1503278-1506968	ssaV	0.496817	-0.1	0.0148577	0.581959
gene5088	CP001363.1:4467141-4468059	malM	0.496725	-0.1	0.0381248	0.558601
gene3209	CP001363.1:2817068-2817302	STM14_3210	0.496526	-0.1	0.596526	0
gene3813	CP001363.1:3330894-3332013	hypO	0.49627	-0.1	0.0239579	0.572312
gene431	CP001363.1:419679-420849	prpC	0.495638	0	0.00776149	0.487877
gene850	CP001363.1:798488-800985	sdhC	0.495332	-0.1	0.595332	0
gene2120	CP001363.1:1861747-1862206	ychJ	0.495251	0	0.146604	0.348647
gene279	CP001363.1:280750-281216	yaeP	0.494876	-0.1	0.594876	6.77124e-11
gene3052	CP001363.1:2656618-2657661	gcvR	0.494591	0	0.228657	0.265934
gene4483	CP001363.1:3929639-3932585	rfaQ	0.493909	-0.1	0.246088	0.347821
gene1570	CP001363.1:1381773-1384742	ansA	0.493677	0	0.165402	0.328275
gene4814	CP001363.1:4224754-4226246	hemN	0.493412	-0.1	0.13889	0.454522
gene2173	CP001363.1:1907956-1908691	ycgR	0.493157	-0.1	0.0116714	0.581486
gene2470	CP001363.1:2121221-2125729	STM14_2471	0.49249	0	0.0771021	0.415388
gene3336	CP001363.1:2932857-2933397	fljA	0.492227	0	0.00215386	0.490074
gene1524	CP001363.1:1355814-1357359	aadA	0.491892	0	0.0370548	0.454837
gene3867	CP001363.1:3375255-3375933	STM14_3868	0.491872	0	0.0191101	0.472762
gene1303	CP001363.1:1187046-1187463	csgF	0.491414	0	0.0126239	0.47879
gene2080	CP001363.1:1825057-1826406	btuR	0.491412	0	0.193747	0.297665
gene4081	CP001363.1:3569169-3570135	yhdG	0.491405	-0.1	0.591405	0
gene2940	CP001363.1:2553682-2555254	STM14_2941	0.491262	-0.1	0.0435149	0.547748
gene3333	CP001363.1:2928019-2930637	STM14_3334	0.491169	0	0.156087	0.335081
gene1439	CP001363.1:1298793-1299042	STM14_1440	0.491032	-0.1	0.591032	0
gene5013	CP001363.1:4401932-4403414	hydH	0.490683	-0.1	0.0388471	0.551836
gene365	CP001363.1:355965-356544	gmhA	0.490408	0	0.369785	0.120622
gene447	CP001363.1:434235-435330	ddl_1	0.490407	0	0.174273	0.316134
gene1942	CP001363.1:1705655-1706192	ydcN	0.490173	-0.1	0.103429	0.486744
gene3536	CP001363.1:3092586-3094618	cysC	0.490143	-0.1	0.346265	0.243877
gene5095	CP001363.1:4473576-4475012	STM14_5096	0.490138	0	0.0465611	0.443577
gene3110	CP001363.1:2727669-2728953	pepB	0.490135	0	0.215202	0.274932
gene724	CP001363.1:685863-688138	citC	0.489976	0.0362989	0.00104381	0.452633
gene5039	CP001363.1:4429017-4430156	yjbC	0.489709	-0.1	0.174791	0.414918
gene2812	CP001363.1:2435350-2436735	nrdB	0.489547	-0.1	0.526503	0.0630438
gene1094	CP001363.1:1009332-1010754	ycaM	0.489435	-0.1	0.0502207	0.539215
gene299	CP001363.1:295768-296572	dkgB	0.489302	0	0.0634437	0.425858
gene2966	CP001363.1:2580904-2581267	yfeC	0.488945	-0.1	0.0705563	0.518388
gene2319	CP001363.1:2013194-2013764	yecM	0.488377	0	0.0689843	0.419393
gene4110	CP001363.1:3592317-3593607	sun	0.488159	-0.1	0.0826926	0.505467
gene2794	CP001363.1:2414686-2415748	ada	0.487922	0	0.0425372	0.445384
gene2098	CP001363.1:1841487-1841889	yciA	0.487727	0	0.159236	0.328491
gene5435	CP001363.1:4790438-4793434	hsdS	0.487723	-0.1	0.0712341	0.516489
gene5465	CP001363.1:4820969-4821758	fhuF	0.48763	-0.1	0.58763	0
gene108	CP001363.1:103374-106468	ksgA	0.487343	-0.1	0.356149	0.231193
gene258	CP001363.1:256980-257706	pyrH	0.487322	-0.1	0.587322	0
gene5392	CP001363.1:4759817-4763459	STM14_5393	0.487015	-0.1	0.154373	0.432642
gene3192	CP001363.1:2809855-2810257	STM14_3193	0.486733	0	0.0548096	0.431924
gene3650	CP001363.1:3203591-3203864	yohL	0.486422	0	0.0432627	0.443159
gene2007	CP001363.1:1765253-1766201	ydaA	0.485496	-0.1	0.585496	7.76687e-16
gene2364	CP001363.1:2047822-2050308	uvrY	0.485298	0	0.253321	0.231978
gene3279	CP001363.1:2870861-2871008	STM14_3280	0.485234	0	0.157579	0.327655
gene3145	CP001363.1:2763715-2763949	STM14_3146	0.485191	0	0.00749323	0.477698
gene977	CP001363.1:906087-907680	ybiT	0.485179	0	0.223772	0.261407
gene5388	CP001363.1:4751604-4754202	STM14_5389	0.485173	-0.1	0.142242	0.442931
gene1737	CP001363.1:1526025-1529661	sodC_2	0.485088	0	0.485088	0
gene4474	CP001363.1:3923252-3924398	rfaK	0.485013	-0.1	0.137884	0.447129
gene5101	CP001363.1:4478536-4478910	pspG	0.484482	-0.1	0.0451591	0.539323
gene1294	CP001363.1:1179985-1181266	STM14_1295	0.48382	0	0.00465274	0.479168
gene3046	CP001363.1:2650400-2650601	STM14_3047	0.483359	0	0.21119	0.272169
gene2785	CP001363.1:2406412-2407964	napH	0.483188	0	0.00943686	0.473751
gene3162	CP001363.1:2778324-2780124	lepA	0.482957	0	0.261055	0.221902
gene4068	CP001363.1:3558565-3558757	STM14_4069	0.482859	-0.1	0.582859	0
gene4863	CP001363.1:4268665-4269493	rhaD	0.482709	0.126021	0.005397	0.351291
gene2752	CP001363.1:2380213-2380441	yejL	0.481795	-0.1	0.391813	0.189982
gene980	CP001363.1:909984-911250	ybiU	0.481572	0	0.0348389	0.446733
gene1009	CP001363.1:934779-934917	STM14_1010	0.480771	0	0.0459192	0.434852
gene3194	CP001363.1:2810492-2811728	STM14_3195	0.480594	0	0.00763309	0.472961
gene4860	CP001363.1:4266424-4266991	STM14_4861	0.480542	0	0.111181	0.369361
gene740	CP001363.1:697783-698788	lipB	0.480335	-0.1	0.212752	0.367582
gene2677	CP001363.1:2319554-2320316	yohF	0.480274	0	0.101772	0.378502
gene837	CP001363.1:784513-786558	STM14_0838	0.480256	-0.1	0.0105586	0.569698
gene2028	CP001363.1:1783777-1785446	ycjG	0.480218	0	0.0571355	0.423083
gene3001	CP001363.1:2604181-2607993	cysP	0.479335	-0.1	0.579334	7.45349e-07
gene3057	CP001363.1:2659522-2660986	STM14_3058	0.479277	0.0158438	0.11333	0.350104
gene547	CP001363.1:522973-523834	tesB	0.47927	0	0.191393	0.287877
gene1014	CP001363.1:938625-939234	ybjG	0.479037	-0.1	0.125385	0.453652
gene5043	CP001363.1:4431312-4432185	STM14_5044	0.478912	-0.1	0.0130995	0.565812
gene1249	CP001363.1:1146564-1149317	hpaG	0.478566	0	0.0105551	0.468011
gene4243	CP001363.1:3698565-3701828	glpG	0.478178	0	0.193277	0.284901
gene1512	CP001363.1:1348101-1348416	STM14_1513	0.477775	-0.1	0.577775	0
gene1526	CP001363.1:1358165-1359201	STM14_1527	0.477751	-0.1	0.123569	0.454181
gene812	CP001363.1:758732-759503	ybfF	0.477532	0	0.142453	0.335079
gene4292	CP001363.1:3747621-3748117	STM14_4293	0.47732	-0.1	0.108911	0.468409
gene1453	CP001363.1:1304873-1305275	STM14_1454	0.477011	-0.1	0.09024	0.486771
gene4478	CP001363.1:3927206-3928220	rfaI	0.476473	-0.1	0.200291	0.376182
gene1597	CP001363.1:1404919-1406275	celF	0.476359	-0.1	0.0275575	0.548801
gene2976	CP001363.1:2586409-2587333	STM14_2977	0.476301	0	0.000568844	0.475732
gene3746	CP001363.1:3281649-3283372	yggV	0.476224	0	0.230521	0.245703
gene959	CP001363.1:892529-897172	ybiO	0.475908	-0.1	0.0669706	0.508937
gene5487	CP001363.1:4835058-4836489	deoA	0.475789	-0.1	0.195558	0.380231
gene4052	CP001363.1:3541794-3541923	STM14_4053	0.475605	-0.1	0.0315836	0.544022
gene781	CP001363.1:736551-737727	ubiF	0.475143	0	0.11019	0.364953
gene695	CP001363.1:659757-661370	entA	0.474921	-0.1	0.574921	0
gene2623	CP001363.1:2265836-2270200	STM14_2624	0.474679	-0.1	0.0292739	0.545405
gene930	CP001363.1:871989-872502	moaB	0.473874	0	0.179074	0.2948
gene3252	CP001363.1:2849613-2850069	STM14_3253	0.47368	0	0.0242039	0.449477
gene4256	CP001363.1:3717820-3721980	glgX	0.473391	0	0.175893	0.297498
gene4049	CP001363.1:3539173-3540455	STM14_4050	0.472788	-0.1	0.124652	0.448136
gene372	CP001363.1:363363-363822	gpt	0.472681	-0.1	0.572681	0
gene4945	CP001363.1:4342398-4345540	pflD	0.47243	0	0.0378524	0.434578
gene5464	CP001363.1:4820360-4820819	STM14_5465	0.472149	0	0.268705	0.203444
gene2891	CP001363.1:2509959-2510514	STM14_2892	0.47189	0	0.262099	0.209791
gene3976	CP001363.1:3475590-3477769	glmM	0.471871	-0.1	0.214851	0.35702
gene1265	CP001363.1:1158382-1158860	scsA	0.471695	0	0.190096	0.281599
gene4163	CP001363.1:3623690-3625598	yheS	0.471509	-0.1	0.117277	0.454232
gene639	CP001363.1:610385-610904	fimF	0.471489	0.186491	0.0133477	0.27165
gene5270	CP001363.1:4642597-4643028	yjfY	0.471435	0	0.0219831	0.449451
gene2079	CP001363.1:1825057-1826406	yciK	0.471339	0	0.258891	0.212448
gene5202	CP001363.1:4585244-4585367	STM14_5203	0.471035	-0.1	0.0567313	0.514304
gene2622	CP001363.1:2265632-2265749	STM14_2623	0.470982	-0.1	0.0548638	0.516118
gene701	CP001363.1:665584-666745	ybdL	0.470968	0	0.0613811	0.409587
gene1812	CP001363.1:1589936-1590647	ynfC	0.470894	0.129032	0.0908434	0.251018
gene3665	CP001363.1:3215424-3216429	STM14_3666	0.470758	0	0.0131088	0.457649
gene4667	CP001363.1:4093868-4094249	atpI	0.470746	-0.1	0.570746	0
gene1820	CP001363.1:1594523-1596036	STM14_1821	0.470413	0	0.00989339	0.46052
gene4002	CP001363.1:3494857-3495844	yrbH	0.470339	-0.1	0.257463	0.312876
gene1844	CP001363.1:1614129-1615077	STM14_1845	0.470274	-0.1	0.130544	0.43973
gene894	CP001363.1:834756-836612	STM14_0895	0.470155	0	0.0102601	0.459895
gene4955	CP001363.1:4353097-4354102	argC	0.469881	0	0.469881	0
gene5054	CP001363.1:4437881-4440820	STM14_5055	0.469705	-0.1	0.028442	0.541263
gene2912	CP001363.1:2528241-2530174	folC	0.469684	0	0.151116	0.318568
[truncated: 3,522 more rows]
